# Supplementary material for: Genome-wide characterization of human minisatellite VNTRs: population-specific alleles and gene expression differences
Source: Nucleic Acids Res. 2021 Apr 13;49(8):4308–24. doi: 10.1093/nar/gkab224 (PMC8096271; doi:10.1093/nar/gkab224)
Supplement: gkab224_Supplemental_Files [file gkab224_supplemental_files.zip]

Archive with 10 entries (10 files):
- Common_VNTRs.txt
- Experiment_primers.txt
- Major_genotypes.txt
- Population_specific_Go_BP.xlsx
- Private_VNTRs.txt
- Reference_TRs.pdf
- RNA_VNTRs.txt
- Summary_of_results.txt
- Superpopulation_VNTRs.txt
- supp.pdf
