# Supplementary material for: Genome-wide characterization of human minisatellite VNTRs: population-specific alleles and gene expression differences
Source: Nucleic Acids Res. 2021 Apr 13;49(8):4308–24. doi: 10.1093/nar/gkab224 (PMC8096271; doi:10.1093/nar/gkab224)
Supplement: gkab224_Supplemental_Files [file gkab224_supplemental_files.zip › Common_VNTRs.txt]

TRid	Chrom	Start	End	Pattern	Array	Copy_number	Upstream	3prime	Intron	Exon	5prime	Downstream	CpG	TFBS	DNAse	Gene	No_samples
182168797	chr1	905013	905114	28	102	3.642857	no	no	yes	no	no	no	yes	yes	no	yes	986
182168853	chr1	964543	964844	38	302	8.105263	no	no	yes	no	no	yes	yes	yes	no	yes	134
182168885	chr1	992884	993152	26	269	10.423077	no	no	no	no	no	no	no	yes	yes	no	126
182168888	chr1	997611	997731	39	121	3.102564	no	no	no	no	yes	no	no	yes	yes	yes	141
182168889	chr1	998744	998784	14	41	2.928571	yes	no	no	no	no	yes	yes	yes	yes	no	1474
182168917	chr1	1029366	1029446	28	81	2.806452	no	no	yes	no	no	no	no	yes	no	yes	1272
182168940	chr1	1053180	1053227	14	48	3.428571	no	yes	yes	no	no	no	no	yes	no	yes	220
182168953	chr1	1059629	1059683	13	55	4.307693	yes	no	no	no	no	no	yes	yes	yes	no	520
182168966	chr1	1064844	1065322	30	479	16.03125	no	no	yes	no	no	no	no	yes	no	yes	166
182168970	chr1	1069033	1069111	18	79	4.388889	no	no	yes	no	no	no	yes	yes	yes	yes	179
182168976	chr1	1075587	1075721	44	135	3.044445	no	no	no	no	no	no	no	no	no	no	278
182168978	chr1	1080637	1081029	32	393	12.28125	no	no	no	no	no	yes	yes	yes	yes	no	257
182169017	chr1	1126558	1126747	27	190	7.037037	no	no	no	no	no	no	no	no	no	no	139
182169036	chr1	1147127	1147449	36	323	9.027778	no	no	no	no	no	no	no	no	no	no	443
182169037	chr1	1148842	1149068	45	227	5.044445	no	no	no	no	no	no	no	yes	no	no	176
182169057	chr1	1168010	1168133	35	124	3.542857	yes	no	no	no	no	yes	no	yes	yes	no	2334
182169118	chr1	1227284	1227499	29	216	7.448276	no	no	yes	no	yes	no	no	yes	no	yes	165
182169172	chr1	1293732	1293796	20	65	3.25	no	no	yes	no	no	yes	yes	yes	yes	yes	2298
182169209	chr1	1329540	1329582	13	43	3.307692	no	no	no	no	no	yes	no	yes	yes	no	1453
182169236	chr1	1349975	1351458	40	1484	37.099998	yes	no	no	no	no	no	yes	yes	yes	no	162
182169299	chr1	1367484	1367531	24	48	2	no	no	no	no	no	no	no	yes	yes	no	256
182169338	chr1	1433011	1433076	16	66	4.125	no	no	yes	no	no	no	no	yes	no	yes	955
182169443	chr1	1543588	1543831	25	244	9.88	no	no	yes	no	no	yes	no	yes	yes	yes	445
182169449	chr1	1554142	1554407	44	266	6.045455	no	no	yes	no	no	no	yes	yes	no	yes	215
182169517	chr1	1627439	1627604	51	166	3.333333	yes	yes	yes	yes	no	yes	yes	yes	yes	yes	155
182169693	chr1	1898604	1898693	21	90	4.380952	no	no	no	no	no	no	no	yes	yes	no	967
182169710	chr1	1919189	1919227	9	39	4.333333	yes	no	no	yes	yes	no	yes	yes	no	yes	1400
182169721	chr1	1928089	1928375	33	287	8.69697	yes	no	yes	no	no	no	no	yes	yes	yes	314
182169759	chr1	1955019	1955089	18	71	3.944444	no	no	yes	no	yes	yes	yes	yes	yes	yes	2472
182169809	chr1	2031598	2031738	35	141	4.028572	no	no	no	no	no	yes	no	no	yes	no	848
182169847	chr1	2080322	2080365	18	44	2.421053	no	no	yes	no	no	no	no	yes	no	yes	824
182169855	chr1	2094355	2094795	49	441	9	no	no	yes	no	no	no	yes	yes	no	yes	245
182169886	chr1	2121433	2121501	22	69	3.136364	no	no	yes	no	no	no	no	yes	yes	yes	257
182170025	chr1	2269776	2270031	36	256	7.111111	no	no	yes	no	no	no	no	yes	no	yes	314
182170125	chr1	2427769	2427841	17	73	4.294117	no	no	yes	no	no	no	no	yes	no	yes	274
182170126	chr1	2435455	2435492	7	38	5.428571	no	no	yes	no	no	no	no	no	no	yes	1771
182170164	chr1	2494985	2495064	25	80	3.2	yes	no	yes	no	no	no	no	yes	no	yes	398
182170167	chr1	2500775	2500875	20	101	5	no	yes	yes	no	no	no	no	no	no	yes	2171
182170226	chr1	2595806	2595927	40	122	3.05	no	no	yes	no	no	no	yes	no	no	yes	263
182170416	chr1	2894695	2894744	14	50	3.642857	no	no	no	no	no	no	no	no	yes	no	788
182170482	chr1	2959999	2960238	30	240	7.967742	no	no	no	no	no	yes	yes	no	no	no	903
182170494	chr1	2974537	2974791	22	255	11.608696	no	no	no	no	no	no	no	yes	yes	no	237
182170497	chr1	2976503	2977987	20	1485	73.099998	no	no	no	no	no	no	no	no	no	no	152
182170500	chr1	2980994	2981083	15	90	6	no	no	no	no	no	no	no	no	no	no	1670
182170542	chr1	3042615	3042708	19	94	5	no	no	no	no	no	no	no	yes	no	no	1615
182170558	chr1	3087169	3087301	16	133	8.3125	no	no	yes	no	no	no	no	yes	no	yes	164
182170605	chr1	3162862	3163340	48	479	9.979167	no	no	yes	no	no	no	no	no	no	yes	127
182170623	chr1	3190156	3190305	24	150	6.25	no	no	yes	no	no	no	no	yes	no	yes	190
182170625	chr1	3194564	3194752	21	189	9	no	no	yes	no	no	no	yes	yes	no	yes	172
182170638	chr1	3212590	3212695	35	106	3.028571	no	no	yes	no	no	no	no	yes	no	yes	211
182170645	chr1	3231371	3231449	39	79	2.051282	no	no	yes	no	no	no	yes	yes	yes	yes	946
182170668	chr1	3276660	3276726	25	67	2.68	no	no	yes	no	no	no	no	no	no	yes	2499
182170729	chr1	3321297	3321412	30	116	3.75	no	no	yes	no	no	no	no	yes	no	yes	1452
182170788	chr1	3403007	3403092	31	86	2.774194	no	no	yes	no	no	no	no	yes	no	yes	132
182170814	chr1	3424790	3424820	12	31	2.538461	yes	no	yes	no	no	no	no	yes	yes	yes	188
182170817	chr1	3428147	3428340	48	194	4.041667	no	no	yes	no	no	no	no	no	no	yes	196
182170824	chr1	3433420	3433647	39	228	5.974359	no	no	yes	no	no	no	no	no	no	yes	392
182170874	chr1	3493136	3493422	21	287	13.666667	no	no	yes	no	yes	no	no	yes	no	yes	275
182170881	chr1	3510320	3510654	36	335	9.205129	no	no	yes	no	no	no	no	yes	yes	yes	220
182170899	chr1	3546847	3546986	36	140	3.972973	no	no	yes	no	no	no	no	yes	no	yes	262
182170951	chr1	3596424	3596737	44	314	7.136364	no	no	yes	no	no	no	no	no	no	yes	344
182171011	chr1	3674990	3675354	24	365	15.16	no	no	yes	no	no	no	no	yes	yes	yes	395
182171102	chr1	3824789	3825174	22	386	17.280001	no	no	yes	no	no	no	no	no	no	yes	349
182171124	chr1	3872615	3872681	17	67	3.941176	no	no	yes	no	no	yes	no	no	no	yes	1644
182171386	chr1	4331688	4332170	20	483	23.692308	no	no	no	no	no	no	no	yes	yes	no	133
182171559	chr1	4617659	4617709	15	51	3.235294	no	no	no	no	no	no	no	no	no	no	314
182171657	chr1	4765475	4765517	20	43	2.15	no	no	yes	no	no	no	no	no	no	yes	1749
182172017	chr1	5509812	5509845	7	34	4.857143	no	no	no	no	no	no	no	yes	no	no	1063
182172067	chr1	5632738	5632831	28	94	3.344828	no	no	yes	no	no	no	no	no	no	yes	233
182172127	chr1	5733456	5733709	28	254	9.071428	no	no	no	no	no	no	yes	no	no	no	203
182172176	chr1	5767902	5767966	19	65	3.421053	no	no	no	no	no	no	no	yes	no	no	148
182172261	chr1	5879776	5879889	18	114	6.2	no	no	yes	no	no	no	no	yes	no	yes	671
182172265	chr1	5882157	5882399	27	243	9	no	no	yes	no	yes	no	no	yes	no	yes	280
182172294	chr1	5952555	5952626	20	72	3.6	no	no	yes	no	no	no	no	no	no	yes	681
182172324	chr1	5991922	5991969	7	48	6.857143	yes	no	yes	no	no	no	yes	yes	yes	yes	1996
182172339	chr1	6007501	6007538	11	38	3.454545	no	yes	yes	no	no	no	no	yes	yes	yes	2425
182172361	chr1	6025829	6025982	17	154	9.058824	yes	no	yes	no	no	no	no	yes	no	yes	1013
182172391	chr1	6071728	6071913	18	186	10.05	no	no	yes	no	no	no	yes	yes	yes	yes	136
182172444	chr1	6155051	6155212	40	162	4	no	no	yes	no	no	no	no	yes	yes	yes	691
182172466	chr1	6189168	6189254	20	87	4.35	no	no	yes	no	no	no	no	yes	yes	yes	595
182172499	chr1	6265188	6265348	42	161	3.833333	no	no	yes	no	no	no	no	no	yes	yes	189
182172613	chr1	6475173	6475286	24	114	4.653846	no	no	yes	no	no	no	no	yes	yes	yes	425
182172765	chr1	6748673	6748733	15	61	4.066667	no	no	no	no	no	no	no	yes	no	no	162
182172821	chr1	6836573	6836619	10	47	4.583333	no	no	yes	no	no	no	no	yes	no	yes	318
182172901	chr1	7051664	7051727	24	64	2.666667	no	no	yes	no	no	no	no	no	no	yes	675
182172922	chr1	7103716	7103759	15	44	3	no	no	yes	no	no	no	no	yes	yes	yes	161
182173198	chr1	7506427	7506486	13	60	4.5	no	no	yes	no	no	no	no	no	no	yes	1127
182173436	chr1	7961851	7961885	18	35	1.944444	yes	no	yes	no	no	no	yes	yes	yes	yes	142
182173990	chr1	8955612	8955663	23	52	2.26087	no	no	yes	no	no	no	no	no	no	yes	980
182174030	chr1	9024948	9024982	11	35	3.181818	no	no	yes	yes	no	no	no	yes	no	yes	935
182174061	chr1	9071877	9071964	28	88	3.142857	yes	no	yes	no	no	no	no	yes	yes	yes	482
182174214	chr1	9280366	9280451	18	86	4.777778	no	no	no	no	no	no	no	yes	yes	no	1255
182174217	chr1	9282485	9282528	23	44	1.913043	no	no	no	no	no	no	no	yes	yes	no	413
182174239	chr1	9310074	9310230	54	157	2.907408	no	no	yes	no	no	no	no	yes	yes	yes	618
182174277	chr1	9384647	9384692	15	46	3.066667	no	no	no	no	no	no	no	yes	no	no	369
182174378	chr1	9549304	9549536	29	233	8	no	no	yes	no	no	no	no	yes	yes	yes	209
182174407	chr1	9588833	9588910	8	78	9.75	yes	no	no	no	no	no	yes	yes	no	no	429
182174504	chr1	9762518	9762628	37	111	3	no	no	yes	no	no	no	yes	no	no	yes	410
182174518	chr1	9776799	9776902	22	104	4.666667	no	no	yes	no	no	no	no	yes	no	yes	829
182174705	chr1	10071680	10071707	12	28	2.333333	no	no	yes	no	no	no	no	no	no	yes	191
182175032	chr1	10694677	10694722	15	46	3.2	yes	no	yes	no	no	no	yes	yes	yes	yes	458
182175056	chr1	10744345	10744731	24	387	16.125	no	no	yes	no	no	no	no	yes	yes	yes	245
182175482	chr1	11523419	11523692	30	274	9.16129	no	no	yes	no	no	no	no	yes	no	yes	146
182175535	chr1	11641683	11641760	37	78	2.108108	no	yes	yes	no	no	no	no	yes	no	yes	1729
182175628	chr1	11829526	11829813	32	288	9	yes	no	yes	no	no	yes	no	yes	no	yes	399
182175685	chr1	11909549	11909600	10	52	5.2	no	no	yes	no	no	yes	no	yes	no	yes	2084
182175829	chr1	12081945	12082057	26	113	4.346154	no	no	yes	no	no	no	no	yes	yes	yes	640
182176034	chr1	12615135	12615212	25	78	3.12	no	no	yes	no	no	no	no	yes	yes	yes	2021
182176160	chr1	12915541	12915674	20	134	6.7	yes	no	no	no	no	no	no	no	no	no	219
182176359	chr1	13344750	13344789	11	40	3.538461	yes	no	yes	no	no	no	no	no	no	yes	487
182176521	chr1	13601967	13602077	17	111	6.5	no	no	yes	no	no	no	no	no	no	yes	2364
182177047	chr1	15048540	15048911	14	372	26.571428	no	no	yes	no	no	no	yes	yes	no	yes	234
182177220	chr1	15405940	15405971	7	32	4.571429	no	no	yes	no	yes	no	no	no	yes	yes	571
182177449	chr1	15799873	15799922	16	50	3.125	no	no	no	no	no	no	no	yes	no	no	1055
182177592	chr1	16083603	16083645	10	43	4.3	no	no	no	no	no	no	no	yes	yes	no	164
182177628	chr1	16165360	16165400	8	41	5.125	no	no	no	no	no	no	no	yes	no	no	405
182177661	chr1	16202319	16202386	20	68	3.4	no	no	yes	no	no	no	no	yes	yes	yes	1154
182177865	chr1	16557728	16557876	12	149	12.5	no	no	no	no	no	no	no	no	no	no	151
182177919	chr1	16692434	16692475	13	42	3.307692	yes	no	no	no	yes	no	yes	no	no	yes	1168
182178016	chr1	16975400	16975478	24	79	3.291667	yes	no	yes	no	no	yes	no	yes	yes	yes	239
182178048	chr1	17036674	17036799	32	126	3.9375	no	no	yes	no	no	no	no	no	no	yes	148
182178202	chr1	17351952	17352066	27	115	4.259259	no	no	yes	no	no	no	no	yes	no	yes	1368
182178359	chr1	17683073	17683458	28	386	13.785714	no	no	yes	no	no	no	no	yes	no	yes	251
182178660	chr1	18330496	18330694	48	199	4.145833	no	no	yes	no	no	no	no	no	no	yes	1220
182178818	chr1	18604721	18605102	19	382	20.157894	no	no	no	no	no	no	no	no	no	no	564
182178894	chr1	18712127	18712176	17	50	2.941176	no	no	yes	no	no	no	no	yes	no	yes	2294
182179043	chr1	19029621	19029661	7	41	5.857143	no	no	no	no	no	no	no	yes	yes	no	250
182179053	chr1	19052573	19052705	22	133	6.045455	no	no	no	no	no	no	no	yes	yes	no	181
182179409	chr1	19874065	19874173	15	109	7.266667	no	no	no	no	no	no	no	no	no	no	1596
182180535	chr1	22142379	22142411	10	33	3.3	yes	no	yes	no	no	no	no	yes	yes	yes	156
182180796	chr1	22679666	22679704	13	39	3	no	no	no	no	no	no	no	no	yes	no	131
182180946	chr1	23018809	23018865	16	57	3.5625	yes	no	no	no	no	no	no	yes	yes	no	309
182181602	chr1	24166177	24166222	8	46	5.75	no	no	yes	no	no	no	no	yes	no	yes	148
182181633	chr1	24203112	24203197	17	86	5.058824	no	no	yes	no	no	no	no	yes	no	yes	2488
182182434	chr1	25808290	25808371	15	82	5.466667	no	no	yes	no	no	no	no	no	no	yes	2459
182182601	chr1	26208873	26208964	23	92	3.92	yes	no	no	no	no	no	no	no	no	no	1637
182182635	chr1	26282317	26282417	24	101	4.208333	no	no	no	yes	yes	yes	no	yes	no	yes	235
182183496	chr1	27660010	27660046	8	37	4.625	no	no	no	no	no	yes	yes	yes	no	no	825
182184165	chr1	28847011	28847070	12	60	5	no	no	yes	no	no	no	no	no	no	yes	1299
182184560	chr1	29698206	29698253	19	48	2.526316	no	no	no	no	no	no	no	yes	yes	no	224
182184707	chr1	30080274	30080352	23	79	3.434783	no	no	no	no	no	no	no	yes	no	no	1939
182185025	chr1	30773148	30773453	37	306	8.27027	no	no	no	no	no	no	yes	yes	no	no	343
182185213	chr1	31090010	31090047	7	38	5.428571	no	no	no	no	no	no	no	no	no	no	1598
182185437	chr1	31469831	31469926	32	96	3	no	no	no	no	no	no	no	yes	no	no	137
182185848	chr1	32284260	32284342	19	83	4.578948	no	no	yes	no	no	no	no	no	no	yes	205
182185972	chr1	32500418	32500453	8	36	4.625	no	no	yes	no	no	no	no	yes	yes	yes	154
182186316	chr1	33092242	33092336	16	95	5.9375	yes	no	yes	no	no	yes	no	no	no	yes	208
182186571	chr1	33763200	33763236	13	37	2.846154	no	no	yes	no	no	no	no	yes	yes	yes	186
182186639	chr1	34027841	34027902	18	62	3.555556	no	no	yes	no	no	no	no	no	no	yes	2427
182186706	chr1	34189121	34189171	14	51	3.714286	no	no	yes	no	no	no	no	yes	yes	yes	243
182187335	chr1	35576929	35577052	17	124	7.294117	yes	no	yes	no	no	no	yes	yes	no	yes	2455
182187511	chr1	35888993	35889128	44	136	3.090909	no	no	yes	no	no	no	no	yes	yes	yes	1161
182187761	chr1	36412593	36412629	9	37	4.111111	no	no	no	no	no	no	no	yes	no	no	407
182188037	chr1	37062601	37062691	17	91	5.411765	no	no	no	no	no	no	no	no	no	no	190
182188225	chr1	37502107	37502162	19	56	2.947368	no	no	yes	no	no	no	no	yes	no	yes	2222
182188315	chr1	37753639	37753739	16	101	6.3125	yes	no	yes	no	no	no	yes	yes	no	yes	2290
182189115	chr1	39522785	39522824	14	40	2.857143	no	no	yes	no	no	no	no	no	yes	yes	627
182189255	chr1	39819456	39819597	20	142	7.1	no	no	no	no	no	no	no	yes	yes	no	822
182189311	chr1	39919680	39919752	27	73	2.703704	no	no	no	no	no	no	no	yes	yes	no	763
182189409	chr1	40132579	40132658	30	80	2.666667	yes	no	no	no	no	no	no	no	no	no	335
182189860	chr1	41233188	41233234	15	47	3.133333	no	no	yes	no	no	no	no	no	no	yes	205
182189924	chr1	41426043	41426350	44	308	7	no	no	no	no	no	no	no	no	no	no	164
182190055	chr1	41743113	41743148	7	36	5.285714	no	no	yes	no	no	no	no	no	no	yes	171
182190705	chr1	43453835	43453873	7	39	5.714286	yes	yes	no	no	yes	no	yes	yes	yes	yes	424
182190930	chr1	43939246	43939353	17	108	6.588235	no	no	yes	no	no	no	no	yes	yes	yes	199
182191076	chr1	44239783	44239820	9	38	4.222222	no	no	yes	no	no	no	no	yes	yes	yes	138
182191546	chr1	45384364	45384437	8	74	9.25	no	no	yes	no	no	no	no	yes	no	yes	474
182192534	chr1	47708428	47708632	28	205	7.321429	no	no	no	no	no	no	no	yes	no	no	891
182192951	chr1	48816103	48816139	10	37	3.7	no	no	yes	no	no	no	no	no	no	yes	222
182193023	chr1	49050595	49050663	22	69	3.136364	no	no	yes	no	no	no	no	no	no	yes	294
182193102	chr1	49377964	49378094	26	131	5.038462	no	no	yes	no	no	no	no	no	no	yes	199
182193299	chr1	49977146	49977388	23	243	10.541667	no	no	yes	no	no	no	no	no	no	yes	148
182194195	chr1	52070282	52070351	17	70	4.176471	no	no	yes	no	no	no	no	no	no	yes	2439
182194326	chr1	52277191	52277259	18	69	3.947368	no	no	yes	no	no	no	no	no	no	yes	186
182194380	chr1	52410120	52410171	16	52	3.25	no	no	yes	no	no	no	no	no	no	yes	488
182194914	chr1	53628127	53628171	10	45	4.454545	no	no	yes	no	no	no	no	no	no	yes	2002
182194956	chr1	53739159	53739200	9	42	4.666667	no	no	no	no	no	no	yes	yes	yes	no	2198
182195410	chr1	54866753	54866795	17	43	2.529412	no	no	yes	no	no	no	no	yes	no	yes	261
182195603	chr1	55509050	55509222	27	173	6.407407	no	no	yes	no	no	no	no	yes	no	yes	1571
182195719	chr1	55836031	55836065	8	35	4.375	no	no	yes	no	no	no	no	yes	no	yes	375
182195729	chr1	55900769	55900805	18	37	2.055556	no	no	yes	no	no	no	no	no	no	yes	374
182195934	chr1	56521711	56521771	24	61	2.583333	no	no	yes	no	no	no	no	no	yes	yes	576
182196198	chr1	57421893	57421926	15	34	2.266667	no	no	yes	no	no	no	no	yes	yes	yes	240
182196692	chr1	58729238	58729417	30	180	6.133333	no	no	yes	no	no	no	no	no	no	yes	525
182196897	chr1	59296638	59296773	16	136	8.5	yes	no	no	no	yes	no	yes	yes	yes	yes	1168
182198825	chr1	64613351	64613394	8	44	5.75	no	no	yes	no	no	no	no	no	yes	yes	1094
182199215	chr1	65691089	65691176	20	88	4.4	no	no	no	no	no	no	no	no	no	no	1907
182199506	chr1	66608988	66609047	26	60	2.307692	no	no	yes	no	no	no	no	yes	yes	yes	1522
182200208	chr1	68589152	68589185	17	34	2	no	no	no	no	no	no	no	no	no	no	425
182200254	chr1	68691123	68691191	18	69	3.842105	no	no	yes	no	no	no	no	no	no	yes	276
182200846	chr1	70443044	70443132	23	89	3.869565	no	no	no	no	no	no	no	no	no	no	2101
182200900	chr1	70624665	70624799	37	135	3.575	no	no	no	no	no	no	no	yes	no	no	911
182201896	chr1	73260099	73260154	18	56	3.166667	no	no	no	no	no	no	no	no	no	no	174
182202226	chr1	74139101	74139169	26	69	2.653846	no	no	yes	no	no	no	no	no	no	yes	1068
182202596	chr1	75341479	75341534	15	56	3.75	no	no	yes	no	no	no	no	yes	no	yes	433
182203066	chr1	76758223	76758256	11	34	3.090909	no	no	yes	no	no	no	no	no	no	yes	1950
182203085	chr1	76839719	76839754	18	36	2	no	no	no	no	no	no	no	no	no	no	995
182203763	chr1	78798436	78798491	28	56	2	no	no	no	no	no	no	no	no	no	no	722
182203773	chr1	78836567	78836632	24	66	2.75	no	no	no	no	no	no	no	no	no	no	647
182203877	chr1	79102497	79102587	26	91	3.5	no	no	yes	no	no	no	no	no	no	yes	2192
182204111	chr1	79722804	79722882	35	79	2.257143	no	no	no	no	no	no	no	no	no	no	1124
182204182	chr1	79947645	79947685	12	41	3.5	no	no	no	no	no	no	no	no	no	no	899
182204727	chr1	81393815	81393851	10	37	4	no	no	yes	no	no	no	no	no	no	yes	173
182204862	chr1	81746833	81746937	28	105	3.75	no	no	yes	no	no	no	no	yes	no	yes	261
182205787	chr1	84574316	84574349	9	34	3.777778	yes	yes	no	yes	yes	no	yes	yes	yes	yes	1346
182205788	chr1	84574483	84574537	19	55	2.85	yes	no	yes	no	no	no	yes	yes	yes	yes	274
182207364	chr1	89295607	89295738	30	132	4.4	no	no	no	no	no	no	no	yes	no	no	1340
182207893	chr1	90847107	90847146	20	40	2	no	no	yes	no	no	no	no	no	no	yes	2070
182208126	chr1	91559532	91559600	16	69	4.3125	no	no	no	no	no	no	no	no	no	no	2059
182208274	chr1	91925683	91925772	17	90	5.411765	no	no	no	no	no	no	no	yes	no	no	186
182209108	chr1	94280012	94280053	19	42	2.210526	no	no	yes	no	no	no	no	yes	no	yes	2201
182209119	chr1	94295701	94295797	25	97	3.96	no	no	yes	no	no	no	no	no	no	yes	1222
182209417	chr1	95249836	95249985	39	150	3.846154	no	no	yes	no	no	no	no	yes	no	yes	2123
182209425	chr1	95279457	95279599	29	143	4.931035	yes	no	no	no	no	no	no	no	no	no	1208
182209648	chr1	96017514	96017707	28	194	6.8125	no	no	yes	no	no	no	no	no	no	yes	1590
182210370	chr1	98046174	98046232	15	59	3.933333	yes	no	no	no	yes	no	no	yes	yes	yes	1059
182210620	chr1	98701967	98702012	14	46	3.266667	no	no	yes	no	no	no	no	no	no	yes	282
182210880	chr1	99499565	99499597	17	33	1.941176	no	no	yes	no	no	no	no	no	no	yes	1033
182211016	chr1	99822867	99822930	9	64	7.111111	no	no	no	no	no	no	no	no	no	no	2462
182211708	chr1	101784174	101784241	34	68	2	no	no	yes	no	no	no	no	no	no	yes	271
182211786	chr1	102029261	102029299	15	39	2.625	no	no	no	no	no	no	no	no	no	no	1735
182212220	chr1	103168219	103168302	34	84	2.470588	no	no	no	no	no	no	no	no	no	no	229
182212374	chr1	103525498	103525672	17	175	10.294118	yes	no	no	no	yes	no	yes	yes	yes	yes	286
182212914	chr1	105085026	105085105	21	80	3.826087	no	no	no	no	no	no	no	no	no	no	929
182213646	chr1	106984773	106984872	31	100	3.419355	no	no	no	no	no	no	no	no	no	no	144
182213802	chr1	107386066	107386144	36	79	2.194444	no	no	yes	no	no	no	no	yes	no	yes	128
182214339	chr1	108956875	108956912	8	38	4.75	no	no	yes	no	no	no	no	yes	yes	yes	1590
182214537	chr1	109449479	109449574	28	96	3.448276	no	no	no	no	no	no	no	no	no	no	208
182214560	chr1	109498944	109498998	17	55	3.235294	no	yes	yes	no	no	yes	no	yes	no	yes	150
182214892	chr1	110576656	110576781	15	126	8.466666	no	no	yes	no	no	no	no	yes	no	yes	218
182215317	chr1	111989724	111989778	12	55	4.583333	yes	yes	no	no	no	no	yes	yes	yes	yes	329
182215597	chr1	112743858	112743895	18	38	2.111111	no	no	no	no	no	no	yes	yes	yes	no	1319
182215802	chr1	113064396	113064463	7	68	10	no	no	yes	no	no	no	no	no	no	yes	2474
182216240	chr1	114347393	114347483	21	91	4.333333	no	no	no	no	no	no	no	yes	yes	no	1089
182216535	chr1	115166960	115166994	13	35	2.692308	no	no	no	no	no	no	no	yes	yes	no	888
182216832	chr1	116100692	116100830	36	139	3.891892	no	no	no	no	no	no	no	no	no	no	2205
182216848	chr1	116125860	116125895	15	36	2.4	no	no	yes	no	no	no	no	yes	yes	yes	215
182217042	chr1	116667517	116667569	7	53	7.25	no	no	yes	no	no	no	yes	yes	no	yes	243
182217054	chr1	116678885	116678920	16	36	2.3125	no	no	no	no	no	no	no	yes	no	no	163
182217547	chr1	118138524	118138560	10	37	3.7	no	no	yes	no	no	no	no	no	no	yes	552
182217738	chr1	118714173	118714305	24	133	5.392857	no	no	no	no	no	yes	no	no	no	no	427
182218037	chr1	119508157	119508209	14	53	3.785714	no	no	yes	no	no	yes	no	no	no	yes	683
182218076	chr1	119631584	119631622	11	39	3.545455	no	no	yes	no	no	no	yes	yes	yes	yes	2323
182218083	chr1	119648177	119648256	8	80	10	yes	no	no	no	yes	no	yes	yes	yes	yes	952
182218344	chr1	120498040	120498680	28	641	22.892857	no	no	yes	no	no	no	no	yes	no	yes	259
182218944	chr1	125086229	125086295	17	67	3.941176	no	no	no	no	no	no	yes	no	no	no	1293
182219099	chr1	143196753	143196783	16	31	1.9375	no	no	no	no	no	no	no	no	no	no	637
182219212	chr1	143258784	143258815	16	32	2	no	no	no	no	no	no	no	yes	no	no	302
182219419	chr1	143497104	143497159	27	56	2.074074	no	no	yes	no	no	no	yes	no	yes	yes	875
182221556	chr1	147891861	147891907	15	47	3.133333	no	no	no	no	no	no	no	no	no	no	165
182222842	chr1	150784941	150784989	16	49	3.1875	no	no	no	no	no	no	no	no	no	no	1891
182223161	chr1	151371964	151371999	16	36	2.25	no	no	yes	no	no	no	no	yes	yes	yes	463
182223408	chr1	151847198	151847344	27	147	5.703704	no	yes	yes	yes	no	yes	no	no	no	yes	2467
182223480	chr1	151982800	151982840	19	41	2.157895	no	no	no	no	no	yes	no	yes	no	no	1239
182223896	chr1	152827629	152827663	18	35	1.944444	no	no	no	yes	no	no	no	no	no	yes	1187
182224111	chr1	153355743	153355776	7	34	4.857143	no	no	no	no	no	no	no	yes	yes	no	1180
182224156	chr1	153489782	153489901	23	120	5.217391	no	no	no	no	no	no	no	no	no	no	285
182225509	chr1	156031975	156032020	24	46	1.916667	no	no	yes	no	no	no	no	no	no	yes	1630
182225943	chr1	156836724	156836853	26	130	5	yes	no	yes	no	no	no	no	yes	no	yes	2004
182226062	chr1	157126656	157127058	31	403	13	no	no	yes	no	no	no	no	no	yes	yes	434
182226586	chr1	158901410	158901518	30	109	3.633333	no	no	no	no	no	no	no	no	no	no	2341
182227226	chr1	160780083	160780196	37	114	3.081081	yes	no	no	no	yes	no	no	yes	yes	yes	2503
182228003	chr1	162487480	162487528	24	49	2.041667	no	no	no	no	no	no	no	yes	yes	no	630
182228005	chr1	162487880	162487978	24	99	4.125	no	no	no	no	no	no	no	yes	no	no	266
182228303	chr1	163259872	163259901	8	30	3.75	no	yes	yes	no	no	no	no	no	no	yes	1132
182229114	chr1	165698593	165698637	17	45	2.647059	yes	no	no	no	yes	no	no	yes	yes	yes	256
182229121	chr1	165708138	165708223	26	86	3.307692	yes	no	yes	no	no	no	no	no	no	yes	256
182229127	chr1	165725025	165725075	16	51	3.3125	no	yes	no	no	no	no	no	no	no	yes	933
182229300	chr1	166192435	166192499	20	65	3.181818	no	no	yes	no	no	no	no	no	no	yes	299
182229555	chr1	167060555	167060591	16	37	2.3125	no	no	yes	no	no	no	no	yes	no	yes	153
182231117	chr1	171461910	171461975	18	66	3.5	no	no	no	no	no	no	no	no	no	no	149
182231853	chr1	173477158	173477231	22	74	3.409091	yes	no	yes	no	yes	no	yes	yes	yes	yes	279
182232436	chr1	174799933	174799996	10	64	6.4	no	no	yes	no	yes	no	no	yes	no	yes	1159
182232968	chr1	176209217	176209401	31	185	5.9375	no	no	yes	no	no	no	no	no	no	yes	289
182233334	chr1	177179568	177179618	20	51	2.55	no	no	yes	no	no	no	no	no	no	yes	129
182233413	chr1	177415555	177415653	27	99	3.666667	no	no	yes	no	no	no	no	no	no	yes	530
182233905	chr1	178959071	178959103	16	33	2.0625	no	no	no	no	no	no	no	yes	no	no	150
182234382	chr1	180137108	180137150	9	43	4.777778	no	no	no	no	no	no	no	yes	yes	no	2349
182235112	chr1	182329565	182329595	13	31	2.384615	no	no	no	no	no	yes	no	yes	yes	no	1021
182235390	chr1	182990528	182990660	33	133	4.030303	no	no	no	no	no	no	no	yes	yes	no	875
182235442	chr1	183199482	183199510	13	29	2.307692	no	no	yes	no	no	no	no	no	no	yes	276
182236137	chr1	185274234	185274342	33	109	3.128205	no	no	yes	no	no	no	no	no	no	yes	197
182236180	chr1	185420830	185421002	47	173	3.680851	no	no	no	no	no	no	no	yes	yes	no	343
182236184	chr1	185431957	185432005	16	49	3.25	no	no	no	no	no	no	no	no	no	no	1274
182236326	chr1	185789613	185789637	7	25	3.571429	no	no	yes	no	no	no	no	yes	no	yes	139
182236906	chr1	187432841	187432903	18	63	3.611111	no	no	yes	no	no	no	no	no	no	yes	206
182237585	chr1	189031609	189031667	27	59	2.185185	no	no	yes	no	no	no	no	no	no	yes	839
182237918	chr1	189706805	189706891	28	87	3.107143	no	no	no	no	no	no	no	no	yes	no	1579
182238236	chr1	190521677	190521774	30	98	3.3	no	no	no	no	no	no	no	no	no	no	678
182238684	chr1	191649016	191649129	33	114	3.454545	no	no	no	no	no	no	no	no	no	no	822
182238914	chr1	192257297	192257377	36	81	2.25	no	no	yes	no	no	no	no	yes	no	yes	177
182239053	chr1	192595344	192595478	16	135	8.277778	no	no	yes	no	no	no	no	yes	yes	yes	133
182240455	chr1	195911114	195911241	20	128	6.272727	no	no	no	no	no	no	no	no	no	no	873
182240491	chr1	196019957	196020055	13	99	7.666667	no	no	no	no	no	no	no	no	no	no	266
182240887	chr1	196996849	196996900	7	52	8	no	no	yes	no	no	no	no	no	no	yes	158
182240952	chr1	197161442	197161476	13	35	2.714286	no	no	yes	no	no	no	no	no	no	yes	2223
182241470	chr1	198555871	198555984	18	114	6.3	no	no	no	no	no	no	no	no	no	no	824
182242161	chr1	200213576	200213627	12	52	4.333333	yes	no	no	no	no	no	no	yes	yes	no	481
182242464	chr1	200817148	200817272	30	125	4.366667	no	no	yes	no	no	no	no	yes	yes	yes	531
182242488	chr1	200911010	200911185	26	176	6.807693	yes	no	yes	no	no	no	no	no	yes	yes	516
182242555	chr1	201111923	201112012	28	90	3.25	no	no	yes	no	no	no	no	yes	no	yes	880
182242588	chr1	201189208	201189273	31	66	2.129032	no	no	no	no	no	no	no	no	no	no	206
182242649	chr1	201382501	201382578	20	78	3.857143	yes	no	yes	no	no	yes	no	yes	yes	yes	435
182242974	chr1	202161009	202161058	15	50	3.333333	yes	no	yes	no	yes	no	no	yes	yes	yes	589
182242989	chr1	202182655	202182710	16	56	3.5	yes	no	yes	no	no	no	no	yes	yes	yes	1361
182242991	chr1	202186198	202186244	8	47	5.777778	yes	no	yes	no	no	no	no	no	no	yes	1756
182242992	chr1	202187008	202187042	7	35	5	no	yes	yes	no	no	no	no	yes	no	yes	2337
182243385	chr1	203167124	203167269	36	146	4.055555	no	yes	no	no	no	yes	no	yes	no	yes	139
182243523	chr1	203527510	203527564	15	55	3.625	no	no	no	no	no	no	no	yes	no	no	127
182243785	chr1	204022348	204022420	23	73	3.166667	no	no	no	no	no	no	no	no	no	no	465
182244033	chr1	204660196	204660268	24	73	3.041667	no	no	yes	no	no	no	no	no	no	yes	2502
182244272	chr1	205247813	205247853	21	41	1.952381	no	no	yes	no	no	no	no	yes	yes	yes	180
182244530	chr1	205980806	205980907	32	102	3.117647	no	no	yes	no	no	no	no	yes	yes	yes	135
182244853	chr1	206781842	206782069	26	228	8.846154	no	no	yes	no	no	no	no	yes	no	yes	413
182244885	chr1	206894500	206894534	7	35	5	no	no	no	no	no	no	no	no	yes	no	1672
182244893	chr1	206907081	206907129	8	49	6.375	yes	no	yes	no	no	yes	no	yes	yes	yes	1272
182244928	chr1	207008134	207008163	14	30	2.142857	no	no	no	no	no	no	no	yes	yes	no	250
182245199	chr1	207846741	207846917	30	177	5.966667	no	no	yes	no	no	no	no	no	no	yes	1279
182245233	chr1	208004623	208004729	27	107	3.962963	no	no	no	no	no	no	no	no	no	no	179
182245408	chr1	208644758	208644828	16	71	4.4375	no	no	no	no	no	no	no	no	no	no	258
182245430	chr1	208688755	208688884	30	130	4.433333	no	no	no	no	no	no	no	no	no	no	1098
182246076	chr1	210679930	210679979	23	50	2.217391	no	yes	yes	no	no	no	no	no	no	yes	139
182246364	chr1	211431426	211431455	12	30	2.5	no	no	yes	no	no	no	no	no	no	yes	373
182246564	chr1	211903458	211903519	15	62	4.133333	no	no	no	no	no	no	no	yes	no	no	1925
182246659	chr1	212186554	212186649	32	96	3	no	no	yes	no	no	no	no	yes	no	yes	151
182246863	chr1	212657301	212657398	33	98	3.060606	no	no	yes	no	no	no	no	yes	no	yes	139
182247194	chr1	213476037	213476075	9	39	4.333333	no	no	no	no	no	no	no	yes	yes	no	718
182247285	chr1	213823727	213823770	15	44	3	no	no	yes	no	no	no	no	no	no	yes	1149
182247430	chr1	214215017	214215061	17	45	2.705882	no	no	no	no	no	no	no	yes	no	no	329
182247474	chr1	214385476	214385575	28	100	3.571429	no	no	yes	no	no	no	no	no	no	yes	353
182247587	chr1	214685516	214685579	26	64	2.538461	no	no	no	no	no	no	no	yes	no	no	489
182249776	chr1	220871479	220871535	23	57	2.478261	no	no	yes	no	no	no	no	no	no	yes	2315
182249993	chr1	221410742	221410778	17	37	2.235294	no	no	no	no	no	no	no	yes	no	no	2091
182249995	chr1	221416284	221416330	16	47	2.9375	no	no	no	no	no	no	no	yes	yes	no	2504
182250097	chr1	221699985	221700098	8	114	14.25	no	no	no	no	no	no	no	yes	no	no	180
182250370	chr1	222486830	222486903	21	74	3.714286	yes	no	yes	no	no	no	no	no	no	yes	212
182250847	chr1	223733959	223734013	18	55	3.055556	no	no	yes	no	no	no	no	no	yes	yes	148
182250882	chr1	223817201	223817399	18	199	11.055555	no	no	yes	no	no	no	no	yes	yes	yes	353
182250903	chr1	223897950	223898004	16	55	3.4375	no	no	no	no	no	no	no	no	no	no	1752
182251099	chr1	224276912	224277015	21	104	5	no	no	yes	no	no	no	no	yes	no	yes	2470
182251507	chr1	225519328	225519406	18	79	4.388889	no	no	no	yes	yes	yes	no	yes	yes	yes	547
182251779	chr1	226062525	226062561	20	37	1.95	yes	no	yes	no	no	no	yes	yes	yes	yes	144
182252007	chr1	226622680	226622825	19	146	7.68421	no	no	no	no	no	no	no	no	no	no	1010
182252344	chr1	227366182	227366288	24	107	4.458333	no	no	no	no	no	no	no	yes	no	no	294
182252407	chr1	227549077	227549120	20	44	2.2	no	no	no	no	no	no	no	yes	no	no	2502
182252606	chr1	227883836	227883923	22	88	4	no	no	no	no	no	no	no	no	yes	no	829
182252712	chr1	227965336	227965593	31	258	8.5625	no	no	no	no	no	no	no	no	no	no	312
182252849	chr1	228174112	228174515	16	404	25.25	yes	no	yes	no	no	no	yes	yes	yes	yes	1365
182253013	chr1	228426978	228427142	20	165	8.45	no	no	no	no	no	no	no	yes	no	no	627
182253073	chr1	228487333	228487379	23	47	2.043478	yes	no	no	no	no	no	yes	yes	yes	no	309
182253120	chr1	228556813	228556856	12	44	3.666667	no	no	no	no	no	yes	no	yes	no	no	883
182253399	chr1	229149368	229149432	34	65	1.911765	no	no	yes	no	no	no	no	yes	yes	yes	223
182253765	chr1	229900679	229901102	47	424	9.021276	no	no	no	no	no	no	no	no	no	no	140
182253855	chr1	230198297	230198532	39	236	6.025	no	no	yes	no	no	no	no	no	no	yes	148
182254668	chr1	232213129	232213198	24	70	2.916667	no	no	no	no	no	no	no	no	yes	no	1276
182254882	chr1	232793004	232793339	37	336	9.135135	no	no	no	no	no	no	no	yes	no	no	204
182254892	chr1	232820954	232821003	9	50	5.777778	no	no	no	no	no	no	no	no	no	no	2432
182255497	chr1	234326096	234326132	7	37	5.428571	no	no	no	no	no	no	no	yes	no	no	980
182255550	chr1	234446634	234446681	24	48	2.041667	no	no	yes	no	no	no	no	no	no	yes	1244
182255905	chr1	235217405	235217468	18	64	3.555556	no	no	yes	no	no	no	no	no	yes	yes	501
182256063	chr1	235428942	235428984	8	43	5.375	yes	no	yes	no	no	no	no	no	no	yes	213
182256348	chr1	236038659	236038909	34	251	7.382353	no	no	yes	no	no	no	no	yes	no	yes	856
182256434	chr1	236142385	236142446	20	62	3.047619	yes	no	no	no	no	no	yes	yes	yes	no	1268
182256450	chr1	236161485	236161530	23	46	2	no	no	yes	no	no	no	no	yes	yes	yes	1281
182256715	chr1	236654802	236654956	8	155	19.375	no	no	no	no	no	no	no	no	no	no	297
182257115	chr1	237464335	237464387	13	53	4.307693	no	no	yes	no	no	no	no	yes	no	yes	855
182257192	chr1	237591082	237591237	15	156	10.4	no	no	yes	no	no	no	no	yes	no	yes	1076
182257263	chr1	237789506	237789595	30	90	3	no	no	yes	no	no	no	no	no	no	yes	635
182257301	chr1	237883957	237884096	10	140	14	no	no	yes	no	no	no	no	no	no	yes	1165
182257321	chr1	237946905	237947000	14	96	7.142857	no	no	no	no	no	no	no	no	no	no	2032
182257498	chr1	238370892	238371024	16	133	8.3125	no	no	yes	no	no	no	no	yes	no	yes	409
182258163	chr1	239970994	239971026	15	33	2.2	no	no	no	no	no	no	no	no	no	no	360
182258201	chr1	240087129	240087243	38	115	3.026316	no	no	yes	no	no	no	no	no	no	yes	148
182258239	chr1	240179508	240179540	15	33	2.2	no	no	yes	no	no	no	no	no	no	yes	626
182258326	chr1	240405961	240406389	31	429	13.83871	no	no	yes	no	no	no	yes	no	yes	yes	326
182258375	chr1	240536568	240536772	51	205	4.019608	no	no	yes	no	no	no	no	no	no	yes	667
182259056	chr1	241902943	241903270	25	328	13.12	no	no	no	no	no	no	no	no	yes	no	202
182259459	chr1	242856419	242856525	12	107	8.785714	no	no	no	no	no	no	no	yes	no	no	177
182259641	chr1	243338981	243339144	54	164	3.037037	no	no	yes	no	no	no	no	no	no	yes	1060
182259655	chr1	243372898	243372977	12	80	6.833333	no	no	yes	no	no	no	no	no	no	yes	266
182259932	chr1	244175168	244175213	7	46	6.571429	no	no	no	no	no	no	no	yes	yes	no	1720
182260235	chr1	244849797	244849833	13	37	2.846154	yes	no	yes	no	yes	yes	no	yes	no	yes	625
182260282	chr1	244918708	244918852	20	145	7.25	no	no	no	no	no	no	yes	yes	yes	no	238
182260283	chr1	244922842	244922902	14	61	4.357143	no	no	no	no	no	no	no	yes	no	no	1363
182260293	chr1	244937049	244937243	18	195	11	no	no	no	no	no	no	no	yes	no	no	244
182260458	chr1	245220411	245220455	7	45	6.428571	no	no	yes	no	no	no	no	no	no	yes	2482
182260668	chr1	245614858	245615030	34	173	5.088235	no	no	yes	no	yes	no	no	yes	yes	yes	2135
182260704	chr1	245673011	245673458	31	448	15	no	no	yes	no	no	yes	yes	yes	yes	yes	321
182260992	chr1	246395580	246395837	28	258	9.321428	no	no	yes	no	no	no	no	yes	no	yes	1131
182261016	chr1	246462178	246462328	31	151	4.870968	no	no	yes	no	no	no	no	no	no	yes	2177
182261141	chr1	246725211	246725343	34	133	3.911765	no	no	yes	no	no	no	no	yes	yes	yes	762
182261196	chr1	246814084	246814141	30	58	1.933333	no	no	yes	no	no	no	no	yes	yes	yes	1115
182261436	chr1	247314427	247314466	14	40	2.928571	yes	no	yes	no	no	no	no	no	no	yes	211
182261466	chr1	247371465	247371595	43	131	3.046512	no	no	no	no	no	no	no	yes	yes	no	158
182261504	chr1	247440022	247440144	18	123	6.833333	no	no	yes	no	no	no	no	yes	no	yes	2029
182261586	chr1	247656036	247656107	37	72	1.945946	no	no	yes	no	no	no	no	yes	no	yes	188
182261609	chr1	247700702	247700811	26	110	4.222222	no	no	yes	no	no	no	no	no	no	yes	323
182261656	chr1	247805687	247805747	22	61	2.818182	no	no	no	no	no	no	no	yes	no	no	189
182261661	chr1	247825529	247825612	16	84	5.3125	no	no	no	no	no	no	no	yes	yes	no	2388
182261686	chr1	247859779	247859847	27	69	2.592592	no	no	yes	no	no	no	no	no	no	yes	534
182261790	chr1	248103011	248103190	36	180	5.111111	no	no	no	no	no	no	no	no	no	no	266
182261843	chr1	248311115	248311162	23	48	2.086957	no	no	no	no	no	no	no	no	no	no	2404
182261856	chr1	248354964	248355009	20	46	2.3	no	no	no	no	no	no	no	yes	no	no	2147
182261999	chr1	248804737	248804776	17	40	2.352941	no	no	no	no	no	no	no	yes	yes	no	901
182262220	chr10	367894	368294	58	401	6.913793	no	no	yes	no	no	no	yes	no	no	yes	650
182262224	chr10	371138	371213	18	76	4.157895	no	no	yes	no	no	no	no	no	no	yes	1441
182262226	chr10	371625	371754	43	130	3.023256	no	no	yes	no	no	no	no	no	no	yes	419
182262286	chr10	429201	429569	22	369	17.043478	no	no	yes	no	no	yes	no	no	no	yes	518
182262383	chr10	532520	532793	18	274	15.444445	no	no	yes	no	no	no	no	yes	no	yes	139
182262389	chr10	540977	541152	23	176	7.695652	no	no	yes	no	no	no	no	no	yes	yes	1070
182262419	chr10	559323	559350	11	28	2.545455	no	no	yes	no	no	no	no	no	yes	yes	791
182262470	chr10	626403	626499	26	97	3.703704	no	no	yes	no	no	no	no	yes	yes	yes	209
182262499	chr10	666587	666652	15	66	4.4	no	yes	yes	no	no	no	no	yes	no	yes	2467
182262603	chr10	744073	744521	18	449	24.944445	no	no	yes	no	no	no	no	no	no	yes	233
182262628	chr10	783732	784524	61	793	13	no	no	no	no	no	no	no	yes	yes	no	174
182262629	chr10	786536	786566	14	31	2.214286	no	no	no	no	no	no	no	no	no	no	1002
182262689	chr10	905661	905725	19	65	3.421053	no	no	yes	no	no	no	no	yes	yes	yes	2100
182262736	chr10	954750	955132	26	383	14.730769	no	no	no	no	no	no	no	yes	no	no	408
182262770	chr10	1015347	1015731	33	385	11.325	no	no	yes	no	no	no	no	no	no	yes	301
182262789	chr10	1035852	1035880	9	29	3.222222	yes	yes	yes	no	no	no	no	yes	no	yes	733
182262806	chr10	1082759	1082803	14	45	3.214286	no	no	yes	no	no	no	no	no	no	yes	1952
182262822	chr10	1101942	1102340	33	399	12.272727	no	no	yes	no	no	no	yes	yes	yes	yes	178
182262900	chr10	1189714	1189961	27	248	9.185185	no	no	yes	no	no	no	no	yes	no	yes	384
182262912	chr10	1205333	1205478	36	146	4.055555	no	no	yes	no	no	no	no	yes	no	yes	943
182263000	chr10	1280543	1280797	23	255	11.086957	no	no	yes	no	no	no	no	yes	yes	yes	256
182263013	chr10	1310371	1310445	24	75	3.125	no	no	yes	no	no	no	no	yes	yes	yes	127
182263050	chr10	1373750	1374011	33	262	7.939394	no	no	yes	no	no	no	yes	no	no	yes	199
182263078	chr10	1409179	1409296	37	118	3.216216	no	no	yes	no	no	no	no	no	no	yes	1241
182263097	chr10	1417179	1417258	23	80	3.478261	no	no	yes	no	no	no	no	no	no	yes	179
182263101	chr10	1428847	1428903	18	57	3.166667	no	no	yes	no	no	no	no	no	yes	yes	1771
182263132	chr10	1470071	1470126	26	56	2.153846	no	no	yes	no	no	no	no	no	no	yes	1286
182263222	chr10	1575002	1575052	26	51	1.961538	no	no	yes	no	no	no	no	no	no	yes	1827
182263240	chr10	1602620	1602769	36	150	4.289474	no	no	yes	no	no	no	no	yes	no	yes	1614
182263363	chr10	1706884	1706955	23	72	3.173913	no	no	yes	no	no	no	no	yes	yes	yes	2205
182263366	chr10	1717005	1717102	16	98	6.375	no	no	yes	no	no	no	no	yes	yes	yes	1410
182263734	chr10	2315053	2315293	40	241	6.025	yes	no	no	no	yes	no	yes	yes	yes	yes	393
182263784	chr10	2374558	2374633	26	76	2.961539	no	no	yes	no	no	no	no	yes	no	yes	176
182264077	chr10	2865642	2866045	31	404	13.032258	no	no	no	no	no	no	no	yes	no	no	197
182264163	chr10	2983996	2984095	22	100	4.681818	no	no	no	no	no	no	no	no	no	no	2059
182264207	chr10	3048492	3048677	37	186	5.027027	no	no	no	no	no	no	no	yes	yes	no	1519
182264211	chr10	3053485	3053815	18	331	18.388889	no	no	no	no	no	no	no	yes	no	no	2131
182264336	chr10	3230572	3230990	38	419	11.078947	no	no	no	no	no	no	no	no	no	no	162
182264348	chr10	3243006	3243079	22	74	3.363636	no	no	yes	no	no	no	no	no	no	yes	2419
182264364	chr10	3276709	3276791	37	83	2.243243	no	no	yes	no	no	no	no	no	no	yes	1780
182264626	chr10	3719781	3719816	8	36	4.5	no	no	no	no	no	no	no	yes	no	no	210
182264635	chr10	3742913	3742963	12	51	4.25	no	no	no	no	no	no	no	no	no	no	224
182264658	chr10	3773271	3773390	20	120	5.954545	no	no	no	no	no	no	no	yes	no	no	324
182264695	chr10	3827139	3827285	34	147	4.352941	no	no	no	no	no	no	no	no	no	no	434
182264721	chr10	3875988	3876033	9	46	5.111111	no	no	no	no	no	no	no	yes	no	no	958
182264812	chr10	4031226	4031337	26	112	4.357143	no	no	yes	no	no	no	no	no	no	yes	251
182264836	chr10	4097196	4097266	20	71	3.55	no	no	no	no	no	no	no	no	no	no	145
182264926	chr10	4294724	4294776	10	53	5.3	no	no	no	no	no	no	no	no	no	no	183
182265208	chr10	4921970	4922059	27	90	3.37037	no	no	no	no	no	no	no	no	no	no	1539
182265327	chr10	5283965	5284015	22	51	2.409091	no	no	yes	no	no	no	no	yes	yes	yes	1603
182265349	chr10	5311797	5311878	33	82	2.484848	no	no	no	no	no	no	no	no	no	no	703
182265378	chr10	5363009	5363100	20	92	4.6	no	no	no	no	no	no	no	yes	no	no	771
182265438	chr10	5480950	5481126	43	177	4.139535	no	no	no	no	no	no	no	yes	no	no	1946
182265472	chr10	5551819	5551870	20	52	2.6	no	no	yes	no	yes	no	no	yes	yes	yes	130
182265475	chr10	5558058	5558163	35	106	3.028571	no	no	no	no	no	no	no	no	yes	no	297
182265520	chr10	5616220	5616573	19	354	19	no	no	yes	no	no	yes	yes	yes	no	yes	313
182265686	chr10	5985231	5985316	29	86	2.965517	no	no	no	no	no	no	no	yes	no	no	1352
182265713	chr10	6024585	6024682	26	98	3.714286	no	no	yes	no	no	no	no	no	yes	yes	166
182265736	chr10	6075592	6075745	17	154	9.058824	no	no	no	no	no	no	no	no	no	no	153
182265759	chr10	6127450	6127732	44	283	6.431818	no	no	no	no	no	no	no	no	no	no	1386
182265980	chr10	6580257	6580329	9	73	7.545455	yes	no	no	no	yes	no	yes	yes	yes	yes	2420
182266164	chr10	6923862	6923945	21	84	3.875	no	no	yes	no	no	no	no	no	no	yes	1016
182266251	chr10	7135957	7136029	22	73	3.318182	no	no	no	no	no	no	no	no	no	no	812
182266351	chr10	7367270	7367389	39	120	3.076923	no	no	yes	no	no	no	no	no	no	yes	2117
182266486	chr10	7597503	7597679	59	177	3	no	no	yes	no	no	no	no	no	no	yes	1482
182267005	chr10	8562762	8562985	25	224	8.83871	no	no	no	no	no	no	no	no	no	no	1386
182267048	chr10	8661217	8661290	20	74	3.7	no	no	no	no	no	no	no	no	no	no	1519
182267081	chr10	8723887	8723968	40	82	2.05	yes	no	no	no	no	no	no	no	no	no	234
182267096	chr10	8765474	8765518	18	45	2.555556	no	no	no	no	no	no	no	no	no	no	307
182267391	chr10	9396210	9396438	56	229	4.089286	no	no	no	no	no	no	no	no	yes	no	764
182267651	chr10	10005598	10005671	34	74	2.235294	no	no	no	no	no	no	no	no	no	no	399
182267733	chr10	10177835	10177933	26	99	3.925926	no	no	no	no	no	no	no	yes	no	no	190
182267849	chr10	10441614	10441666	16	53	3.352941	no	no	yes	no	no	no	no	no	no	yes	199
182267889	chr10	10562782	10562829	22	48	2.181818	no	no	no	no	no	no	no	no	no	no	150
182268023	chr10	10939076	10939263	62	188	3.032258	no	no	yes	no	no	no	no	no	no	yes	183
182268071	chr10	11107856	11107931	17	76	4.388889	no	no	yes	no	no	no	no	no	no	yes	881
182268103	chr10	11254877	11254944	20	68	3.4	no	no	yes	no	no	no	no	yes	no	yes	315
182268274	chr10	11742312	11742382	20	71	3.55	yes	yes	no	no	yes	no	yes	yes	yes	yes	1503
182268329	chr10	11887734	11887780	20	47	2.35	no	no	yes	no	no	no	no	yes	yes	yes	382
182268549	chr10	12349458	12349506	9	49	5.4	yes	no	no	no	yes	no	yes	yes	yes	yes	683
182268827	chr10	12894205	12894255	17	51	3	no	no	yes	no	no	no	no	no	no	yes	2453
182269882	chr10	15168721	15168794	23	74	3.375	yes	no	no	no	no	no	no	yes	yes	no	1580
182270047	chr10	15531376	15531420	16	45	2.8125	no	no	yes	no	no	no	no	no	no	yes	302
182270425	chr10	16403784	16403853	12	70	5.833333	no	no	no	no	no	no	no	no	no	no	1762
182270754	chr10	17201445	17201479	14	35	2.5	yes	no	yes	no	no	no	yes	yes	yes	yes	1048
182270830	chr10	17325397	17325519	35	123	3.571429	no	no	yes	no	no	no	no	yes	no	yes	155
182271078	chr10	17914784	17914814	13	31	2.384615	no	no	no	no	no	no	no	no	no	no	736
182271904	chr10	19699278	19699328	9	51	5.666667	no	no	yes	no	no	no	no	yes	no	yes	693
182272343	chr10	20644315	20644355	14	41	3	no	no	no	no	no	no	no	no	yes	no	1761
182272465	chr10	21011629	21011694	10	66	6.307693	no	no	yes	no	no	no	no	no	no	yes	1119
182272509	chr10	21119419	21119543	32	125	3.777778	no	no	yes	no	no	no	no	no	no	yes	828
182273082	chr10	22436956	22436986	16	31	1.9375	no	no	yes	no	no	no	yes	yes	yes	yes	136
182273525	chr10	23428292	23428344	18	53	2.944444	no	no	no	no	no	no	no	no	no	no	313
182273990	chr10	24524945	24525025	24	81	3.375	no	no	yes	no	no	no	no	yes	yes	yes	1031
182274643	chr10	26034822	26034878	18	57	3.210526	no	no	yes	no	no	no	no	no	no	yes	186
182274684	chr10	26147232	26147294	21	63	3	no	no	yes	no	no	no	no	no	no	yes	1473
182274977	chr10	26811722	26811855	32	134	4.5	no	no	yes	no	no	no	no	no	no	yes	2272
182275131	chr10	27106766	27106921	29	156	5.34375	no	no	no	no	no	no	no	no	no	no	401
182276079	chr10	29198111	29198144	16	34	2.125	no	no	no	no	no	no	no	no	no	no	270
182276237	chr10	29507540	29507570	14	31	2.214286	no	no	yes	no	no	yes	no	no	no	yes	433
182276417	chr10	29833651	29833774	22	124	5.636364	no	no	no	no	no	no	no	no	no	no	1505
182276547	chr10	30042597	30042651	23	55	2.391304	no	no	yes	no	no	no	no	no	no	yes	174
182276556	chr10	30059600	30059642	22	43	1.954545	yes	no	yes	no	no	no	yes	yes	yes	yes	514
182276721	chr10	30338272	30338347	19	76	4	no	no	yes	no	no	no	no	no	no	yes	805
182277215	chr10	31595338	31595445	10	108	10.9	no	no	no	no	no	no	no	yes	no	no	648
182278022	chr10	33745273	33745329	16	57	3.5	no	no	no	no	no	no	no	no	no	no	566
182278054	chr10	33817323	33817395	26	73	2.807692	no	no	no	no	no	no	no	no	no	no	184
182278083	chr10	33871098	33871143	23	46	2	no	no	no	no	no	no	no	no	no	no	447
182278286	chr10	34383675	34383756	27	82	3.178571	no	no	yes	no	no	no	no	no	yes	yes	213
182278429	chr10	34745391	34745440	26	50	1.923077	no	no	yes	no	no	no	no	yes	no	yes	923
182278432	chr10	34745428	34745491	22	64	2.869565	no	no	yes	no	no	no	no	yes	no	yes	528
182278540	chr10	34908270	34908338	26	69	2.653846	no	no	no	no	no	no	no	yes	yes	no	1211
182278897	chr10	35639442	35639509	18	68	3.789474	no	no	no	yes	no	no	yes	yes	yes	yes	861
182279115	chr10	36131032	36131156	15	125	8.6	no	no	no	no	no	no	no	no	no	no	567
182279703	chr10	37502772	37502855	26	84	3.25	no	no	no	no	no	no	no	no	no	no	133
182279999	chr10	38308237	38308308	23	72	3.083333	no	no	yes	no	no	no	no	no	no	yes	2476
182280059	chr10	38465774	38465928	32	155	4.861111	no	no	yes	no	no	no	no	no	no	yes	437
182280311	chr10	38969708	38969789	22	82	3.727273	no	no	no	no	no	no	no	no	no	no	946
182280598	chr10	41846932	41846971	21	40	1.904762	no	no	no	no	no	no	no	no	yes	no	395
182280780	chr10	42172035	42172099	26	65	2.5	no	no	no	no	no	no	no	yes	yes	no	696
182280854	chr10	42233648	42233698	17	51	3	no	no	no	no	no	no	no	no	no	no	2176
182280875	chr10	42242437	42242497	17	61	3.588235	yes	no	no	no	no	no	yes	no	yes	no	128
182280963	chr10	42445838	42445889	14	52	3.666667	no	no	yes	no	no	no	no	no	no	yes	203
182281208	chr10	43039485	43039564	22	80	3.636364	no	no	no	no	no	no	no	yes	yes	no	1863
182281227	chr10	43081307	43081342	12	36	3	no	no	yes	no	no	no	no	yes	no	yes	1466
182281278	chr10	43203890	43203960	20	71	3.55	yes	no	yes	no	no	no	no	yes	yes	yes	515
182281355	chr10	43367421	43367478	22	58	2.636364	no	no	no	no	no	no	no	no	no	no	328
182281855	chr10	44662654	44663103	50	450	9	no	no	no	no	no	no	no	no	yes	no	787
182282330	chr10	45817274	45817492	40	219	5.487805	yes	no	no	no	yes	no	no	no	no	yes	333
182282566	chr10	46196698	46196756	11	59	5.25	no	no	no	no	no	no	no	no	no	no	411
182282648	chr10	46309138	46309172	18	35	1.944444	no	yes	yes	yes	no	no	no	yes	no	yes	174
182282742	chr10	46517251	46517366	13	116	8.923077	no	no	yes	no	no	no	no	yes	yes	yes	777
182283731	chr10	49252055	49252161	20	107	5.35	no	no	no	no	no	no	no	yes	no	no	713
182284361	chr10	50957020	50957235	32	216	6.9375	no	no	no	no	no	no	no	yes	no	no	395
182284685	chr10	51821674	51821704	14	31	2.285714	no	no	yes	no	no	no	no	no	no	yes	725
182285297	chr10	53645554	53645608	16	55	3.5625	no	no	no	no	no	no	no	yes	no	no	446
182285335	chr10	53751322	53751422	21	101	4.826087	no	no	no	no	no	no	no	yes	no	no	1573
182285645	chr10	54421731	54421769	11	39	3.545455	no	no	yes	no	no	no	no	no	no	yes	1288
182285647	chr10	54421825	54421945	23	121	5.521739	no	no	yes	no	no	no	no	no	no	yes	574
182285660	chr10	54454260	54454335	24	76	3.208333	no	no	yes	no	no	no	no	no	no	yes	195
182285826	chr10	54844444	54844555	43	112	2.72093	no	no	yes	no	no	no	no	no	no	yes	1506
182286006	chr10	55285105	55285233	38	129	3.394737	no	no	yes	no	no	no	no	no	no	yes	262
182287165	chr10	58136776	58136840	34	65	1.911765	no	no	no	no	no	no	no	no	no	no	180
182287223	chr10	58268932	58268992	21	61	2.904762	yes	no	no	no	no	no	yes	yes	yes	no	1522
182288299	chr10	61586032	61586076	11	45	4.272727	no	no	no	no	no	no	no	yes	no	no	225
182288328	chr10	61679282	61679350	18	69	3.85	no	no	yes	no	no	no	no	yes	no	yes	168
182288829	chr10	63133944	63134031	21	88	4.190476	no	no	yes	no	no	no	no	yes	yes	yes	234
182289303	chr10	64430178	64430380	24	203	8.458333	no	no	yes	no	no	no	no	yes	no	yes	278
182289314	chr10	64456721	64456776	13	56	4.285714	no	no	yes	no	no	no	no	yes	no	yes	184
182289509	chr10	65056686	65056773	21	88	4.130435	no	no	no	no	no	no	no	no	no	no	148
182289717	chr10	65539644	65539680	17	37	2.176471	no	no	no	no	no	no	no	no	no	no	132
182289722	chr10	65575542	65575584	14	43	3.066667	no	no	yes	no	no	no	no	no	no	yes	410
182289859	chr10	65899712	65899761	23	50	2.173913	no	no	no	no	no	no	no	no	no	no	719
182289872	chr10	65948730	65948774	10	45	4.545455	no	no	yes	no	no	no	no	no	no	yes	1155
182289941	chr10	66147762	66147820	13	59	4.4	no	no	yes	no	no	no	no	no	no	yes	2504
182290167	chr10	66689098	66689141	8	44	5.5	no	no	yes	no	no	no	no	no	no	yes	2504
182290363	chr10	67206727	67206769	7	43	6.142857	no	no	yes	no	no	no	no	yes	no	yes	249
182290584	chr10	67849306	67849375	32	70	2.1875	yes	no	no	no	no	no	no	yes	no	no	1691
182291388	chr10	69408785	69408841	11	57	5.272727	no	no	yes	no	no	no	yes	yes	yes	yes	1222
182291431	chr10	69478132	69478199	19	68	3.578947	no	no	yes	no	no	no	no	yes	no	yes	340
182291553	chr10	69855779	69855807	15	29	1.933333	no	no	yes	no	no	no	no	no	yes	yes	2399
182291561	chr10	69889282	69889344	19	63	3.315789	no	no	yes	no	no	no	no	yes	yes	yes	1309
182291788	chr10	70364600	70364628	15	29	1.933333	no	no	yes	no	no	no	no	yes	yes	yes	142
182291942	chr10	70684841	70684875	7	35	5	no	no	yes	no	no	no	no	no	no	yes	669
182292008	chr10	70826191	70826266	23	76	3.2	no	no	yes	no	no	no	no	no	no	yes	196
182292041	chr10	70918483	70918919	31	437	14.096774	no	no	no	no	no	no	yes	no	yes	no	200
182292278	chr10	71661708	71661946	19	239	13	no	no	yes	no	no	no	yes	no	yes	yes	167
182292281	chr10	71668140	71668208	22	69	3.136364	no	no	yes	no	no	no	no	no	no	yes	172
182292382	chr10	71878566	71878632	22	67	3.045455	no	no	yes	no	no	no	no	yes	yes	yes	2200
182292401	chr10	71889320	71889372	25	53	2.12	no	no	no	no	no	no	no	yes	yes	no	201
182292415	chr10	71901183	71901266	19	84	4.421052	no	no	no	no	no	no	no	yes	no	no	800
182292440	chr10	71964165	71964200	9	36	4.111111	yes	no	no	no	no	no	yes	yes	yes	no	525
182293034	chr10	73270494	73270547	16	54	3.4375	no	no	yes	no	no	no	no	yes	no	yes	175
182293039	chr10	73282100	73282140	10	41	4.1	no	no	yes	no	no	no	no	no	no	yes	802
182293260	chr10	73773091	73773151	16	61	3.8125	yes	no	yes	no	no	yes	no	yes	yes	yes	1274
182294019	chr10	75691065	75691196	30	132	4.4	no	no	yes	no	no	no	no	no	no	yes	1055
182294398	chr10	76885195	76885270	12	76	6.615385	no	yes	yes	no	yes	yes	no	no	no	yes	325
182294614	chr10	77439072	77439183	15	112	7.352941	no	no	yes	no	no	no	no	no	no	yes	127
182294816	chr10	77888989	77889247	29	259	8.931034	no	no	yes	no	no	no	no	yes	no	yes	317
182295266	chr10	79209143	79209241	33	99	3.030303	no	no	yes	no	no	no	no	yes	no	yes	194
182295349	chr10	79421413	79421467	16	55	3.588235	no	no	yes	no	no	no	no	no	no	yes	1913
182295359	chr10	79445141	79445171	8	31	3.875	yes	no	yes	no	no	no	yes	yes	no	yes	1992
182295390	chr10	79502942	79502976	10	35	3.5	no	no	no	no	no	no	no	yes	no	no	306
182295847	chr10	80535935	80535965	10	31	3.1	yes	no	no	no	yes	no	yes	yes	yes	yes	393
182296320	chr10	81881169	81881207	11	39	3.416667	no	no	yes	no	no	no	no	no	yes	yes	185
182296542	chr10	82468354	82468395	20	42	2.1	no	no	yes	no	no	no	no	yes	no	yes	1480
182296736	chr10	82968638	82968694	12	57	4.75	no	no	yes	no	no	no	no	no	no	yes	1110
182297088	chr10	83955154	83955218	25	65	2.6	no	no	no	no	no	no	no	yes	no	no	694
182297876	chr10	86226308	86226657	18	350	18.272728	no	no	yes	no	no	no	no	no	no	yes	453
182298308	chr10	87095161	87095192	10	32	3.2	yes	no	yes	no	no	no	yes	yes	yes	yes	364
182298671	chr10	88052574	88052676	30	103	3.433333	no	no	no	no	no	no	no	yes	no	no	1451
182298694	chr10	88134020	88134060	12	41	3.416667	no	no	no	no	no	no	no	no	no	no	2227
182299697	chr10	90840133	90840170	16	38	2.375	no	no	yes	no	no	no	no	yes	no	yes	464
182299715	chr10	90880102	90880164	27	63	2.333333	no	no	yes	no	yes	no	no	yes	yes	yes	481
182299841	chr10	91271087	91271135	16	49	2.944444	no	no	yes	no	no	no	no	no	no	yes	580
182300683	chr10	93066310	93066360	7	51	7.285714	no	no	yes	no	no	no	yes	yes	yes	yes	1697
182300734	chr10	93183415	93183440	12	26	2.166667	no	no	no	no	no	no	no	no	no	no	1172
182301111	chr10	94141476	94141630	11	155	14	no	no	yes	no	no	no	no	no	no	yes	350
182301236	chr10	94452042	94452131	14	90	6.176471	no	no	yes	no	no	no	no	yes	no	yes	172
182301612	chr10	95662004	95662078	36	75	2.083333	no	no	no	no	no	no	no	yes	yes	no	631
182302008	chr10	96782591	96782756	25	166	6.64	no	no	no	no	no	no	no	yes	no	no	1102
182302026	chr10	96801071	96801171	30	101	3.433333	no	no	no	no	no	no	no	yes	no	no	175
182302242	chr10	97261025	97261053	13	29	2.230769	no	no	yes	no	no	no	no	no	no	yes	127
182302351	chr10	97425909	97426014	7	106	15.142858	yes	no	yes	no	no	no	no	yes	no	yes	987
182302532	chr10	97829744	97830010	16	267	16.6875	no	no	yes	no	no	no	no	no	no	yes	134
182303301	chr10	99989784	99989872	27	89	3.296296	no	no	yes	no	no	no	no	no	no	yes	1673
182304700	chr10	102869498	102869609	36	112	3.111111	yes	no	yes	yes	yes	yes	yes	yes	yes	yes	1564
182304799	chr10	103072399	103072550	30	152	5.066667	no	no	yes	no	no	no	no	yes	yes	yes	139
182305822	chr10	105704617	105704654	8	38	4.875	no	no	no	no	no	no	no	no	no	no	164
182305868	chr10	105801449	105801519	28	71	2.607143	no	no	no	no	no	no	no	no	no	no	174
182307100	chr10	109119497	109119562	11	66	6.181818	no	no	no	no	no	no	no	yes	no	no	590
182307119	chr10	109167646	109167691	15	46	3.0625	no	no	no	no	no	no	no	no	yes	no	454
182307567	chr10	110571771	110571836	22	66	2.956522	no	no	yes	no	no	no	no	no	no	yes	2245
182307876	chr10	111509784	111509834	24	51	2.125	no	no	no	no	no	no	no	no	no	no	2281
182307975	chr10	111833611	111833855	50	245	4.9	no	no	yes	no	no	no	no	no	no	yes	187
182308002	chr10	111909290	111909339	24	50	2.083333	no	no	yes	no	no	no	no	no	no	yes	373
182308139	chr10	112358926	112359010	23	85	3.708333	no	no	no	no	no	no	no	no	no	no	1872
182308151	chr10	112376960	112377131	43	172	4	no	no	yes	no	no	no	no	yes	no	yes	195
182308195	chr10	112486646	112486728	24	83	3.666667	no	no	yes	no	no	no	no	no	no	yes	962
182308516	chr10	113307783	113307808	8	26	3.25	no	no	no	no	no	no	no	no	no	no	567
182308609	chr10	113647427	113647722	18	296	16.421053	no	no	yes	no	no	no	no	no	no	yes	148
182308875	chr10	114317143	114317188	22	46	2.090909	no	no	yes	no	no	no	no	no	no	yes	2143
182308878	chr10	114327136	114327178	10	43	4.3	no	no	yes	no	no	no	no	yes	no	yes	181
182309900	chr10	117126439	117126789	28	351	12.607142	yes	no	no	no	yes	no	yes	yes	no	yes	186
182309930	chr10	117191995	117192041	20	47	2.35	no	no	no	no	no	no	no	no	yes	no	823
182310294	chr10	118248315	118248377	12	63	5.25	no	no	yes	no	no	yes	no	no	no	yes	206
182310424	chr10	118506251	118506290	17	40	2.352941	no	no	no	no	no	no	no	no	no	no	148
182310576	chr10	118968872	118968952	16	81	5.0625	no	no	yes	no	no	no	no	no	no	yes	2328
182310798	chr10	119382189	119382264	23	76	3.304348	no	no	yes	no	no	no	no	no	no	yes	789
182310827	chr10	119467890	119468034	50	145	2.9	no	no	no	no	no	no	no	yes	no	no	325
182310828	chr10	119468930	119469098	20	169	8.45	no	no	no	no	no	no	no	yes	yes	no	481
182310966	chr10	119666548	119666619	21	72	3.428571	no	no	yes	no	no	no	no	no	yes	yes	2093
182311248	chr10	120339302	120339371	27	70	2.62963	no	no	no	no	no	no	no	no	no	no	148
182312037	chr10	122507949	122508030	25	82	3.32	no	no	yes	no	no	no	no	yes	yes	yes	574
182312073	chr10	122638284	122638332	10	49	4.9	no	no	yes	no	no	no	no	no	no	yes	491
182312303	chr10	123351736	123351779	11	44	4	no	no	no	no	no	no	no	no	no	no	444
182312477	chr10	123857543	123857687	18	145	8.055555	no	no	yes	no	no	no	yes	no	no	yes	1015
182312596	chr10	124114068	124114118	13	51	3.857143	no	no	no	no	no	no	no	no	no	no	133
182312654	chr10	124158716	124158834	29	119	4.103448	no	no	no	no	no	no	no	no	yes	no	1117
182312799	chr10	124497230	124497297	9	68	7.555555	no	no	yes	no	no	no	no	yes	yes	yes	2174
182312872	chr10	124669854	124669984	18	131	7.277778	no	no	yes	no	no	no	no	no	no	yes	1766
182312994	chr10	124949404	124949488	28	85	3.033333	no	no	yes	no	no	no	no	no	no	yes	178
182313043	chr10	125134875	125134904	7	30	4.285714	no	no	yes	no	no	no	no	yes	no	yes	674
182313072	chr10	125201321	125201345	13	25	1.923077	no	no	no	no	no	no	no	yes	yes	no	232
182313792	chr10	127140605	127140685	27	81	3	no	no	yes	no	no	no	no	no	yes	yes	1561
182313828	chr10	127249357	127249437	20	81	4.05	no	no	yes	no	no	no	no	no	no	yes	152
182314387	chr10	128716276	128716363	24	88	3.692308	no	no	no	no	no	no	no	yes	yes	no	170
182314760	chr10	129564177	129564215	20	39	1.95	no	no	yes	no	no	yes	no	yes	no	yes	171
182314781	chr10	129665122	129665159	20	38	1.9	no	no	yes	no	no	no	no	no	no	yes	1352
182314817	chr10	129773239	129773546	28	308	11	no	no	no	no	no	no	no	no	no	no	512
182314845	chr10	129831253	129831333	19	81	4.263158	no	no	no	no	no	no	no	no	no	no	1917
182314982	chr10	130203870	130203920	10	51	5.1	no	no	no	no	no	no	no	no	yes	no	725
182315070	chr10	130438852	130438891	10	40	4	yes	no	yes	no	no	no	no	no	no	yes	318
182315104	chr10	130518915	130519348	31	434	14	no	no	no	no	no	no	no	yes	yes	no	290
182315171	chr10	130654946	130655094	31	149	4.757576	no	no	no	no	no	no	no	no	no	no	707
182315172	chr10	130655863	130655977	33	115	3.484848	no	no	no	no	no	no	no	yes	yes	no	438
182315173	chr10	130656035	130656251	23	217	9.434783	no	no	no	no	no	no	no	yes	yes	no	1769
182315208	chr10	130743066	130743193	20	128	6.4	no	no	no	no	no	no	no	no	yes	no	877
182315238	chr10	130784614	130784788	58	175	3.017241	no	no	no	no	no	no	no	no	no	no	2266
182315241	chr10	130788932	130789134	8	203	24.818182	no	no	no	no	no	no	no	no	no	no	559
182315269	chr10	130806544	130806724	45	181	3.958333	no	no	no	no	no	no	no	yes	no	no	147
182315434	chr10	131090901	131091054	48	154	3.208333	no	no	no	no	no	no	no	yes	yes	no	130
182315440	chr10	131095159	131095283	17	125	7.470588	yes	yes	yes	no	no	no	yes	yes	no	yes	206
182315522	chr10	131248022	131248059	17	38	2.294118	no	no	yes	no	no	no	no	yes	no	yes	788
182315547	chr10	131299482	131299528	15	47	3.133333	no	no	yes	no	no	no	no	no	no	yes	147
182315559	chr10	131344218	131344599	42	382	9.095238	no	no	no	no	no	no	yes	no	no	no	317
182315704	chr10	131637962	131638206	33	245	7.424242	no	no	no	no	no	no	no	yes	no	no	169
182315814	chr10	131742553	131742599	17	47	2.764706	no	no	no	no	no	no	no	no	no	no	655
182315831	chr10	131749284	131749416	12	133	11.083333	no	no	no	no	no	no	no	yes	yes	no	138
182315880	chr10	131812204	131812458	20	255	12.666667	no	no	no	no	no	no	yes	yes	no	no	216
182315907	chr10	131859545	131859594	13	50	3.846154	no	no	no	no	no	no	no	yes	no	no	1869
182315909	chr10	131862614	131862784	43	171	4	no	no	no	no	no	no	no	no	yes	no	183
182316001	chr10	132061169	132061305	25	137	5.48	no	no	yes	no	no	no	no	no	no	yes	1807
182316026	chr10	132100772	132100881	36	110	3.055556	no	no	yes	no	no	no	no	no	no	yes	658
182316036	chr10	132115184	132115300	35	117	3.342857	no	no	yes	no	no	no	no	no	no	yes	167
182316039	chr10	132117587	132117670	24	84	3.5	no	no	yes	no	no	no	yes	yes	no	yes	1777
182316042	chr10	132122176	132122331	38	156	4.076923	no	no	yes	no	no	no	no	no	no	yes	277
182316101	chr10	132162757	132162801	24	45	1.916667	no	no	yes	no	no	no	no	yes	yes	yes	1298
182316137	chr10	132187326	132187398	10	73	7.3	no	no	yes	no	no	no	yes	yes	no	yes	2420
182316161	chr10	132232683	132232855	56	173	3.089286	no	no	yes	no	no	no	no	yes	yes	yes	147
182316165	chr10	132237170	132237218	14	49	3.571429	no	no	yes	no	no	no	no	yes	no	yes	1708
182316222	chr10	132282416	132282545	16	130	8.125	no	no	yes	no	no	no	no	yes	no	yes	960
182316223	chr10	132284275	132284482	18	208	11.4	no	no	yes	no	no	no	no	no	no	yes	175
182316282	chr10	132364785	132364819	16	35	2.1875	yes	no	yes	no	no	no	no	yes	yes	yes	855
182316306	chr10	132403985	132404114	26	130	5.038462	no	no	yes	no	no	no	no	yes	yes	yes	2116
182316330	chr10	132423678	132423769	14	92	6.375	no	no	no	no	no	no	no	yes	yes	no	1315
182316426	chr10	132479306	132479368	12	63	5.25	no	no	no	no	no	no	no	no	no	no	221
182316433	chr10	132492584	132492659	38	76	2	no	no	no	no	no	no	no	no	no	no	779
182316441	chr10	132502786	132502956	36	171	4.833333	no	no	no	no	no	no	no	yes	no	no	185
182316510	chr10	132572275	132572327	17	53	3.117647	no	no	yes	no	no	no	no	yes	no	yes	184
182316556	chr10	132606227	132606382	51	156	3.057692	no	no	yes	no	no	no	no	yes	yes	yes	283
182316570	chr10	132613248	132613336	29	89	3.068965	no	no	yes	no	no	no	no	no	no	yes	223
182316579	chr10	132624415	132624540	42	126	3.071429	no	no	yes	no	no	no	no	no	no	yes	2045
182316591	chr10	132634209	132634460	36	252	7.083333	no	no	yes	no	no	no	no	yes	yes	yes	160
182316605	chr10	132651216	132651543	46	328	7.130435	no	no	yes	no	no	no	no	no	no	yes	244
182316620	chr10	132671321	132671504	21	184	8.761905	no	no	yes	no	no	no	no	yes	yes	yes	192
182316624	chr10	132682106	132682238	26	133	5.115385	no	no	yes	no	no	no	no	yes	no	yes	591
182316679	chr10	132712876	132712932	20	57	2.95	no	no	yes	no	no	no	no	yes	no	yes	828
182316686	chr10	132723431	132723701	15	271	18.066668	no	no	yes	no	no	no	no	yes	yes	yes	438
182316698	chr10	132731713	132731763	16	51	3.1875	no	no	yes	no	no	no	no	no	no	yes	607
182316702	chr10	132737361	132737471	38	111	2.947368	no	no	yes	no	no	no	no	no	no	yes	142
182316798	chr10	132804076	132804291	14	216	15.428572	no	no	no	no	no	no	no	no	no	no	219
182316804	chr10	132813352	132813723	30	372	12.242424	yes	no	yes	no	no	no	no	no	no	yes	278
182316866	chr10	132880631	132880744	35	114	3.257143	no	no	yes	no	no	no	no	no	no	yes	1813
182316868	chr10	132881586	132881704	40	119	2.975	no	no	yes	no	no	no	no	no	no	yes	1269
182316877	chr10	132885718	132885830	22	113	5.227273	no	no	yes	yes	no	no	no	yes	no	yes	437
182316901	chr10	132914023	132914847	33	825	25	no	no	yes	no	no	no	no	yes	no	yes	161
182316907	chr10	132927298	132927437	36	140	3.888889	no	no	yes	no	no	no	yes	no	no	yes	367
182316917	chr10	132942353	132942431	35	79	2.314286	no	no	yes	no	no	no	yes	yes	no	yes	1297
182316936	chr10	132965825	132965867	10	43	4.3	yes	yes	no	no	no	no	no	yes	yes	yes	1887
182316963	chr10	132990697	132990881	35	185	5.285714	no	no	no	no	no	no	yes	no	yes	no	172
182316981	chr10	132999305	132999701	44	397	9.022727	no	no	no	no	no	no	no	no	no	no	162
182316985	chr10	133004939	133005092	27	154	5.777778	no	no	no	no	no	no	no	yes	no	no	1648
182316998	chr10	133013562	133013661	19	100	5.263158	no	no	no	no	no	no	no	yes	yes	no	1036
182317007	chr10	133023818	133024170	32	353	11.03125	no	no	no	no	no	no	no	yes	no	no	197
182317081	chr10	133099026	133099315	36	290	8.055555	no	no	yes	no	no	no	no	yes	yes	yes	243
182317106	chr10	133122801	133122870	16	70	4.375	no	no	yes	no	no	no	no	no	yes	yes	348
182317118	chr10	133129624	133129723	25	100	4	no	yes	no	no	no	no	no	no	yes	yes	1804
182317145	chr10	133159948	133159994	19	47	2.473684	yes	no	no	no	no	no	no	yes	no	no	2018
182317201	chr10	133185159	133185521	23	363	15.782609	no	no	yes	no	no	no	no	yes	no	yes	268
182317224	chr10	133204995	133205046	24	52	2.208333	no	no	yes	no	no	no	no	no	no	yes	1995
182317253	chr10	133221810	133222007	42	198	4.714286	no	no	yes	no	no	no	no	yes	no	yes	179
182317257	chr10	133227484	133227605	32	122	3.8125	no	no	no	no	no	no	no	no	no	no	984
182317311	chr10	133261972	133262127	44	156	3.533333	no	no	no	no	no	yes	yes	yes	yes	no	315
182317407	chr10	133324734	133324800	20	67	3.35	no	yes	yes	no	no	yes	no	yes	yes	yes	516
182317462	chr10	133366573	133366845	46	273	5.934783	no	no	yes	no	no	no	no	yes	no	yes	548
182317463	chr10	133369345	133369544	50	200	4	no	no	yes	no	no	no	no	yes	no	yes	2226
182317470	chr10	133373669	133373761	8	93	11.545455	yes	no	no	no	no	yes	yes	yes	yes	no	2255
182317471	chr10	133379028	133379237	10	210	20.818182	yes	no	no	no	no	no	yes	yes	yes	no	167
182317476	chr10	133388821	133388960	35	140	4	no	yes	yes	yes	no	no	no	yes	no	yes	2004
182317561	chr10	133525135	133525411	48	277	6.020833	yes	no	yes	no	no	yes	no	yes	no	yes	157
182317607	chr10	133618487	133618577	22	91	4.136364	no	no	yes	no	no	no	no	no	no	yes	1603
182317744	chr11	191793	191914	38	122	3.210526	no	no	yes	no	no	no	no	yes	yes	yes	501
182317780	chr11	249526	249628	24	103	4.291667	no	no	yes	no	no	yes	no	yes	no	yes	1258
182317783	chr11	257857	258066	10	210	21	no	no	no	no	no	no	no	yes	no	no	197
182317816	chr11	294513	294550	18	38	2.111111	no	no	yes	no	no	no	no	no	no	yes	1867
182317889	chr11	381284	381675	32	392	12.25	no	yes	yes	yes	no	yes	no	yes	no	yes	189
182317893	chr11	384902	385706	38	805	21.18421	no	no	no	no	no	no	no	yes	no	no	127
182317968	chr11	442347	442477	20	131	6.363636	yes	no	no	no	no	no	no	yes	no	no	2184
182318013	chr11	480131	480529	57	399	7	no	yes	yes	no	no	yes	no	no	no	yes	205
182318090	chr11	576746	576927	19	182	9.578947	no	no	yes	no	no	no	yes	yes	yes	yes	1165
182318091	chr11	579221	579271	18	51	2.833333	no	no	yes	no	no	no	no	yes	yes	yes	1019
182318119	chr11	613611	613762	30	152	5.133333	yes	no	yes	no	no	yes	no	yes	yes	yes	404
182318123	chr11	621949	622179	40	231	5.775	yes	no	yes	no	no	no	yes	yes	yes	yes	177
182318130	chr11	627648	628080	31	433	14.064516	yes	no	no	no	no	no	yes	yes	no	no	203
182318145	chr11	639989	640194	48	206	4.285714	no	no	no	yes	no	yes	yes	yes	no	yes	326
182318147	chr11	642834	642889	16	56	3.5	no	no	no	no	no	no	no	yes	yes	no	2277
182318150	chr11	647800	648100	35	301	8.6	no	no	yes	no	no	no	no	yes	yes	yes	197
182318207	chr11	709156	709206	17	51	3	yes	no	yes	no	no	no	no	yes	no	yes	1466
182318215	chr11	712312	712531	36	220	6.111111	no	no	yes	no	no	no	yes	yes	no	yes	160
182318225	chr11	720944	721012	21	69	3.380952	yes	yes	yes	no	no	yes	yes	yes	yes	yes	1119
182318227	chr11	721684	721762	28	79	3.035714	yes	yes	yes	yes	no	yes	no	yes	yes	yes	540
182318295	chr11	833054	833119	9	66	7.333333	yes	no	yes	no	no	no	yes	yes	yes	yes	1834
182318315	chr11	881339	881669	37	331	9.027027	no	no	yes	no	no	yes	yes	yes	no	yes	466
182318359	chr11	953604	953650	10	47	4.636364	no	no	yes	no	no	no	no	yes	yes	yes	1522
182318390	chr11	998307	998366	21	60	2.869565	no	no	yes	no	no	no	no	no	no	yes	695
182318392	chr11	1009405	1009657	50	253	5.06	no	no	yes	no	no	yes	yes	yes	no	yes	149
182318397	chr11	1022029	1022398	37	370	10.210526	no	no	yes	no	no	no	yes	no	no	yes	193
182318405	chr11	1029675	1029790	28	116	4.178571	no	no	yes	no	no	no	no	yes	yes	yes	145
182318425	chr11	1039961	1040039	23	79	3.434783	no	no	no	no	no	no	no	no	no	no	280
182318449	chr11	1078611	1081574	33	2964	91	no	no	yes	no	no	no	no	no	yes	yes	212
182318510	chr11	1113121	1113474	23	354	15.521739	no	no	no	no	no	no	no	no	yes	no	165
182318616	chr11	1208924	1209062	24	139	5.791667	no	no	no	no	no	no	no	no	no	no	584
182318676	chr11	1262732	1262818	12	87	7.25	no	no	no	no	no	yes	no	yes	yes	no	1518
182318790	chr11	1356030	1356116	21	87	4.142857	no	no	yes	no	no	no	no	yes	no	yes	2329
182318827	chr11	1396167	1396303	36	137	3.805556	no	no	yes	no	no	no	no	yes	no	yes	995
182318849	chr11	1411956	1412536	36	581	16.138889	no	no	yes	no	no	no	yes	yes	yes	yes	131
182318864	chr11	1423660	1423857	32	198	6.1875	no	no	yes	no	no	no	no	no	no	yes	175
182318865	chr11	1426209	1426338	24	130	5.416667	no	no	yes	no	no	no	no	no	no	yes	1402
182318886	chr11	1435199	1435616	29	418	14.413794	no	no	yes	no	no	no	yes	yes	no	yes	273
182318887	chr11	1438021	1438237	31	217	7	no	no	yes	no	no	no	no	yes	no	yes	398
182318888	chr11	1439737	1439919	26	183	7.038462	yes	no	yes	no	no	no	no	yes	no	yes	128
182318900	chr11	1454159	1454196	15	38	2.5	yes	yes	yes	no	no	no	no	yes	no	yes	1878
182318904	chr11	1472804	1472905	24	102	4.25	no	no	yes	no	yes	no	no	yes	no	yes	1718
182319039	chr11	1629862	1629977	21	116	5.523809	no	no	no	yes	no	no	no	no	yes	yes	1136
182319074	chr11	1660861	1661469	20	609	30.450001	no	no	no	no	no	no	no	yes	no	no	348
182319186	chr11	1804108	1804339	16	232	14.117647	yes	no	no	no	no	no	yes	no	no	no	625
182319227	chr11	1860250	1860308	23	59	2.565217	yes	no	yes	no	no	no	no	no	no	yes	1290
182319251	chr11	1873799	1874117	17	319	18.764706	no	no	yes	no	no	no	no	yes	yes	yes	255
182319309	chr11	1929825	1929995	59	171	2.898305	no	yes	yes	yes	yes	no	no	no	yes	yes	128
182319557	chr11	2126972	2127328	12	357	29.375	no	no	no	no	no	no	no	yes	no	no	172
182319651	chr11	2299813	2299884	18	72	4	no	no	yes	no	no	no	no	yes	yes	yes	832
182319652	chr11	2300072	2300369	19	298	15.428572	no	no	yes	no	no	no	no	yes	yes	yes	200
182319673	chr11	2312003	2312089	19	87	4.68421	no	no	yes	no	no	no	no	yes	no	yes	178
182319723	chr11	2379209	2379525	31	317	10.117647	no	no	yes	no	no	no	no	yes	no	yes	242
182319740	chr11	2425618	2425655	19	38	2	no	no	no	no	no	no	no	no	yes	no	2111
182319973	chr11	2839010	2839043	8	34	4.25	no	no	yes	no	no	no	no	yes	no	yes	1973
182320010	chr11	2916977	2917049	30	73	2.433333	no	yes	yes	no	no	yes	no	yes	no	yes	304
182320013	chr11	2921535	2921837	43	303	7.046512	yes	yes	yes	no	no	yes	yes	yes	yes	yes	366
182320072	chr11	3069400	3069490	8	91	11.375	no	no	no	no	no	no	no	yes	no	no	1868
182320084	chr11	3094395	3094453	28	59	2.107143	no	no	yes	no	yes	no	no	yes	yes	yes	197
182320108	chr11	3142978	3143281	25	304	12.2	no	no	yes	no	no	no	no	yes	no	yes	225
182320134	chr11	3199294	3199548	14	255	18.214285	no	no	no	no	no	no	no	yes	yes	no	393
182320152	chr11	3216108	3216264	51	157	3.078431	no	no	no	no	no	no	no	no	no	no	212
182320591	chr11	4198234	4198313	24	80	3.333333	no	no	yes	no	no	no	no	no	no	yes	1523
182321135	chr11	5759235	5759333	30	99	3.3	no	no	yes	no	no	no	no	no	no	yes	818
182321899	chr11	8217834	8218012	20	179	8.95	no	no	no	no	no	no	no	no	no	no	146
182321902	chr11	8223029	8223080	7	52	7.428571	no	no	no	no	no	no	no	yes	yes	no	1808
182322047	chr11	8718093	8718126	8	34	4.111111	yes	no	yes	no	no	no	no	yes	yes	yes	2489
182322729	chr11	10249693	10249903	28	211	7.517241	no	no	yes	no	no	no	no	yes	yes	yes	166
182322944	chr11	10932157	10932214	17	58	3.411765	no	no	no	no	no	no	no	yes	yes	no	203
182323376	chr11	12517304	12517329	7	26	3.714286	no	no	yes	no	no	no	no	no	no	yes	1615
182323732	chr11	13637007	13637062	22	56	2.545455	no	no	no	no	no	no	no	no	no	no	443
182324446	chr11	15874894	15874989	30	96	3.2	no	no	yes	no	no	no	no	no	yes	yes	1102
182324679	chr11	16560414	16560649	18	236	13.333333	no	no	yes	no	no	no	no	yes	no	yes	253
182325055	chr11	17527071	17527209	45	139	3.088889	no	no	yes	no	no	no	no	no	yes	yes	1529
182325068	chr11	17552529	17552615	18	87	4.833333	no	no	yes	no	no	no	no	no	yes	yes	374
182325274	chr11	18143652	18143762	29	111	3.827586	no	yes	yes	no	no	no	no	no	no	yes	489
182325426	chr11	18455866	18455939	16	74	4.625	no	no	no	no	yes	no	yes	yes	yes	yes	2464
182326547	chr11	21864807	21864991	10	185	18.454546	no	no	yes	no	no	no	no	yes	no	yes	194
182326708	chr11	22339066	22339208	13	143	11.214286	yes	no	yes	no	no	no	no	no	no	yes	1347
182326776	chr11	22496366	22496419	18	54	3.111111	no	no	yes	no	no	no	no	yes	no	yes	175
182327108	chr11	23378674	23378755	26	82	3.153846	no	no	no	no	no	no	no	no	no	no	1044
182327164	chr11	23495709	23495818	28	110	3.928571	no	no	no	no	no	no	no	no	no	no	1673
182327169	chr11	23502569	23502612	13	44	3.538461	no	no	no	no	no	no	no	no	no	no	230
182327179	chr11	23532551	23532666	32	116	3.625	no	no	no	no	no	no	no	no	no	no	1863
182327484	chr11	24267287	24267314	13	28	2.153846	no	no	no	no	no	no	no	yes	yes	no	183
182327760	chr11	24786660	24786729	27	70	2.592592	no	yes	yes	no	no	yes	no	no	no	yes	2266
182328405	chr11	26289539	26289745	37	207	5.605263	no	no	yes	no	no	no	no	no	no	yes	198
182328431	chr11	26353525	26353580	17	56	3.333333	no	no	yes	no	no	no	no	no	no	yes	715
182328575	chr11	26680284	26680410	22	127	5.625	no	no	yes	no	no	no	no	no	no	yes	159
182328623	chr11	26785960	26785999	19	40	2.105263	no	no	no	no	no	no	no	no	no	no	222
182328692	chr11	26963173	26963209	17	37	2.235294	no	no	no	no	no	no	no	no	no	no	929
182328773	chr11	27197636	27197678	14	43	3.071429	no	no	yes	no	no	no	no	yes	no	yes	129
182328817	chr11	27344347	27344428	24	82	3.5	no	no	yes	no	no	no	no	yes	no	yes	1963
182328828	chr11	27356864	27356950	25	87	3.48	no	no	yes	no	no	no	no	yes	no	yes	269
182329276	chr11	28845615	28845664	16	50	3.125	no	no	yes	no	no	no	no	no	no	yes	264
182329486	chr11	29375599	29375687	24	89	3.708333	no	no	yes	no	no	no	no	no	no	yes	249
182329706	chr11	29984349	29984474	36	126	3.5	no	no	yes	no	no	no	no	yes	no	yes	177
182330207	chr11	31560672	31560754	26	83	3.148148	no	no	yes	no	no	no	no	no	no	yes	1086
182330596	chr11	32553780	32553858	12	79	6.583333	no	no	no	no	no	no	no	yes	no	no	1453
182330802	chr11	33050371	33050432	20	62	3.1	no	no	yes	no	no	no	no	no	no	yes	2266
182331060	chr11	33667255	33667338	28	84	3	no	no	yes	no	no	no	no	no	no	yes	147
182331137	chr11	33870443	33870511	7	69	9.857142	yes	no	yes	no	yes	no	no	yes	yes	yes	297
182331252	chr11	34164095	34164131	14	37	2.642857	no	no	yes	no	no	no	no	no	no	yes	2235
182331356	chr11	34405731	34405891	54	161	2.963636	yes	no	no	no	no	no	no	no	no	no	572
182331426	chr11	34653141	34653198	8	58	7.25	no	no	yes	no	no	no	no	yes	no	yes	2500
182331520	chr11	34964774	34964841	22	68	3.090909	no	no	yes	no	no	no	no	yes	no	yes	2195
182331925	chr11	36287047	36287440	32	394	12.3125	no	no	yes	no	no	no	no	no	yes	yes	143
182332354	chr11	37591265	37591315	27	51	1.925926	no	no	no	no	no	no	no	no	no	no	185
182332603	chr11	38079054	38079106	23	53	2.304348	no	no	no	no	no	no	no	no	no	no	1151
182332828	chr11	38597380	38597429	19	50	2.631579	no	no	no	no	no	no	no	no	no	no	1654
182333026	chr11	39164197	39164270	16	74	4.875	no	no	no	no	no	no	no	no	no	no	757
182333173	chr11	39442768	39442899	15	132	9.2	no	no	no	no	no	no	no	no	no	no	416
182333771	chr11	41107955	41108020	7	66	9.428572	no	no	yes	no	no	no	no	no	no	yes	2467
182333920	chr11	41505014	41505058	7	45	6.428571	no	no	no	no	no	no	no	no	no	no	946
182334224	chr11	42178708	42178771	12	64	5	no	no	no	no	no	no	no	no	no	no	197
182334282	chr11	42309993	42310074	41	82	2	no	no	no	no	no	no	no	no	no	no	487
182334367	chr11	42643909	42643941	16	33	2.0625	no	no	no	no	no	no	no	no	no	no	1839
182334389	chr11	42684577	42684711	24	135	5.576923	no	no	no	no	no	no	no	no	no	no	442
182334647	chr11	43333557	43333666	37	110	3.025641	no	no	yes	no	no	no	no	yes	no	yes	1046
182334804	chr11	43763607	43763640	17	34	2	no	no	yes	no	no	no	no	no	no	yes	301
182334853	chr11	43936451	43936597	29	147	5.068965	no	no	yes	no	no	no	no	yes	no	yes	427
182334992	chr11	44309155	44309228	8	74	9.25	no	no	yes	no	no	no	yes	yes	no	yes	2085
182336296	chr11	47400953	47401070	39	118	3.025641	yes	yes	yes	no	no	yes	no	yes	yes	yes	1387
182336783	chr11	48506460	48506571	12	112	9.416667	no	no	no	no	no	no	no	yes	no	no	540
182338341	chr11	56048656	56048701	18	46	2.611111	no	no	no	no	no	no	no	yes	no	no	407
182338495	chr11	56484027	56484090	20	64	3.2	no	no	yes	no	no	no	no	no	no	yes	593
182339475	chr11	59106678	59106710	17	33	1.941176	yes	no	no	no	no	no	yes	yes	yes	no	1417
182340261	chr11	61018481	61018518	19	38	2	no	yes	yes	no	no	yes	no	no	no	yes	911
182340623	chr11	61834998	61835086	22	89	3.958333	no	no	yes	no	no	no	no	yes	no	yes	175
182340890	chr11	62383995	62384052	14	58	4.142857	no	no	yes	no	no	yes	no	yes	yes	yes	960
182340932	chr11	62463451	62463490	7	40	5.714286	no	no	yes	no	no	no	no	yes	yes	yes	1592
182341264	chr11	63018177	63018238	20	62	3.1	no	no	no	no	no	no	no	yes	yes	no	1872
182341810	chr11	64304831	64304884	23	54	2.347826	yes	no	no	no	no	yes	yes	yes	yes	no	227
182341817	chr11	64321077	64321491	16	415	25	no	no	yes	no	no	no	no	yes	yes	yes	248
182342011	chr11	64656385	64656430	18	46	2.555556	yes	no	yes	no	no	no	no	yes	yes	yes	1464
182342107	chr11	64836373	64836428	9	56	5.636364	no	no	yes	yes	no	no	no	yes	no	yes	1424
182342115	chr11	64855840	64856030	32	191	5.96875	yes	no	yes	no	yes	no	no	yes	yes	yes	2446
182343345	chr11	67203403	67203447	15	45	3.066667	no	no	yes	no	no	no	no	no	no	yes	960
182343835	chr11	68244028	68244086	21	59	2.809524	no	no	no	no	no	no	no	no	no	no	1166
182343865	chr11	68299443	68299549	26	107	4.115385	no	no	no	no	no	no	no	yes	no	no	499
182343894	chr11	68348341	68348700	60	360	6	no	no	yes	no	no	no	no	no	yes	yes	131
182343916	chr11	68377833	68377894	17	62	3.647059	no	no	yes	no	no	no	no	yes	yes	yes	2500
182343923	chr11	68390585	68390894	52	310	5.961538	no	no	yes	no	no	no	yes	yes	no	yes	155
182343993	chr11	68508771	68508864	18	94	5.222222	no	no	yes	no	no	no	no	yes	no	yes	2493
182344128	chr11	68816160	68816191	12	32	2.666667	yes	no	yes	no	no	no	no	no	no	yes	134
182344281	chr11	69055529	69055763	46	235	5.108696	no	no	yes	no	no	no	no	yes	no	yes	173
182344306	chr11	69086781	69086898	36	118	3.305556	no	no	yes	no	no	no	no	yes	yes	yes	145
182344328	chr11	69130727	69130875	24	149	6.208333	no	no	yes	no	no	no	no	no	yes	yes	127
182344338	chr11	69154567	69154682	38	116	3.052632	yes	no	yes	no	no	no	no	no	no	yes	968
182344398	chr11	69250081	69250117	15	37	2.466667	no	no	no	no	no	no	no	yes	yes	no	475
182344508	chr11	69438115	69438146	16	32	2	no	no	no	no	no	yes	no	yes	yes	no	275
182344574	chr11	69568941	69569059	38	119	3.153846	no	no	no	no	no	no	no	no	no	no	722
182344748	chr11	69885591	69885776	14	186	13.285714	no	no	no	no	no	no	no	no	no	no	379
182344799	chr11	69947474	69947539	28	66	2.357143	no	no	no	no	no	no	no	yes	no	no	248
182344918	chr11	70137330	70137371	10	42	4.2	no	no	yes	no	no	no	no	yes	yes	yes	267
182345055	chr11	70352713	70352855	23	143	6.125	no	no	yes	no	no	no	no	yes	no	yes	561
182345157	chr11	70609781	70609832	25	52	2.16	no	no	yes	no	no	no	no	yes	no	yes	2251
182345414	chr11	71088674	71089052	54	379	7.018518	no	no	yes	no	no	no	no	yes	yes	yes	470
182345992	chr11	72111106	72111142	19	37	2	yes	no	yes	no	no	yes	no	yes	yes	yes	1124
182346041	chr11	72201758	72201865	38	108	2.842105	no	no	yes	no	no	no	no	yes	no	yes	160
182346095	chr11	72377638	72377709	11	72	6.416667	no	no	yes	no	no	no	no	yes	no	yes	374
182346274	chr11	72835403	72835467	16	65	4.0625	no	no	yes	no	no	no	no	yes	no	yes	369
182346418	chr11	73252253	73252376	21	124	6	no	no	no	no	no	no	no	no	no	no	191
182346453	chr11	73342082	73342217	19	136	7.157895	yes	no	yes	no	no	no	no	yes	no	yes	717
182346626	chr11	73755743	73755797	25	55	2.2	no	no	yes	no	no	no	no	yes	yes	yes	315
182346795	chr11	74014520	74014567	16	48	3	no	no	yes	no	no	no	no	no	no	yes	389
182347011	chr11	74564233	74564277	15	45	3	no	no	yes	no	no	no	no	no	no	yes	2432
182347321	chr11	75541946	75542214	23	269	11	no	no	no	no	no	no	no	yes	no	no	166
182347717	chr11	76692515	76692973	19	459	24.157894	no	no	yes	no	no	no	no	yes	yes	yes	160
182348563	chr11	78712903	78712971	24	69	2.958333	no	no	yes	no	no	no	no	no	no	yes	313
182348869	chr11	79729324	79729366	14	43	3.071429	no	no	no	no	no	no	no	no	no	no	1590
182349176	chr11	80591742	80591804	25	63	2.5	no	no	no	no	no	no	no	no	no	no	192
182349844	chr11	82416816	82416877	31	62	2	no	no	yes	no	no	no	no	no	no	yes	155
182349950	chr11	82662325	82662403	20	79	3.95	no	no	yes	no	no	no	no	no	no	yes	247
182350220	chr11	83400095	83400158	20	64	3.227273	no	no	yes	no	no	no	no	no	no	yes	209
182350284	chr11	83577460	83577527	25	68	2.72	no	no	yes	no	no	no	no	no	no	yes	203
182350333	chr11	83668685	83668845	24	161	7.041667	no	no	yes	no	no	no	no	no	no	yes	274
182350437	chr11	83938345	83938410	10	66	7	no	no	yes	no	no	no	no	yes	yes	yes	214
182350847	chr11	85134017	85134067	10	51	5.1	yes	no	yes	no	no	no	no	no	no	yes	191
182351406	chr11	86734676	86734853	28	178	6.357143	no	no	yes	no	no	no	no	no	no	yes	345
182353099	chr11	91178250	91178301	16	52	3.052632	no	no	yes	no	no	no	no	no	no	yes	623
182354637	chr11	95990188	95990224	19	37	2	no	no	yes	no	no	no	no	no	no	yes	1338
182355089	chr11	97417679	97417729	20	51	2.65	no	no	no	no	no	no	no	no	no	no	128
182355871	chr11	99359580	99359639	19	60	3.210526	no	no	yes	no	no	no	no	no	no	yes	182
182355919	chr11	99460241	99460323	23	83	3.826087	no	no	yes	no	no	no	no	no	no	yes	234
182355950	chr11	99598232	99598325	15	94	6.266667	no	no	yes	no	no	no	no	no	no	yes	1882
182356299	chr11	100704948	100704991	10	44	4.4	no	no	yes	no	no	no	no	no	no	yes	1205
182357598	chr11	104430044	104430155	23	112	4.833333	no	no	no	no	no	no	no	no	no	no	2296
182358061	chr11	105545608	105545640	16	33	2.0625	no	no	no	no	no	no	no	no	no	no	2427
182358299	chr11	106289651	106289704	21	54	2.571429	no	no	no	no	no	no	no	yes	no	no	217
182358754	chr11	107724254	107724297	16	44	2.823529	no	no	no	no	no	no	no	no	no	no	321
182359166	chr11	108586416	108586671	21	256	12.285714	no	no	yes	no	no	no	no	yes	no	yes	695
182359185	chr11	108630424	108630530	28	107	3.892857	no	no	no	no	no	no	no	no	no	no	602
182359469	chr11	109451110	109451187	26	78	3	no	no	yes	no	no	no	no	yes	no	yes	2392
182360254	chr11	111698907	111698992	24	86	3.625	no	no	yes	no	no	no	no	yes	yes	yes	202
182360266	chr11	111766394	111766429	18	36	2	yes	no	no	no	no	no	yes	yes	yes	no	2446
182360512	chr11	112402215	112402269	26	55	2.192308	no	no	yes	no	no	no	no	no	no	yes	596
182361692	chr11	116119731	116119806	31	76	2.4375	no	no	no	no	no	no	no	no	no	no	249
182362116	chr11	117226837	117226862	8	26	3.25	no	no	yes	no	yes	no	no	yes	no	yes	1412
182362215	chr11	117484024	117484054	13	31	2.384615	no	no	yes	no	no	no	no	no	no	yes	461
182362240	chr11	117556484	117556526	20	43	2.15	no	no	yes	no	no	no	no	no	no	yes	845
182362263	chr11	117639206	117639518	16	313	20.125	no	no	yes	no	no	no	no	yes	no	yes	150
182362413	chr11	118079724	118079748	10	25	2.5	no	no	yes	no	no	no	no	yes	yes	yes	726
182362992	chr11	119264379	119264494	10	116	11.7	no	no	yes	no	no	no	no	no	no	yes	881
182363286	chr11	120169203	120169242	13	40	3.076923	no	no	yes	no	no	no	yes	yes	yes	yes	398
182363325	chr11	120288783	120288852	21	70	3.333333	no	no	yes	no	no	no	no	yes	no	yes	281
182363920	chr11	122018627	122018892	39	266	6.729167	no	no	yes	no	no	no	no	no	no	yes	417
182364463	chr11	123129337	123129489	28	153	5.535714	no	no	yes	no	no	no	no	no	no	yes	431
182364486	chr11	123188406	123188488	12	83	7.166667	yes	no	yes	no	no	no	no	yes	yes	yes	2310
182364795	chr11	123950108	123950227	26	120	4.615385	no	no	no	no	no	no	no	yes	no	no	323
182364877	chr11	124183410	124183491	16	82	5.125	yes	no	yes	no	no	no	no	no	no	yes	773
182365119	chr11	124832150	124832195	21	46	2.190476	no	no	yes	no	no	no	no	yes	no	yes	2431
182365152	chr11	124905151	124905302	30	152	5	no	no	no	no	no	no	no	no	no	no	348
182365308	chr11	125359081	125359156	26	76	2.923077	no	no	yes	no	no	no	no	yes	no	yes	388
182365328	chr11	125425504	125425651	49	148	3.040816	no	no	yes	no	no	no	no	yes	no	yes	654
182365409	chr11	125610719	125610770	16	52	3.111111	no	yes	yes	no	no	yes	no	no	no	yes	1281
182365491	chr11	125904266	125904347	19	82	4.31579	yes	no	yes	no	no	no	yes	yes	yes	yes	2186
182365553	chr11	126138075	126138196	40	122	3.05	no	no	no	no	no	no	no	no	no	no	171
182365602	chr11	126261151	126261182	7	32	4.571429	no	yes	yes	no	no	no	no	yes	no	yes	2181
182365939	chr11	127279622	127279667	15	46	3.266667	no	no	yes	no	no	no	no	yes	no	yes	546
182366025	chr11	127495376	127495531	30	156	5.2	no	no	no	no	no	no	no	yes	no	no	140
182366410	chr11	128549258	128549293	7	36	5.142857	no	no	yes	no	no	no	no	yes	no	yes	200
182367087	chr11	130431460	130431591	22	132	6	no	no	no	no	no	no	no	yes	yes	no	2380
182367148	chr11	130560475	130560540	22	66	3	no	no	no	no	no	no	no	yes	no	no	2010
182367331	chr11	131165977	131166027	22	51	2.409091	no	no	no	no	no	no	no	no	no	no	1325
182367373	chr11	131266779	131266888	32	110	3.4375	no	no	yes	no	no	no	no	no	no	yes	2444
182367604	chr11	131873539	131873705	14	167	12.571428	no	no	yes	no	no	no	no	no	no	yes	224
182367653	chr11	132023699	132023837	18	139	7.523809	no	no	yes	no	no	no	no	yes	no	yes	601
182367972	chr11	132973847	132973991	48	145	3.020833	no	no	yes	no	no	no	no	yes	yes	yes	149
182368026	chr11	133140683	133140728	7	46	6.857143	no	no	yes	no	no	no	no	no	no	yes	2384
182368112	chr11	133437613	133437740	24	128	5.32	no	no	yes	no	no	no	no	no	no	yes	311
182368127	chr11	133458529	133458604	22	76	3.307692	no	no	yes	no	no	no	no	yes	no	yes	210
182368310	chr11	134037051	134037125	10	75	7.5	yes	yes	yes	no	yes	no	no	yes	yes	yes	797
182368317	chr11	134046050	134046195	45	146	3.244444	no	no	yes	no	no	yes	no	yes	no	yes	299
182368340	chr11	134069458	134069634	52	177	3.403846	no	no	yes	no	no	no	yes	yes	yes	yes	247
182368381	chr11	134154532	134154636	24	105	4.375	yes	no	yes	no	no	no	no	no	yes	yes	2086
182368415	chr11	134259358	134259529	28	172	6.142857	no	yes	yes	no	no	no	no	no	no	yes	282
182368416	chr11	134269881	134269943	21	63	3.095238	no	no	no	no	no	no	no	no	no	no	1030
182368449	chr11	134341928	134341991	32	64	2.03125	no	no	yes	no	no	no	yes	no	no	yes	808
182368461	chr11	134379782	134379818	19	37	1.947368	no	yes	no	no	yes	no	no	yes	no	yes	258
182368473	chr11	134397542	134397648	25	107	4.230769	no	no	yes	no	no	no	no	no	no	yes	256
182368480	chr11	134411978	134412015	20	38	2	yes	no	no	no	yes	no	yes	yes	yes	yes	216
182368495	chr11	134428662	134428703	10	42	4.2	no	no	yes	no	no	no	no	no	no	yes	2398
182368523	chr11	134490200	134490404	41	205	5	no	no	yes	no	no	no	no	yes	no	yes	131
182368534	chr11	134507846	134508012	24	167	6.958333	no	no	no	no	no	no	no	no	no	no	2047
182368563	chr11	134530200	134530560	17	361	22.882353	no	no	no	no	no	no	no	no	no	no	1479
182368566	chr11	134531714	134531820	36	107	2.972222	no	no	no	no	no	no	no	no	yes	no	2244
182368576	chr11	134559177	134559265	19	89	4.68421	no	no	no	no	no	no	no	yes	yes	no	971
182368599	chr11	134639897	134640087	27	191	7.074074	no	no	no	no	no	no	no	yes	yes	no	286
182368609	chr11	134664337	134664571	29	235	8.103448	no	no	no	no	no	no	yes	yes	no	no	468
182368629	chr11	134735192	134735982	36	791	21.972221	yes	yes	no	no	no	no	yes	no	yes	yes	451
182368651	chr11	134749936	134750085	36	150	4.194445	no	no	yes	no	no	no	no	no	yes	yes	1076
182368815	chr11	135046836	135047137	51	302	5.921568	no	no	no	no	no	no	no	no	yes	no	197
182368855	chr12	45618	45997	38	380	10	no	no	no	no	no	no	no	yes	no	no	362
182368871	chr12	102077	102234	20	158	7.95	no	no	yes	no	no	no	no	yes	yes	yes	193
182368891	chr12	143559	143738	30	180	6	no	no	yes	no	yes	no	no	no	no	yes	157
182368908	chr12	177127	177324	50	198	3.96	no	yes	yes	no	no	no	no	yes	yes	yes	434
182368917	chr12	192801	192987	62	187	3.016129	yes	no	yes	no	no	no	no	no	no	yes	665
182368993	chr12	389549	389590	10	42	4.2	yes	no	yes	no	no	no	no	yes	yes	yes	2366
182369038	chr12	499334	499718	40	385	10.025	no	no	yes	no	no	no	no	yes	no	yes	333
182369070	chr12	547156	547187	10	32	3.2	yes	no	yes	no	no	yes	no	yes	yes	yes	1679
182369103	chr12	585475	585569	23	95	4.130435	no	no	yes	no	no	yes	no	yes	no	yes	2212
182369105	chr12	588149	588247	9	99	11	no	no	yes	no	no	no	no	yes	no	yes	1633
182369119	chr12	609000	609356	34	357	10.970589	no	no	yes	no	no	no	yes	yes	yes	yes	222
182369279	chr12	932741	932896	35	156	4.457143	no	no	yes	no	no	no	no	no	no	yes	1231
182369479	chr12	1311366	1311425	28	60	2.142857	no	no	yes	no	no	no	no	no	no	yes	129
182369726	chr12	1908605	1908916	39	312	8	no	no	yes	no	no	no	no	no	yes	yes	210
182369818	chr12	2110924	2111013	23	90	3.913043	no	no	yes	no	no	no	no	yes	no	yes	1652
182369829	chr12	2186992	2187035	20	44	2.2	no	no	yes	no	no	no	no	yes	no	yes	130
182369977	chr12	2667250	2667330	38	81	2.131579	no	no	yes	no	no	no	no	no	no	yes	445
182370165	chr12	3077279	3077327	20	49	2.45	yes	no	no	no	no	no	yes	yes	yes	no	167
182370219	chr12	3237282	3237315	16	34	2.125	no	no	yes	no	no	no	no	no	no	yes	998
182370230	chr12	3302434	3302482	16	49	3.0625	no	no	yes	no	no	no	no	no	no	yes	898
182370375	chr12	3747849	3748077	38	229	6.026316	no	no	yes	no	no	no	no	yes	no	yes	177
182370381	chr12	3752312	3752406	16	95	6.1875	yes	no	yes	no	no	no	no	yes	yes	yes	981
182370522	chr12	4119859	4120132	28	274	9.964286	no	no	no	no	no	no	no	yes	no	no	207
182370580	chr12	4243730	4244072	25	343	13.88	no	no	no	no	no	no	yes	yes	yes	no	285
182371125	chr12	5837191	5837269	23	79	3.434783	no	no	yes	no	no	no	no	no	no	yes	561
182371154	chr12	5928386	5928567	21	182	8.714286	no	no	yes	no	no	no	no	no	yes	yes	972
182371343	chr12	6369251	6369378	23	128	5.565217	no	no	yes	no	no	no	no	yes	yes	yes	669
182371420	chr12	6494289	6494401	37	113	3.054054	yes	no	yes	no	no	no	no	yes	yes	yes	1857
182371588	chr12	6806183	6806215	12	33	2.75	no	no	yes	no	no	no	no	no	no	yes	702
182371748	chr12	7086560	7086617	17	58	3.411765	no	no	yes	no	yes	no	no	no	no	yes	298
182371791	chr12	7190513	7190645	45	133	2.955555	yes	yes	yes	yes	yes	no	no	yes	yes	yes	2437
182371822	chr12	7209586	7209647	32	62	1.9375	yes	no	yes	no	no	yes	no	no	yes	yes	2488
182371894	chr12	7380292	7380417	28	126	4.5	no	no	yes	no	no	no	no	no	no	yes	130
182372359	chr12	8254093	8254131	15	39	2.6	no	no	yes	no	no	yes	no	no	no	yes	160
182372789	chr12	9182133	9182173	20	41	2.05	no	no	yes	no	no	no	no	no	no	yes	2241
182373067	chr12	9869851	9869879	10	29	2.9	yes	no	no	no	yes	yes	no	yes	yes	yes	2346
182373172	chr12	10088428	10088495	12	68	5.666667	no	no	yes	no	no	yes	no	no	no	yes	608
182373185	chr12	10115913	10116004	28	92	3.285714	no	no	no	no	no	yes	no	yes	no	no	268
182373354	chr12	10548034	10548186	39	153	4	no	no	no	no	no	no	no	no	no	no	300
182373478	chr12	10829213	10829283	14	71	5.285714	no	no	yes	no	no	no	no	no	no	yes	140
182373622	chr12	11272522	11272578	22	57	2.590909	no	no	no	no	no	no	no	no	no	no	572
182373806	chr12	11801699	11801739	20	41	2.05	no	no	yes	no	no	no	no	yes	yes	yes	187
182373909	chr12	12076092	12076233	30	142	4.709677	no	no	yes	no	no	no	no	no	no	yes	273
182373960	chr12	12177878	12177924	8	47	5.875	no	no	yes	no	no	no	no	yes	no	yes	163
182374340	chr12	13000193	13000270	8	78	9.75	yes	no	no	no	yes	no	yes	yes	yes	yes	1556
182374347	chr12	13000447	13000480	8	34	4.25	yes	yes	no	no	no	no	yes	yes	yes	yes	1809
182374758	chr12	14179586	14179871	41	286	7.195122	no	no	no	no	no	no	no	no	no	no	660
182376101	chr12	17848951	17849080	38	130	3.421053	no	no	no	no	no	no	no	no	no	no	126
182376191	chr12	18098590	18098652	11	63	5.727273	no	no	yes	no	no	no	no	no	no	yes	761
182376709	chr12	19418895	19418926	12	32	2.666667	no	no	yes	no	no	yes	no	no	no	yes	1289
182377031	chr12	20210197	20210305	24	109	4.461538	no	no	no	no	no	no	no	yes	no	no	356
182377144	chr12	20457238	20457284	15	47	3.266667	no	no	yes	no	no	no	no	no	no	yes	132
182377707	chr12	21970982	21971019	19	38	2	no	no	no	no	no	no	no	yes	no	no	1483
182377708	chr12	21971956	21972003	25	48	1.92	no	no	no	no	no	no	no	no	no	no	286
182378042	chr12	22879768	22879863	20	96	4.8	no	no	yes	no	no	no	no	no	no	yes	215
182378553	chr12	24282355	24282408	18	54	3	no	no	yes	no	no	no	no	no	no	yes	225
182378558	chr12	24295119	24295194	20	76	3.8	no	no	yes	no	no	no	no	no	no	yes	733
182379313	chr12	26422278	26422304	14	27	1.928571	no	no	yes	no	no	yes	no	yes	no	yes	144
182379490	chr12	26831680	26831873	26	194	7.461538	no	no	yes	no	no	no	no	yes	no	yes	128
182379658	chr12	27292339	27292396	18	58	3.222222	no	no	yes	no	no	no	no	no	no	yes	334
182379902	chr12	28098075	28098136	9	62	6.9	no	no	no	no	no	no	no	yes	no	no	2005
182380753	chr12	30680105	30680150	12	46	3.833333	no	no	yes	no	no	yes	no	yes	no	yes	472
182380981	chr12	31248956	31249081	25	126	4.866667	no	no	no	no	no	no	no	yes	no	no	722
182383594	chr12	40241444	40241502	30	59	1.966667	no	no	yes	no	no	no	no	no	no	yes	283
182383903	chr12	40983829	40983938	25	110	4.4	no	no	yes	no	no	no	no	no	no	yes	2079
182384046	chr12	41402517	41402702	31	186	6.193548	no	no	yes	no	no	no	no	no	no	yes	316
182384163	chr12	41774633	41774670	15	38	2.533333	no	yes	no	no	no	no	no	no	no	yes	266
182384503	chr12	42589509	42589555	8	47	5.875	yes	no	yes	no	yes	no	yes	yes	no	yes	415
182384531	chr12	42666964	42667093	43	130	3.023256	no	no	yes	no	no	no	no	yes	yes	yes	335
182384873	chr12	43806159	43806183	9	25	2.777778	no	no	yes	yes	no	no	yes	yes	no	yes	459
182385714	chr12	46178308	46178350	19	43	2.263158	no	no	no	no	no	no	no	yes	yes	no	917
182385805	chr12	46495916	46496044	25	129	5.28	no	no	yes	no	no	no	no	no	no	yes	1345
182386149	chr12	47633560	47633602	13	43	3.461539	no	no	no	no	no	no	no	no	no	no	644
182386450	chr12	48350988	48351055	14	68	4.933333	yes	no	yes	no	no	no	yes	yes	yes	yes	819
182386944	chr12	49264788	49264876	9	89	9.888889	yes	no	yes	no	no	yes	yes	yes	yes	yes	2022
182387633	chr12	50598726	50598896	13	171	13.2	no	no	yes	no	no	no	no	yes	yes	yes	358
182387680	chr12	50721961	50721996	17	36	2.117647	no	no	yes	no	no	no	no	no	no	yes	1277
182387898	chr12	51197044	51197268	32	225	7.03125	yes	no	yes	no	no	yes	no	no	no	yes	360
182387900	chr12	51199130	51199239	34	110	3.235294	yes	no	yes	no	no	no	no	no	no	yes	2504
182388453	chr12	52633607	52633647	11	41	3.727273	no	no	no	no	yes	no	no	yes	yes	yes	251
182388468	chr12	52651820	52651857	18	38	2.111111	no	no	no	yes	no	no	no	no	no	yes	915
182388509	chr12	52735914	52735986	22	73	3.318182	no	no	no	no	yes	no	no	no	no	yes	344
182388554	chr12	52878648	52878679	10	32	3.2	no	no	no	no	no	no	no	yes	yes	no	1885
182388680	chr12	53058480	53058516	11	37	3.363636	yes	yes	yes	no	no	yes	no	yes	no	yes	2214
182389137	chr12	53859474	53859594	20	121	6.25	no	no	yes	no	no	no	no	no	no	yes	169
182389196	chr12	54001435	54001475	14	41	2.928571	no	no	yes	no	no	no	no	yes	yes	yes	182
182389568	chr12	55025351	55025379	9	29	3.222222	no	no	yes	no	no	no	no	no	no	yes	1779
182389682	chr12	55372603	55372636	17	34	2	no	no	no	no	no	no	no	yes	no	no	1194
182390662	chr12	57216834	57216873	9	40	4.444445	no	no	no	no	yes	no	yes	yes	no	yes	2453
182390666	chr12	57219435	57219471	7	37	5.285714	yes	no	yes	no	no	no	no	yes	yes	yes	225
182391147	chr12	58454372	58454502	10	131	13.1	no	no	no	no	no	no	no	yes	no	no	512
182391585	chr12	59572726	59572780	10	55	5.5	no	no	no	no	no	no	no	no	no	no	166
182392279	chr12	61502333	61502432	30	100	3.333333	no	no	no	no	no	no	no	no	no	no	191
182392360	chr12	61710913	61710956	14	44	3.142857	no	no	yes	no	no	no	no	no	no	yes	1734
182392811	chr12	63047053	63047103	22	51	2.318182	no	no	no	no	no	no	no	no	no	no	358
182393121	chr12	63945920	63946032	27	113	4.185185	no	no	yes	no	no	no	no	no	yes	yes	136
182393239	chr12	64216110	64216180	20	71	3.55	no	no	yes	no	no	no	no	no	no	yes	1826
182393467	chr12	64691665	64691738	32	74	2.34375	no	no	yes	no	no	no	no	yes	yes	yes	713
182393474	chr12	64703667	64703764	24	98	4.083333	no	no	no	no	no	no	no	no	no	no	1036
182393496	chr12	64759535	64759640	20	106	5.380952	yes	yes	no	no	no	no	yes	yes	yes	yes	658
182393623	chr12	65194810	65194897	26	88	3.333333	no	no	yes	no	no	no	no	no	no	yes	907
182394768	chr12	68558859	68558915	17	57	3.388889	no	no	no	no	no	no	no	no	no	no	349
182395276	chr12	69738568	69738631	21	64	3.047619	yes	no	no	no	yes	no	yes	yes	yes	yes	1006
182395386	chr12	70027749	70027827	32	79	2.46875	no	no	yes	no	no	no	no	no	no	yes	843
182395792	chr12	71067074	71067117	22	44	2	no	no	yes	no	no	no	no	no	no	yes	1033
182396437	chr12	73061454	73061602	33	149	4.514286	no	no	no	no	no	no	no	no	no	no	1099
182396738	chr12	73826030	73826129	21	100	4.909091	no	no	yes	no	no	no	no	no	no	yes	628
182397068	chr12	74616155	74616263	29	109	3.83871	no	no	no	no	no	no	no	no	no	no	728
182397261	chr12	75088658	75088683	11	26	2.363636	no	no	yes	no	no	no	no	no	no	yes	1182
182397321	chr12	75229818	75229921	8	104	13	no	no	no	no	no	no	no	no	no	no	308
182397579	chr12	75939640	75939702	8	63	7.875	no	no	yes	no	no	no	no	yes	yes	yes	742
182397868	chr12	76575527	76575577	12	51	4.25	no	no	yes	no	no	no	no	no	no	yes	1615
182398337	chr12	77961306	77961375	33	70	2.121212	no	no	yes	no	no	no	no	yes	no	yes	1480
182398526	chr12	78540438	78540525	24	88	3.666667	no	no	yes	no	no	no	no	no	no	yes	146
182398542	chr12	78588593	78588629	16	37	2.3125	no	no	no	no	no	no	no	yes	no	no	1713
182399197	chr12	79916139	79916204	19	66	3.473684	no	no	yes	no	no	no	no	no	no	yes	1178
182399495	chr12	80608545	80608600	7	56	8	no	no	yes	no	no	no	no	no	no	yes	549
182399927	chr12	81642648	81642847	31	200	6.65625	no	no	yes	no	no	no	no	no	no	yes	787
182400001	chr12	81847762	81847812	12	51	4.333333	no	no	no	no	no	no	no	no	no	no	180
182400546	chr12	83235296	83235414	32	119	3.69697	no	no	no	no	no	no	no	no	no	no	286
182400618	chr12	83439134	83439165	7	32	4.571429	no	no	no	no	no	no	no	no	no	no	2503
182400833	chr12	84157644	84157727	24	84	3.5	no	no	yes	no	no	no	no	no	no	yes	1183
182401452	chr12	85670978	85671011	13	34	2.642857	no	no	no	no	no	no	no	no	no	no	784
182401709	chr12	86316995	86317039	16	45	2.875	no	no	yes	no	no	no	no	no	no	yes	185
182401771	chr12	86436229	86436291	18	63	3.5	no	no	yes	no	no	no	no	no	no	yes	463
182401906	chr12	86814247	86814423	28	177	6.321429	no	no	yes	no	no	no	no	no	no	yes	2493
182402029	chr12	87071640	87071675	10	36	3.6	no	no	no	no	no	no	no	no	no	no	863
182402110	chr12	87315511	87315781	12	271	22.857143	no	no	no	no	no	no	no	no	no	no	214
182402310	chr12	87928220	87928257	7	38	5.428571	no	no	no	no	no	no	no	no	yes	no	181
182402453	chr12	88373288	88373362	16	75	4.8125	no	no	no	no	no	no	no	no	no	no	133
182402853	chr12	89481030	89481073	14	44	3.142857	no	no	yes	no	no	no	no	no	no	yes	981
182402906	chr12	89643093	89643132	12	40	3.5	no	no	yes	no	no	no	no	no	no	yes	133
182403229	chr12	90527150	90527203	16	54	3.375	no	no	no	no	no	no	no	yes	no	no	687
182403552	chr12	91412771	91412840	27	70	2.592592	no	no	no	no	no	no	no	no	no	no	1376
182403652	chr12	91607880	91607951	34	72	2.117647	no	no	no	no	no	no	no	no	no	no	303
182403809	chr12	92022241	92022338	14	98	7.214286	no	yes	yes	no	no	yes	no	yes	no	yes	381
182404070	chr12	92636760	92636797	9	38	4.222222	no	no	no	no	no	no	no	no	no	no	2400
182404865	chr12	94665785	94665824	14	40	2.928571	no	no	no	no	no	no	no	no	no	no	206
182405813	chr12	96826295	96826362	30	68	2.3	no	no	yes	no	no	no	no	no	yes	yes	1372
182406166	chr12	97784655	97784712	19	58	3.052632	no	no	no	no	no	no	no	no	no	no	2386
182406472	chr12	98669857	98669936	16	80	5.1875	yes	no	yes	no	no	no	no	no	yes	yes	168
182406955	chr12	100142939	100142995	11	57	5.181818	yes	no	no	no	no	no	no	yes	yes	no	397
182407081	chr12	100381130	100381169	8	40	5	no	no	yes	no	no	no	no	no	no	yes	2310
182407683	chr12	101889482	101889560	21	79	3.772727	no	no	yes	no	no	no	no	yes	yes	yes	872
182407924	chr12	102677459	102677531	14	73	5.2	no	no	no	no	no	no	no	no	no	no	1640
182408159	chr12	103286254	103286326	27	73	2.814815	no	no	yes	no	no	no	no	no	no	yes	261
182408423	chr12	104066419	104066482	16	64	4.125	no	no	yes	no	no	no	no	no	no	yes	548
182408568	chr12	104368147	104368226	23	80	3.307692	no	no	no	no	no	no	no	no	no	no	627
182409013	chr12	105506729	105506797	20	69	3.428571	no	no	no	no	no	no	no	yes	no	no	293
182409267	chr12	106224838	106225060	32	223	7	no	no	no	no	no	no	no	yes	no	no	484
182409305	chr12	106302302	106302417	11	116	10.727273	yes	no	yes	no	no	no	no	yes	no	yes	690
182409515	chr12	106926778	106926818	12	41	3.416667	no	no	no	no	no	no	no	yes	no	no	199
182410339	chr12	108835871	108836052	24	182	7.6	no	no	yes	no	no	yes	no	yes	no	yes	171
182410834	chr12	109901265	109901339	35	75	2.142857	no	no	yes	no	no	no	no	yes	yes	yes	620
182412667	chr12	113300044	113300190	17	147	8.647058	no	no	yes	no	no	no	no	yes	yes	yes	440
182412869	chr12	113575512	113575572	19	61	3.210526	no	no	no	no	no	no	no	yes	no	no	1587
182413455	chr12	114653879	114653939	8	61	7.625	no	no	no	no	no	no	no	yes	no	no	2488
182414008	chr12	115569561	115569626	18	66	3.631579	yes	no	yes	no	no	no	no	yes	no	yes	194
182414088	chr12	115698274	115698325	11	52	4.727273	no	no	no	no	no	no	no	yes	no	no	801
182414628	chr12	116841751	116841959	28	209	7.964286	no	no	yes	no	no	no	no	no	no	yes	181
182414977	chr12	117434940	117435006	35	67	1.942857	no	no	yes	no	no	no	no	yes	no	yes	2255
182415072	chr12	117656923	117657015	22	93	4.5	no	no	yes	no	no	no	no	no	no	yes	327
182415165	chr12	117842985	117843011	14	27	1.928571	no	no	yes	no	no	no	no	yes	yes	yes	338
182415304	chr12	118098221	118098408	18	188	10.444445	no	no	yes	no	no	no	no	yes	yes	yes	974
182415486	chr12	118514679	118515048	41	370	9.02439	no	no	no	no	no	no	no	no	no	no	146
182415732	chr12	119130448	119130493	20	46	2.3	yes	no	yes	no	no	no	no	no	no	yes	322
182416165	chr12	119969803	119969880	41	78	1.902439	no	no	no	no	no	no	no	no	no	no	536
182416530	chr12	120654638	120654713	18	76	4.222222	yes	no	yes	no	no	no	no	yes	no	yes	2499
182416565	chr12	120733536	120733615	15	80	5.333333	no	no	yes	no	no	no	no	no	yes	yes	2426
182416691	chr12	120990597	120990702	18	106	6	no	no	yes	no	no	no	no	yes	no	yes	1097
182417211	chr12	121747250	121748255	20	1006	49.363636	no	no	yes	no	no	no	no	yes	no	yes	193
182417332	chr12	121924945	121924998	15	54	3.5	no	no	yes	no	no	no	no	yes	yes	yes	254
182417540	chr12	122226364	122226415	17	52	3.058824	yes	yes	yes	no	yes	no	yes	yes	no	yes	779
182417629	chr12	122422716	122422745	9	30	3.333333	yes	no	no	no	no	no	yes	yes	yes	no	1574
182417899	chr12	122850328	122850822	31	495	15.882353	yes	yes	yes	no	no	no	no	yes	no	yes	285
182417900	chr12	122853217	122853557	31	341	11	yes	yes	yes	no	no	no	no	yes	yes	yes	454
182417967	chr12	122995548	122995608	18	61	3.388889	no	no	no	yes	no	no	no	yes	yes	yes	628
182418107	chr12	123271026	123271068	8	43	5.375	no	no	yes	no	yes	no	yes	yes	no	yes	2287
182418112	chr12	123274992	123275271	8	280	35	no	no	no	no	no	no	no	no	no	no	133
182418567	chr12	124089383	124089737	51	355	6.960784	no	no	yes	no	no	yes	no	yes	yes	yes	154
182418708	chr12	124302766	124302882	13	117	8.866667	no	no	yes	no	no	no	no	yes	no	yes	209
182419250	chr12	125307757	125307817	32	61	1.90625	no	no	yes	no	no	no	no	no	no	yes	305
182419258	chr12	125308053	125308122	32	70	2.1875	no	no	yes	no	no	no	no	no	no	yes	259
182419417	chr12	125685246	125685548	21	303	14.428572	no	no	no	no	no	no	no	yes	no	no	210
182419979	chr12	126930406	126930509	13	104	8	no	no	yes	no	no	no	no	no	yes	yes	763
182420120	chr12	127166172	127166337	10	166	16.700001	no	no	yes	no	no	no	no	yes	yes	yes	174
182420221	chr12	127414985	127415050	16	66	4.125	no	no	no	no	no	no	no	yes	no	no	174
182420907	chr12	128657993	128658261	37	269	7.27027	no	no	yes	no	no	no	no	no	no	yes	193
182420950	chr12	128686072	128686105	17	34	2	no	no	yes	no	no	no	no	yes	no	yes	1363
182421014	chr12	128814183	128814304	20	122	6.1	no	no	yes	no	yes	yes	no	yes	yes	yes	337
182421164	chr12	128994234	128994383	38	150	3.973684	no	no	no	no	no	no	no	no	no	no	2311
182421196	chr12	129073450	129073475	13	26	2	no	yes	no	no	no	no	no	no	no	yes	788
182421458	chr12	129522878	129522979	23	102	4.521739	yes	no	yes	no	no	no	no	yes	no	yes	246
182421716	chr12	130010656	130010823	41	168	4.097561	no	no	no	no	no	no	no	no	yes	no	176
182421731	chr12	130034620	130034704	20	85	4.25	no	no	yes	no	yes	no	no	yes	no	yes	1542
182421782	chr12	130119601	130119758	14	158	11	no	no	no	no	no	no	no	yes	yes	no	172
182421965	chr12	130440049	130440288	40	240	6	no	no	yes	no	no	no	no	no	no	yes	285
182422064	chr12	130647996	130648040	12	45	3.75	no	no	yes	no	no	no	no	yes	no	yes	133
182422066	chr12	130657628	130657771	37	144	3.891892	yes	no	yes	no	no	no	no	no	no	yes	1362
182422142	chr12	130760108	130760194	18	87	4.833333	no	no	no	no	no	no	no	no	no	no	445
182422161	chr12	130781758	130782137	42	380	9.113636	no	no	no	no	no	no	no	yes	no	no	173
182422163	chr12	130782342	130782624	28	283	10.107142	no	no	no	no	no	no	no	yes	yes	no	238
182422326	chr12	131004393	131004439	22	47	2.136364	no	no	yes	no	no	no	yes	yes	yes	yes	1160
182422353	chr12	131032648	131033022	38	375	9.868421	no	no	yes	no	no	no	yes	yes	no	yes	267
182422358	chr12	131039122	131039280	49	159	3.22	no	no	yes	no	no	no	no	no	yes	yes	379
182422393	chr12	131098129	131098206	39	78	2.076923	no	no	yes	no	no	no	no	yes	no	yes	188
182422488	chr12	131261650	131261764	23	115	5	no	no	no	no	no	no	no	no	no	no	496
182422500	chr12	131278142	131278727	45	586	13.022223	no	no	no	no	no	no	no	yes	yes	no	149
182422501	chr12	131282272	131282380	13	109	8.384615	no	no	no	no	no	no	no	no	no	no	1649
182422574	chr12	131364059	131364352	18	294	16.388889	no	no	yes	no	no	no	no	yes	yes	yes	250
182422632	chr12	131456927	131457036	22	110	5	yes	yes	no	no	no	no	no	yes	yes	yes	2178
182422668	chr12	131556521	131556659	46	139	3.021739	no	no	no	no	no	no	no	no	no	no	149
182422679	chr12	131585012	131585392	23	381	16.826086	no	no	no	no	no	no	no	no	no	no	186
182422684	chr12	131598858	131598997	20	140	7	no	no	no	no	no	no	no	yes	yes	no	228
182422807	chr12	131795961	131796064	23	104	4.608696	yes	no	yes	no	no	no	no	yes	yes	yes	1357
182422816	chr12	131808859	131808897	9	39	4.2	no	no	no	no	no	no	no	yes	yes	no	1666
182422866	chr12	131865076	131865260	37	185	5.108108	no	no	no	no	no	yes	no	yes	yes	no	1642
182423048	chr12	132143806	132143914	36	109	3.027778	yes	no	yes	yes	no	no	yes	yes	yes	yes	355
182423082	chr12	132172407	132172529	31	123	3.967742	no	no	no	no	no	no	no	no	no	no	867
182423090	chr12	132177657	132177754	27	98	3.62069	no	no	no	no	no	no	no	no	no	no	1864
182423107	chr12	132182145	132182180	9	36	4	no	no	no	no	no	no	no	yes	no	no	1260
182423119	chr12	132192695	132192802	23	108	4.826087	no	no	no	no	no	no	no	yes	no	no	324
182423123	chr12	132195307	132195445	46	139	3.021739	no	no	no	no	no	yes	no	no	yes	no	224
182423149	chr12	132218036	132218076	12	41	3.416667	no	no	yes	no	no	no	no	yes	no	yes	325
182423152	chr12	132219657	132219980	41	324	7.902439	no	no	yes	no	no	no	no	yes	yes	yes	133
182423248	chr12	132267820	132267890	27	71	2.586207	no	no	yes	no	no	no	no	yes	no	yes	952
182423331	chr12	132321169	132321283	23	115	5	no	no	yes	no	no	no	no	no	no	yes	2133
182423367	chr12	132337692	132337839	19	148	7.789474	no	no	no	no	no	no	yes	yes	yes	no	148
182423407	chr12	132372934	132373104	28	171	6.107143	no	no	no	no	no	no	no	no	no	no	337
182423424	chr12	132394099	132394323	25	225	8.961538	no	no	no	no	no	no	no	yes	yes	no	133
182423455	chr12	132412065	132412109	21	45	2.142857	no	no	no	no	no	no	no	no	no	no	217
182423534	chr12	132470809	132470916	15	108	7.125	no	no	no	no	no	no	no	yes	yes	no	2043
182423553	chr12	132478338	132478464	31	127	4.096774	no	no	no	no	no	no	no	no	no	no	782
182423627	chr12	132531174	132531239	18	66	3.666667	no	no	yes	no	no	no	no	yes	no	yes	430
182423678	chr12	132550188	132550252	31	65	2.129032	yes	no	yes	no	no	no	no	yes	yes	yes	1015
182423691	chr12	132562980	132563445	27	466	17.851852	no	no	yes	no	no	no	no	no	no	yes	457
182423714	chr12	132586803	132586929	30	127	4.233333	no	no	no	no	no	no	no	yes	no	no	963
182423716	chr12	132587017	132587053	18	37	2.055556	no	no	no	no	no	no	no	yes	no	no	2234
182423740	chr12	132602032	132602304	34	273	8.029411	no	no	no	no	no	yes	yes	no	yes	no	332
182423761	chr12	132618992	132619034	7	43	6.142857	no	no	yes	no	no	no	yes	yes	no	yes	247
182423794	chr12	132674805	132674908	22	104	4.695652	no	no	yes	no	no	no	no	yes	no	yes	424
182423824	chr12	132717292	132717404	22	113	5.136364	no	no	yes	no	no	no	no	yes	no	yes	398
182423827	chr12	132727531	132727735	50	205	4.1	no	no	yes	no	no	no	yes	yes	yes	yes	183
182423841	chr12	132740825	132740884	26	60	2.307692	no	no	yes	no	no	no	no	yes	no	yes	1197
182423850	chr12	132747212	132747425	36	214	5.944445	no	no	yes	no	no	no	no	yes	no	yes	149
182423858	chr12	132758876	132759268	44	393	9	no	no	yes	no	yes	no	yes	yes	yes	yes	133
182423914	chr12	132805114	132805650	41	537	12.978261	no	no	yes	no	no	no	no	yes	no	yes	331
182423923	chr12	132821908	132821961	18	54	3	no	no	yes	no	no	yes	no	yes	yes	yes	229
182424141	chr12	133207287	133207370	28	84	3	no	yes	no	no	no	no	no	no	no	yes	2253
182424161	chr12	133256946	133257068	22	123	5.636364	no	no	no	no	no	no	no	no	no	no	1814
182424391	chr13	18796418	18796473	27	56	2.111111	no	no	no	no	no	no	no	no	no	no	465
182425202	chr13	20362772	20362899	10	128	12.8	no	no	no	no	no	no	no	yes	no	no	144
182425340	chr13	20592774	20592841	28	68	2.428571	no	no	yes	no	no	no	no	no	yes	yes	174
182425578	chr13	21037790	21037844	15	55	3.666667	no	no	yes	no	no	yes	no	no	no	yes	140
182426182	chr13	22419085	22419175	20	91	4.695652	no	no	no	no	no	no	no	no	no	no	160
182426332	chr13	22725658	22725700	7	43	6.142857	no	no	no	no	no	no	no	yes	yes	no	1370
182426512	chr13	23071571	23071629	28	59	2.107143	no	no	no	no	no	no	no	no	no	no	964
182426593	chr13	23304939	23305001	18	63	3.5	no	no	yes	no	no	no	no	yes	no	yes	435
182426888	chr13	24114352	24114405	28	54	2	no	no	yes	no	no	no	no	yes	no	yes	1362
182427023	chr13	24460425	24460529	18	105	5.888889	yes	no	yes	no	no	no	no	no	no	yes	139
182427169	chr13	24881817	24882269	22	453	21.708334	no	no	no	no	no	yes	no	no	no	no	156
182427818	chr13	26792128	26792214	31	87	2.806452	no	no	no	no	no	no	no	no	no	no	573
182427908	chr13	27007004	27007056	7	53	7.571429	no	no	no	no	no	no	no	yes	yes	no	316
182428048	chr13	27332949	27333048	18	100	5.555555	no	no	no	no	no	no	no	no	no	no	274
182428060	chr13	27347699	27347769	10	71	7.3	no	no	no	no	no	no	no	no	no	no	1520
182428149	chr13	27585989	27586064	18	76	4.333333	no	no	yes	no	no	no	no	no	no	yes	186
182428879	chr13	29696800	29696875	32	76	2.40625	no	no	no	no	no	no	no	no	no	no	1001
182429012	chr13	30003953	30004018	14	66	4.625	no	no	no	no	no	no	no	yes	yes	no	146
182429295	chr13	30714573	30714609	7	37	5.285714	no	no	yes	no	no	no	no	yes	yes	yes	889
182429447	chr13	31059160	31059203	15	44	2.9375	no	no	no	no	no	no	no	no	no	no	333
182429513	chr13	31265809	31265912	26	104	4	no	no	yes	no	no	no	no	no	no	yes	186
182429875	chr13	32432370	32432421	7	52	7.428571	no	no	yes	no	yes	yes	no	no	no	yes	500
182429966	chr13	32645973	32646021	7	49	6.777778	no	no	yes	no	no	no	no	yes	yes	yes	1204
182430850	chr13	34968854	34968935	28	82	2.90625	no	no	yes	no	no	no	no	yes	no	yes	225
182430874	chr13	35029172	35029231	33	60	1.909091	no	no	yes	no	no	no	no	no	no	yes	173
182431098	chr13	35698482	35698562	27	81	3	no	no	yes	no	no	no	no	no	no	yes	1547
182431482	chr13	37011575	37011666	30	92	3.066667	yes	no	yes	no	no	no	no	yes	no	yes	146
182431579	chr13	37306346	37306527	14	182	13.5	no	no	no	no	no	no	no	no	no	no	1464
182431622	chr13	37448996	37449283	40	288	7.2	no	no	no	no	no	no	no	no	no	no	205
182432450	chr13	39857079	39857132	27	54	2	yes	no	no	no	yes	yes	no	no	no	yes	1681
182432610	chr13	40321775	40321859	26	85	3.269231	no	no	yes	no	no	no	no	no	no	yes	332
182432695	chr13	40564939	40564994	24	56	2.333333	no	no	yes	no	no	no	no	yes	yes	yes	960
182432804	chr13	40857577	40857667	20	91	4.55	no	no	yes	no	no	no	no	no	no	yes	1055
182433321	chr13	42013861	42013904	22	44	2	no	no	no	no	no	no	no	yes	yes	no	155
182433322	chr13	42013895	42013967	25	73	2.92	no	no	no	no	no	no	no	yes	yes	no	376
182433332	chr13	42049053	42049137	9	85	9.444445	no	no	yes	no	no	no	yes	yes	yes	yes	2403
182433362	chr13	42151516	42151558	20	43	2.15	no	no	yes	no	no	no	no	yes	no	yes	356
182433379	chr13	42181817	42182117	21	301	14.333333	yes	no	yes	no	yes	no	no	no	yes	yes	1851
182433746	chr13	43417194	43417266	7	73	10.857142	no	no	yes	no	no	no	no	no	no	yes	1977
182433755	chr13	43467506	43467540	8	35	4.5	no	no	yes	no	no	no	no	no	no	yes	1565
182433852	chr13	43808654	43808765	22	112	5.090909	no	no	yes	no	no	no	no	no	no	yes	163
182434552	chr13	45486290	45486370	7	81	12.142858	no	no	yes	no	no	no	no	yes	no	yes	1479
182434703	chr13	45931096	45931141	24	46	1.916667	no	no	no	no	no	no	no	no	no	no	1131
182435236	chr13	47441560	47441725	26	166	6.384615	no	no	no	no	no	no	no	no	no	no	2440
182435639	chr13	48824272	48824387	33	116	3.515152	no	no	no	no	no	no	no	yes	no	no	1900
182436234	chr13	50146131	50146216	23	86	3.73913	no	no	yes	no	no	no	no	no	no	yes	779
182436415	chr13	50661560	50661674	35	115	3.285714	no	no	yes	no	no	no	no	no	no	yes	1102
182436953	chr13	52260822	52260934	27	113	4.296296	no	no	yes	no	no	no	no	yes	no	yes	933
182437457	chr13	53774382	53774425	8	44	5.5	no	no	yes	no	no	no	no	no	no	yes	673
182437699	chr13	54461965	54462084	30	120	3.833333	no	no	no	no	no	no	no	yes	no	no	958
182438297	chr13	55933487	55933556	29	70	2.551724	no	no	no	no	no	no	no	no	no	no	743
182438350	chr13	56058952	56059058	28	107	3.766667	no	no	no	no	no	no	no	no	no	no	189
182438687	chr13	56918123	56918160	10	38	3.636364	no	no	no	no	no	no	no	no	no	no	254
182438731	chr13	57043189	57043306	36	118	3.277778	no	no	no	no	no	no	no	no	no	no	1724
182438858	chr13	57336591	57336784	37	194	5.146341	no	no	no	no	no	no	no	no	no	no	216
182439010	chr13	57753995	57754086	31	92	3	no	no	no	no	no	no	no	no	no	no	234
182439018	chr13	57765735	57765956	24	222	9.416667	no	no	no	no	no	no	no	no	no	no	1058
182439717	chr13	59611315	59611353	20	39	1.95	no	no	no	no	no	no	no	no	no	no	2477
182439916	chr13	60283038	60283110	20	73	3.65	no	no	no	no	no	no	no	yes	no	no	229
182439966	chr13	60383402	60383461	19	60	3.1	no	no	no	no	no	no	no	no	no	no	1724
182440019	chr13	60601024	60601180	9	157	17.666666	no	no	no	no	no	no	no	no	no	no	994
182440535	chr13	61966170	61966275	23	106	4.6	no	no	no	no	no	no	no	no	no	no	204
182440599	chr13	62117208	62117259	19	52	2.947368	no	no	no	no	no	no	no	no	no	no	769
182440741	chr13	62410947	62411092	26	146	5.615385	no	no	no	no	no	no	no	no	no	no	639
182440782	chr13	62528023	62528094	26	72	2.961539	no	no	no	no	no	no	no	no	no	no	184
182441019	chr13	63095517	63095580	20	64	3.4	no	no	yes	no	no	no	no	no	no	yes	1213
182441193	chr13	63470359	63470387	9	29	3.222222	no	no	yes	no	no	no	no	yes	no	yes	1878
182441636	chr13	64527379	64527436	16	58	3.625	no	no	no	no	no	no	no	no	no	no	317
182441933	chr13	65287943	65288068	35	126	3.6	no	no	no	no	no	no	no	no	no	no	593
182441992	chr13	65425160	65425228	11	69	6.153846	no	no	no	no	no	no	no	no	no	no	762
182442166	chr13	65862177	65862300	23	124	5.521739	no	no	no	no	no	no	no	no	no	no	2418
182442524	chr13	66713574	66713637	27	64	2.444444	no	no	yes	no	no	no	no	no	no	yes	348
182442553	chr13	66811607	66811679	21	73	3.476191	no	no	yes	no	no	no	no	yes	no	yes	147
182443128	chr13	68392125	68392285	48	161	3.395833	no	no	no	no	no	no	no	no	no	no	1372
182443971	chr13	70483773	70483838	18	66	3.523809	no	no	no	no	no	no	no	no	no	no	159
182444055	chr13	70698216	70698244	15	29	1.933333	no	no	no	no	no	no	no	no	no	no	1287
182444124	chr13	70854613	70854759	27	147	5.444445	no	no	no	no	no	no	no	no	no	no	2215
182444204	chr13	71080376	71080418	14	43	3.214286	no	no	yes	no	no	no	no	no	no	yes	165
182444359	chr13	71443043	71443086	12	44	3.833333	no	no	yes	no	no	no	no	no	no	yes	138
182444507	chr13	71816551	71816681	40	131	3.325	no	no	yes	no	no	no	no	no	no	yes	1772
182444628	chr13	72135871	72135920	9	50	5.888889	no	no	no	no	no	no	no	no	no	no	338
182445173	chr13	73558033	73558126	20	94	4.7	no	no	yes	no	no	no	no	no	no	yes	132
182445310	chr13	74022455	74022528	37	74	2	no	no	no	no	no	no	no	no	no	no	179
182445607	chr13	74945535	74945723	23	189	8.304348	no	no	no	no	no	no	no	yes	no	no	240
182446534	chr13	77519680	77519717	14	38	2.714286	no	no	no	no	no	no	no	no	yes	no	658
182446660	chr13	77868895	77868959	22	65	3	no	no	no	no	no	no	no	yes	yes	no	2292
182446937	chr13	78602133	78602197	21	65	2.958333	no	no	yes	yes	no	no	no	yes	yes	yes	1103
182447076	chr13	79116556	79116758	28	203	7.321429	no	no	no	no	no	no	no	no	no	no	451
182447156	chr13	79364679	79364715	16	37	2.3125	no	no	yes	no	no	no	no	yes	no	yes	254
182447493	chr13	80290259	80290340	10	82	8.2	no	no	no	no	no	no	no	no	no	no	1041
182448228	chr13	82243118	82243233	20	116	6.1	no	no	no	no	no	no	no	no	no	no	505
182448394	chr13	82604990	82605074	30	85	2.833333	no	no	no	no	no	no	no	yes	no	no	133
182449102	chr13	84367724	84367801	30	78	2.6	no	no	yes	no	no	no	no	no	no	yes	814
182449531	chr13	85488927	85489124	12	198	16	no	no	yes	no	no	no	no	no	no	yes	163
182449697	chr13	85980579	85980730	41	152	3.780488	no	no	no	no	no	no	no	yes	no	no	897
182450322	chr13	87419315	87419367	24	53	2.208333	no	no	no	no	no	no	no	no	no	no	185
182450399	chr13	87555608	87555695	21	88	4.190476	no	no	yes	no	no	no	no	no	no	yes	267
182450753	chr13	88249896	88249956	18	61	3.388889	no	no	no	no	no	no	no	no	no	no	1130
182451315	chr13	89516127	89516211	26	85	3.269231	no	no	yes	no	no	no	no	no	no	yes	386
182452176	chr13	91674490	91674646	28	157	5.678571	no	no	yes	no	no	no	no	no	no	yes	227
182452788	chr13	93389570	93389636	27	67	2.481482	no	no	yes	no	no	no	no	no	no	yes	284
182452894	chr13	93640708	93640813	24	106	4.416667	no	no	yes	no	no	no	no	yes	no	yes	1755
182452935	chr13	93765225	93765308	29	84	2.896552	no	no	yes	no	no	no	no	no	yes	yes	429
182452977	chr13	93876180	93876229	16	50	3.125	no	no	yes	no	no	no	no	no	no	yes	662
182453116	chr13	94211139	94211180	13	42	3.307692	no	no	yes	no	no	no	no	yes	no	yes	136
182453390	chr13	94997029	94997101	18	73	4.055555	no	no	yes	no	no	no	no	yes	yes	yes	569
182453488	chr13	95225758	95225801	8	44	5.555555	no	no	yes	no	no	no	no	no	no	yes	363
182453616	chr13	95434515	95434583	24	69	2.958333	no	no	yes	no	no	no	no	no	no	yes	191
182453719	chr13	95680333	95680375	14	43	3	no	no	yes	no	no	no	no	no	no	yes	223
182453735	chr13	95693631	95693714	30	84	2.8	yes	yes	yes	no	no	yes	no	yes	no	yes	808
182454752	chr13	98432825	98432882	30	58	1.933333	no	yes	yes	no	no	no	no	yes	yes	yes	1473
182454990	chr13	99032601	99032693	23	93	4.043478	no	no	yes	no	no	no	no	no	no	yes	145
182455117	chr13	99384669	99384862	38	194	5.105263	no	no	yes	no	no	no	no	yes	yes	yes	190
182455292	chr13	99752608	99752654	14	47	3.4	no	no	yes	no	no	no	no	no	no	yes	459
182455328	chr13	99818447	99818502	10	56	5.6	no	no	yes	no	no	no	no	yes	yes	yes	1030
182455362	chr13	99910659	99910745	21	87	4	no	no	yes	no	no	no	no	no	no	yes	218
182455748	chr13	100836813	100836858	17	46	2.705882	no	no	yes	no	no	no	no	yes	yes	yes	1072
182455762	chr13	100893334	100893368	10	35	3.5	no	no	yes	no	no	no	no	no	no	yes	145
182456625	chr13	103407601	103407670	27	70	2.62963	no	no	no	no	no	no	no	no	no	no	137
182457153	chr13	104632297	104632464	40	168	4.2	no	no	no	no	no	no	no	no	no	no	457
182457379	chr13	105215340	105215409	19	70	3.619048	no	no	no	no	no	no	no	no	no	no	158
182457575	chr13	105693463	105693500	16	38	2.375	no	no	yes	no	no	no	no	no	no	yes	2281
182457590	chr13	105719554	105719636	32	83	2.71875	no	yes	yes	no	no	yes	no	yes	no	yes	177
182457631	chr13	105804380	105804443	26	64	2.5	no	no	no	no	no	no	no	no	no	no	1904
182457657	chr13	105838658	105838693	17	36	2.176471	no	no	no	no	no	no	no	no	no	no	1805
182457733	chr13	106105288	106105337	10	50	5	no	no	no	no	no	no	no	yes	yes	no	274
182457785	chr13	106245697	106245776	26	80	3.076923	no	no	yes	no	no	no	no	no	no	yes	386
182457829	chr13	106397871	106397933	18	63	3.5	no	no	no	no	no	no	no	no	no	no	367
182457938	chr13	106703273	106703328	18	56	3.105263	no	no	yes	no	no	no	no	no	no	yes	346
182458118	chr13	107203985	107204134	49	150	3.061224	no	no	yes	no	no	no	no	no	no	yes	1217
182458558	chr13	108274279	108274328	13	50	3.625	no	no	yes	no	no	no	no	yes	no	yes	702
182458836	chr13	108873584	108873827	25	244	9.88	no	no	yes	no	no	no	no	no	no	yes	394
182459127	chr13	109481507	109481552	16	46	2.875	no	no	yes	no	no	no	no	no	no	yes	554
182459164	chr13	109560820	109560935	27	116	4.296296	no	no	yes	no	no	no	no	no	no	yes	1947
182459195	chr13	109665899	109666068	30	170	5.666667	no	no	yes	no	no	no	no	yes	yes	yes	843
182459447	chr13	110253182	110253552	25	371	14.857142	no	no	yes	no	no	no	no	no	no	yes	299
182459462	chr13	110313442	110313880	34	439	12.911765	no	no	yes	no	no	no	yes	no	no	yes	260
182459501	chr13	110442796	110442876	32	81	2.53125	no	no	yes	no	no	no	no	no	no	yes	1106
182459527	chr13	110506135	110506431	41	297	7	yes	yes	yes	yes	no	no	no	yes	no	yes	228
182459704	chr13	110827032	110827405	33	374	11.333333	no	no	no	no	no	no	no	yes	yes	no	126
182459736	chr13	110915584	110915638	16	55	3.4375	yes	no	no	no	no	no	yes	yes	no	no	2492
182459800	chr13	111044877	111045258	42	382	9.095238	no	no	no	no	no	no	no	no	no	no	180
182459816	chr13	111052016	111052635	27	620	23.111111	no	no	no	no	no	no	no	yes	yes	no	163
182459857	chr13	111139540	111139633	23	94	4.086957	no	no	yes	no	no	no	no	yes	no	yes	343
182459863	chr13	111168268	111168326	26	59	2.269231	no	no	yes	no	no	no	no	yes	yes	yes	155
182460016	chr13	111507502	111507775	28	274	9.785714	no	no	no	no	no	no	no	no	no	no	297
182460071	chr13	111600392	111600430	16	39	2.4375	no	no	yes	no	no	no	no	no	no	yes	1525
182460172	chr13	111845879	111845990	40	112	2.804878	no	no	no	no	no	no	no	yes	yes	no	1033
182460207	chr13	111905414	111905535	18	122	6.777778	no	no	no	no	no	no	no	yes	yes	no	943
182460214	chr13	111918703	111918850	29	148	5.103448	no	no	no	no	no	no	no	no	no	no	1575
182460234	chr13	111947584	111947656	24	73	3.041667	no	no	no	no	no	no	no	yes	no	no	1843
182460353	chr13	112112786	112112883	13	98	7.615385	no	no	no	no	no	no	no	no	no	no	1067
182460389	chr13	112142025	112142160	41	136	3.317073	no	no	no	no	no	no	no	no	no	no	1645
182460400	chr13	112152410	112152648	32	239	7.46875	no	no	no	no	no	no	no	no	no	no	185
182460415	chr13	112178487	112178690	51	204	4	no	no	no	no	no	no	no	no	yes	no	352
182460642	chr13	112616712	112616749	14	38	2.714286	no	no	no	no	no	no	no	yes	no	no	2196
182460834	chr13	112884736	112884914	59	179	3.033898	no	yes	no	no	no	yes	no	yes	no	yes	512
182460840	chr13	112893806	112893841	15	36	2.4	yes	no	no	no	no	no	no	yes	yes	no	2469
182460879	chr13	112961082	112961129	22	48	2.181818	no	no	yes	no	no	no	no	yes	no	yes	820
182460907	chr13	112980629	112980669	17	41	2.411765	no	no	yes	no	no	no	no	yes	yes	yes	2379
182460917	chr13	113000899	113000982	41	84	2.04878	yes	no	yes	no	no	no	no	no	yes	yes	278
182460962	chr13	113034865	113034928	20	64	3.2	no	no	yes	no	no	yes	no	yes	no	yes	202
182461012	chr13	113078049	113078273	38	225	5.921052	no	no	yes	no	no	no	no	no	yes	yes	148
182461026	chr13	113085596	113085935	57	340	5.964912	yes	no	yes	no	no	no	no	yes	yes	yes	261
182461066	chr13	113117586	113117810	37	225	6.081081	no	no	yes	yes	no	yes	yes	yes	no	yes	184
182461082	chr13	113129381	113129413	16	33	2.0625	yes	no	yes	no	no	no	no	no	no	yes	568
182461174	chr13	113297059	113297102	17	44	2.588235	yes	no	no	no	no	no	yes	yes	yes	no	206
182461200	chr13	113334261	113334321	30	61	2.033333	no	no	yes	no	no	no	no	no	no	yes	2051
182461221	chr13	113363718	113363764	19	47	2.473684	no	no	yes	yes	yes	no	yes	yes	yes	yes	345
182461246	chr13	113394043	113394071	10	29	2.9	no	no	no	no	no	no	yes	yes	yes	no	332
182461321	chr13	113491079	113491108	8	30	3.75	yes	no	no	no	yes	no	yes	yes	no	yes	246
182461506	chr13	113617411	113617703	16	293	18.3125	no	no	yes	no	no	no	no	yes	no	yes	293
182461529	chr13	113653206	113653302	23	97	4.166667	no	no	yes	no	no	no	no	no	no	yes	184
182461636	chr13	113788027	113788402	31	376	12.129032	no	no	yes	no	no	no	no	no	no	yes	262
182461650	chr13	113800903	113801061	41	159	3.878049	no	no	yes	yes	no	no	no	yes	no	yes	290
182461652	chr13	113804562	113804784	39	223	5.717949	no	no	yes	no	no	no	yes	yes	yes	yes	503
182461672	chr13	113818047	113818228	37	182	5.108108	no	no	yes	no	no	no	yes	yes	no	yes	197
182461676	chr13	113826383	113826755	39	373	9.564102	no	no	yes	no	no	no	yes	no	no	yes	262
182461682	chr13	113831716	113832173	38	458	12.052631	no	no	yes	no	no	no	yes	yes	no	yes	247
182461759	chr13	113901998	113902386	49	389	7.938776	no	yes	yes	no	no	no	no	yes	no	yes	126
182461768	chr13	113930322	113930445	22	124	5.636364	no	no	no	no	no	no	no	yes	no	no	1013
182461782	chr13	113952266	113952433	34	168	4.970588	no	no	no	no	no	no	no	no	yes	no	214
182461842	chr13	113995592	113996120	16	529	33.277779	no	no	yes	no	no	no	no	yes	yes	yes	188
182461847	chr13	113999036	113999163	40	128	3.2	no	no	yes	no	no	no	yes	no	yes	yes	725
182461988	chr13	114080667	114080723	28	57	2.035714	no	no	yes	no	no	no	no	no	no	yes	2068
182461997	chr13	114098935	114099206	38	272	7.157895	no	no	yes	no	no	no	no	yes	no	yes	709
182462025	chr13	114125863	114126244	38	382	10.052631	no	no	yes	no	no	no	no	yes	no	yes	331
182462158	chr13	114281896	114281932	9	37	4.111111	yes	yes	yes	no	no	no	yes	yes	yes	yes	1576
182462167	chr13	114295303	114295440	32	138	4.3125	no	no	yes	no	no	no	no	yes	yes	yes	576
182462669	chr14	19224387	19224479	30	93	3.166667	no	no	no	no	no	no	no	no	no	no	159
182462986	chr14	19937286	19937357	19	72	3.666667	no	no	no	no	no	yes	no	no	no	no	1009
182463907	chr14	22154260	22154418	23	159	7.130435	yes	no	no	no	no	no	no	no	no	no	137
182463982	chr14	22367789	22367979	27	191	7.096774	no	no	yes	no	no	no	no	no	no	yes	786
182464465	chr14	23578060	23578096	12	37	3.083333	yes	no	yes	no	no	no	no	yes	yes	yes	238
182464580	chr14	23844605	23844661	19	57	3	no	no	no	no	no	no	no	yes	no	no	490
182464670	chr14	24114032	24114063	10	32	3.2	yes	no	yes	no	no	no	yes	yes	yes	yes	158
182464694	chr14	24171789	24171819	11	31	2.818182	yes	no	no	no	no	no	no	yes	yes	no	469
182464984	chr14	25129847	25129912	16	66	4.375	no	no	yes	no	no	no	no	no	no	yes	218
182465592	chr14	26986022	26986103	31	82	2.645161	no	no	yes	no	no	no	no	no	no	yes	518
182465823	chr14	27544880	27544910	16	31	1.9375	no	no	yes	no	no	no	no	no	no	yes	2107
182466265	chr14	28852672	28852797	22	126	6.090909	no	no	yes	no	no	no	no	no	no	yes	308
182468092	chr14	33898151	33898320	15	170	11.533334	no	no	no	no	no	no	no	yes	yes	no	396
182468386	chr14	34546300	34546338	21	39	1.952381	yes	no	no	no	yes	no	no	no	no	yes	1243
182469399	chr14	36810879	36810959	36	81	2.25	no	no	yes	no	no	no	no	yes	no	yes	371
182469761	chr14	37936427	37936487	21	61	2.954545	no	no	yes	no	no	no	no	no	no	yes	378
182469843	chr14	38210559	38210616	24	58	2.416667	no	yes	no	yes	no	no	yes	yes	no	yes	816
182469941	chr14	38589968	38590130	25	163	6.52	no	no	no	no	no	no	no	yes	no	no	1164
182470004	chr14	38758240	38758305	14	66	4.714286	no	no	yes	no	no	no	no	no	no	yes	252
182470374	chr14	39648065	39648118	17	54	3.176471	no	no	yes	no	no	no	no	no	no	yes	132
182470878	chr14	41133075	41133230	24	156	6.423077	no	no	yes	no	no	no	no	no	no	yes	1010
182471117	chr14	41764787	41764885	27	99	3.666667	no	no	yes	no	no	no	no	no	no	yes	2274
182471404	chr14	42435614	42435759	17	146	8.705882	no	no	yes	no	no	no	no	yes	no	yes	542
182471495	chr14	42649988	42650088	30	101	3.28125	no	no	yes	no	no	no	no	no	no	yes	213
182472053	chr14	44068275	44068425	37	151	4.081081	no	no	yes	no	no	no	no	no	no	yes	210
182472055	chr14	44079408	44079468	29	61	2.103448	no	no	yes	no	no	no	no	no	no	yes	666
182472190	chr14	44504921	44505175	36	255	7.083333	no	no	no	yes	no	no	no	no	no	yes	133
182472296	chr14	44811547	44811607	21	61	2.904762	no	no	no	no	no	no	no	yes	no	no	321
182472331	chr14	44917349	44917435	27	87	3.222222	no	no	no	no	no	no	no	yes	no	no	814
182472447	chr14	45206185	45206237	19	53	2.894737	no	no	yes	no	yes	no	no	no	no	yes	189
182472539	chr14	45466950	45467019	9	70	7.5	no	no	no	no	no	no	no	yes	yes	no	229
182472817	chr14	46262247	46262338	16	92	5.823529	no	no	yes	no	no	no	no	no	no	yes	532
182472950	chr14	46630617	46630673	7	57	8.428572	no	no	no	no	no	no	no	yes	yes	no	658
182473103	chr14	47074086	47074136	19	51	2.7	no	no	yes	no	no	no	no	no	no	yes	700
182473714	chr14	48830095	48830196	9	102	11.2	no	no	no	no	no	no	no	no	yes	no	1363
182473744	chr14	48938978	48939022	12	45	3.615385	no	no	no	no	no	no	no	no	no	no	312
182473816	chr14	49310801	49310862	14	62	4.428571	no	no	no	no	no	no	no	yes	no	no	1658
182474035	chr14	49868174	49868229	16	56	3.5	no	no	no	no	no	no	yes	yes	yes	no	2368
182474080	chr14	49923664	49923713	9	50	5.777778	no	no	no	no	no	no	no	yes	no	no	394
182474553	chr14	51053546	51053609	20	64	3.142857	no	no	yes	no	no	no	no	no	no	yes	185
182475582	chr14	54117858	54117919	30	62	2.066667	no	no	no	no	no	no	no	yes	no	no	863
182475661	chr14	54367903	54367945	21	43	2.047619	no	no	no	no	no	no	no	no	no	no	1378
182475918	chr14	55143844	55143951	32	108	3.375	no	no	yes	no	no	yes	no	no	no	yes	606
182476094	chr14	55615786	55615886	32	101	3.21875	no	no	yes	no	no	no	no	no	no	yes	783
182476614	chr14	57159100	57159169	29	70	2.413793	no	no	no	no	no	no	no	no	no	no	402
182476759	chr14	57573005	57573070	33	66	2.030303	no	no	yes	no	no	no	no	no	yes	yes	181
182476776	chr14	57641320	57641354	16	35	2.1875	no	no	yes	no	no	no	no	no	no	yes	137
182477325	chr14	59379724	59379796	8	73	9.125	no	no	no	no	no	no	no	yes	no	no	2191
182477659	chr14	60577365	60577461	14	97	6.928571	no	no	no	no	no	no	no	no	no	no	2239
182477983	chr14	61428035	61428077	8	43	5.375	no	no	yes	no	no	no	no	no	no	yes	264
182478077	chr14	61755316	61755522	18	207	11.722222	no	no	yes	no	no	no	no	yes	yes	yes	568
182478082	chr14	61762421	61762455	17	35	2.058824	no	no	yes	no	yes	no	yes	yes	no	yes	1218
182478776	chr14	63752210	63752402	29	193	6.655172	no	no	no	no	no	no	no	no	no	no	431
182479062	chr14	64338642	64338683	20	42	2.1	yes	no	no	no	no	no	yes	yes	no	no	648
182479251	chr14	64768639	64768739	20	101	5.05	yes	no	yes	no	no	no	no	no	yes	yes	267
182479313	chr14	64957822	64957952	31	131	4.225806	no	yes	yes	no	no	no	no	no	yes	yes	140
182479422	chr14	65229275	65229332	25	58	2.32	no	no	no	no	no	no	no	yes	yes	no	259
182479635	chr14	65744511	65744553	22	43	1.954545	no	no	no	no	no	yes	no	no	no	no	333
182480041	chr14	66972642	66972685	15	44	3	no	no	yes	no	no	no	no	no	no	yes	379
182480751	chr14	68944839	68944974	35	136	3.885714	no	no	yes	no	no	no	no	yes	no	yes	132
182480758	chr14	68978900	68978927	7	28	4	yes	no	yes	no	no	no	yes	yes	yes	yes	657
182481123	chr14	69930168	69930236	23	69	3	no	no	yes	no	no	no	no	no	no	yes	317
182481312	chr14	70424125	70424213	27	89	3.296296	no	no	no	no	no	no	no	no	no	no	157
182481835	chr14	71675353	71675441	23	89	3.869565	no	no	yes	no	no	no	no	yes	yes	yes	833
182481933	chr14	71904812	71904850	17	39	2.294118	no	no	yes	no	no	no	no	no	no	yes	1603
182482093	chr14	72467476	72467509	9	34	3.777778	no	no	yes	no	no	no	no	no	no	yes	382
182482913	chr14	74101268	74101326	20	59	3	no	no	yes	no	no	no	no	no	no	yes	346
182482936	chr14	74182462	74182535	34	74	2.176471	no	no	yes	no	no	no	no	yes	no	yes	353
182482958	chr14	74232744	74232896	38	153	4.026316	no	no	no	no	no	no	no	no	no	no	186
182483629	chr14	75926060	75926087	7	28	4	no	no	yes	no	no	no	no	no	no	yes	140
182483681	chr14	76093838	76093974	23	137	5.956522	no	no	no	no	no	no	no	no	no	no	2486
182483729	chr14	76287123	76287262	22	140	6.5	no	no	yes	no	no	no	no	no	no	yes	2068
182484019	chr14	76869060	76869150	19	91	4.75	no	no	yes	no	no	no	no	yes	no	yes	2367
182484178	chr14	77097846	77097872	8	27	3.375	yes	no	no	no	no	no	yes	yes	no	no	631
182484875	chr14	79006135	79006188	23	54	2.347826	no	no	yes	no	no	no	no	no	no	yes	742
182484908	chr14	79082009	79082086	29	78	2.689655	no	no	yes	no	no	no	no	no	no	yes	487
182485054	chr14	79462832	79462929	30	98	3.3	no	no	yes	no	no	no	no	no	no	yes	802
182485096	chr14	79565213	79565285	22	73	3.291667	no	no	yes	no	no	no	no	no	no	yes	1562
182485565	chr14	80946309	80946392	23	84	3.652174	no	no	yes	no	no	no	no	yes	yes	yes	1718
182486280	chr14	82825765	82825913	28	149	5.266667	no	no	no	no	no	no	no	no	no	no	1475
182486390	chr14	83038369	83038484	16	116	7.375	no	no	yes	no	no	no	no	no	no	yes	360
182487502	chr14	85659977	85660026	25	50	2	no	no	no	no	no	no	no	no	no	no	198
182487688	chr14	86125022	86125103	30	82	2.733333	no	no	yes	no	no	no	no	yes	no	yes	280
182487797	chr14	86347222	86347271	7	50	7.571429	no	no	yes	no	no	no	no	no	yes	yes	137
182487815	chr14	86375834	86376014	38	181	4.81579	no	no	yes	no	no	no	no	no	no	yes	776
182487848	chr14	86424450	86424539	28	90	3.214286	no	no	no	no	no	no	no	no	no	no	281
182487863	chr14	86475837	86475899	28	63	2.25	no	no	no	no	no	no	no	yes	no	no	505
182488496	chr14	88310158	88310240	24	83	3.458333	no	no	yes	no	no	no	no	no	no	yes	326
182488709	chr14	88935840	88936099	26	260	10	no	no	no	no	no	no	no	yes	no	no	143
182489406	chr14	90694584	90694648	35	65	1.914286	no	no	yes	no	no	no	no	yes	no	yes	484
182489407	chr14	90694657	90694730	27	74	2.892857	no	no	yes	no	no	no	no	yes	no	yes	953
182489721	chr14	91365169	91365194	7	26	3.714286	no	no	yes	no	no	no	no	yes	yes	yes	1778
182489969	chr14	91836578	91836639	20	62	3.047619	yes	no	yes	no	no	no	no	yes	yes	yes	1922
182490266	chr14	92561043	92561118	32	76	2.375	no	no	yes	no	no	no	no	no	no	yes	498
182490418	chr14	92929295	92929416	40	122	3.05	no	no	yes	no	no	no	no	no	yes	yes	154
182490469	chr14	93111002	93111063	7	62	8.375	no	no	yes	no	no	no	no	yes	yes	yes	249
182490709	chr14	93722002	93722430	35	429	12.257143	no	no	yes	no	no	no	no	yes	no	yes	127
182490728	chr14	93737432	93737668	47	237	5.042553	no	no	yes	no	no	no	no	yes	no	yes	175
182490802	chr14	93893987	93894203	36	217	6	no	no	no	no	no	no	no	yes	yes	no	132
182491016	chr14	94515650	94515742	19	93	4.894737	no	no	yes	no	no	no	no	no	no	yes	373
182491067	chr14	94613158	94613238	9	81	8.666667	no	no	yes	no	no	no	no	yes	no	yes	349
182491074	chr14	94637409	94637973	20	565	28.25	no	no	no	no	no	no	no	yes	no	no	133
182491092	chr14	94663528	94663560	17	33	1.941176	no	no	no	no	no	no	no	yes	no	no	484
182491141	chr14	94746862	94746898	17	37	2.176471	no	no	no	no	no	no	no	no	yes	no	889
182491253	chr14	94940055	94940414	51	360	7.019231	no	no	no	no	no	no	no	no	no	no	153
182491433	chr14	95319910	95319957	17	48	2.941176	yes	no	yes	no	no	no	yes	yes	yes	yes	1288
182491526	chr14	95516535	95516569	7	35	5	no	no	yes	no	no	no	yes	yes	no	yes	817
182491540	chr14	95558808	95558881	24	74	3	no	no	no	no	no	no	no	no	no	no	1420
182491620	chr14	95710342	95710436	29	95	3.275862	no	yes	no	no	no	yes	no	yes	yes	yes	286
182491779	chr14	96100459	96100503	15	45	3	no	no	no	no	no	no	no	yes	no	no	486
182491806	chr14	96181179	96181302	19	124	6.526316	no	no	no	no	no	no	no	yes	yes	no	215
182491879	chr14	96340040	96340174	31	135	4.484848	no	no	yes	no	no	no	no	no	no	yes	1618
182491918	chr14	96446169	96446199	16	31	1.9375	no	no	yes	no	no	no	no	yes	no	yes	218
182492120	chr14	96923641	96924209	38	569	15	no	no	yes	no	no	no	no	yes	yes	yes	126
182493163	chr14	99321356	99321420	20	65	3.25	no	no	no	no	no	no	no	yes	yes	no	1790
182493490	chr14	100125048	100125277	42	230	5.333333	no	no	yes	no	no	no	no	yes	yes	yes	204
182493635	chr14	100407827	100407859	16	33	2.0625	no	no	yes	no	no	yes	no	yes	yes	yes	275
182493713	chr14	100546328	100546496	17	169	10	yes	no	yes	no	no	no	yes	yes	yes	yes	1724
182493990	chr14	101175160	101175214	20	55	2.75	no	no	no	no	no	no	no	yes	yes	no	2446
182493999	chr14	101196526	101196641	28	116	4.142857	no	no	yes	no	no	no	no	no	no	yes	2405
182494000	chr14	101199223	101199269	7	47	6.714286	no	no	no	no	no	no	no	no	no	no	1891
182494014	chr14	101228196	101228267	18	72	4	no	no	no	no	no	no	no	no	no	no	2139
182494017	chr14	101229930	101230174	17	245	14	no	no	no	no	no	no	yes	yes	no	no	782
182494024	chr14	101233899	101233957	24	59	2.5	no	no	no	no	no	no	no	no	no	no	802
182494062	chr14	101366050	101366238	45	189	4.2	no	no	no	no	no	no	no	yes	yes	no	445
182494400	chr14	102046410	102046544	31	135	4.131579	no	no	yes	no	no	no	no	yes	yes	yes	275
182494420	chr14	102057685	102057760	7	76	10.857142	no	no	yes	no	no	no	no	yes	yes	yes	1533
182494625	chr14	102438215	102438270	13	56	4.307693	yes	no	yes	no	no	no	no	yes	yes	yes	793
182494819	chr14	102752625	102752685	17	61	3.588235	no	no	no	no	no	no	no	yes	no	no	284
182494952	chr14	103016470	103016577	18	108	6.055555	no	no	yes	no	no	no	no	yes	no	yes	299
182494970	chr14	103062507	103062875	37	369	9.972973	no	no	no	no	no	no	no	yes	no	no	376
182495029	chr14	103131980	103132068	20	89	4.45	yes	no	yes	no	no	yes	no	yes	no	yes	284
182495050	chr14	103155384	103155739	18	356	19.777779	no	no	no	no	no	no	no	yes	no	no	263
182495055	chr14	103160742	103160903	24	162	6.875	no	no	no	no	no	no	no	no	no	no	345
182495067	chr14	103189563	103189703	34	141	4.147059	yes	no	no	no	no	no	yes	yes	no	no	127
182495097	chr14	103273134	103273174	11	41	3.818182	no	no	no	no	no	no	no	no	no	no	1042
182495447	chr14	103883532	103883741	35	210	6	no	no	no	no	no	no	no	yes	yes	no	215
182495476	chr14	103944151	103944220	34	70	2.058824	no	no	yes	no	no	no	no	yes	no	yes	135
182495536	chr14	104085405	104085521	22	117	5.363636	yes	no	no	no	no	no	no	yes	yes	no	217
182495563	chr14	104142424	104142453	15	30	2	no	no	yes	no	no	no	no	no	yes	yes	368
182495577	chr14	104182975	104183100	21	126	6.047619	no	no	no	no	no	no	no	yes	no	no	164
182495630	chr14	104254575	104254691	28	117	4.321429	no	no	yes	no	no	no	no	yes	no	yes	1753
182495706	chr14	104331942	104332039	16	98	6.125	no	no	no	no	no	no	no	yes	yes	no	1830
182495714	chr14	104354792	104355028	7	237	34	no	no	no	no	no	no	no	yes	no	no	281
182495799	chr14	104546589	104546738	25	150	6	no	no	yes	no	no	no	no	no	no	yes	506
182495878	chr14	104637143	104637431	47	289	6.148936	no	no	no	no	no	no	yes	yes	yes	no	150
182495897	chr14	104671927	104672271	43	345	8.023255	no	no	no	no	no	no	no	no	no	no	128
182495914	chr14	104710383	104710534	34	152	4.444445	yes	no	yes	no	no	no	no	yes	no	yes	303
182495915	chr14	104717207	104717392	37	186	5.025	no	no	yes	no	no	no	no	yes	no	yes	163
182495983	chr14	104826636	104826729	17	94	5.388889	no	no	no	no	no	no	yes	yes	yes	no	1983
182496027	chr14	104892442	104892495	17	54	3.111111	no	no	yes	no	no	no	no	yes	no	yes	304
182496111	chr14	105033462	105033690	31	229	7.387097	no	no	no	no	no	no	yes	yes	yes	no	340
182496138	chr14	105075153	105075375	44	223	5.113636	no	no	no	no	no	no	no	yes	no	no	217
182496224	chr14	105181335	105181379	18	45	2.5	yes	no	no	no	no	no	yes	yes	yes	no	138
182496246	chr14	105214442	105214561	25	120	4.8	no	no	yes	no	no	no	no	no	yes	yes	1688
182496320	chr14	105327775	105328007	47	233	4.957447	no	no	yes	no	no	no	no	no	no	yes	162
182496321	chr14	105330045	105330386	49	342	7	no	no	yes	no	no	no	yes	yes	no	yes	227
182496381	chr14	105414845	105414968	23	124	5.391304	no	no	yes	no	no	yes	no	yes	no	yes	432
182496415	chr14	105477855	105477950	18	96	5.333333	yes	no	yes	no	no	no	yes	yes	yes	yes	2455
182496425	chr14	105503266	105503332	18	67	3.722222	no	no	no	no	no	no	no	yes	yes	no	643
182496500	chr14	105575351	105575564	53	214	3.932203	no	no	no	no	no	no	no	yes	yes	no	157
182496566	chr14	105617715	105617894	56	180	3.267857	no	no	no	no	no	no	no	yes	no	no	375
182496584	chr14	105635790	105635938	30	149	4.966667	no	no	no	no	no	no	no	yes	yes	no	1852
182496648	chr14	105687211	105687306	17	96	5.647059	no	no	no	no	no	no	no	yes	yes	no	354
182496807	chr14	105850534	105850886	35	353	10.085714	no	no	no	no	no	yes	yes	yes	no	no	155
182497298	chr15	19933718	19933758	10	41	4.1	no	no	no	no	no	no	no	yes	no	no	532
182497517	chr15	20192662	20192713	18	52	2.888889	no	no	no	no	no	no	no	yes	no	no	1824
182497558	chr15	20249725	20249773	18	49	2.722222	no	no	yes	no	no	no	no	no	yes	yes	945
182498093	chr15	21245093	21245249	24	157	6.708333	no	no	no	no	no	no	no	no	no	no	1104
182498388	chr15	22049511	22049631	18	121	6.833333	no	no	yes	no	no	no	no	no	no	yes	155
182498507	chr15	22257745	22257773	11	29	2.636364	yes	no	no	no	no	no	yes	yes	yes	no	1845
182498757	chr15	22890631	22890872	61	242	3.967213	no	no	yes	no	no	no	yes	no	yes	yes	271
182499444	chr15	24395749	24395941	32	193	6.15625	no	no	yes	no	no	no	no	no	no	yes	199
182499661	chr15	24986847	24986894	18	48	2.666667	yes	yes	yes	no	no	no	no	yes	no	yes	180
182499765	chr15	25367165	25367282	26	118	4.538462	no	no	yes	no	no	no	no	yes	no	yes	1511
182499960	chr15	25898770	25898829	24	60	2.5	no	no	no	no	no	no	no	no	no	no	148
182500003	chr15	25966882	25967049	11	168	15.636364	no	no	yes	no	no	no	no	yes	no	yes	942
182500334	chr15	26717335	26717389	28	55	1.964286	yes	no	yes	no	no	no	no	no	no	yes	128
182500781	chr15	27769858	27769923	19	66	3.473684	no	no	yes	no	no	no	no	no	no	yes	878
182500912	chr15	28094111	28094231	37	121	3.297297	no	no	yes	no	no	no	no	yes	no	yes	1082
182501000	chr15	28289818	28289991	21	174	8.476191	no	no	yes	no	no	no	no	yes	yes	yes	2504
182501358	chr15	28909639	28909676	13	38	2.923077	no	no	yes	no	no	no	no	no	no	yes	403
182501382	chr15	28943727	28943785	15	59	3.933333	no	no	yes	no	no	no	no	no	no	yes	194
182501603	chr15	29529205	29529273	20	69	3.5	no	no	yes	no	no	no	no	no	no	yes	501
182502137	chr15	30788858	30788918	12	61	4.928571	no	no	no	no	no	no	no	yes	no	no	834
182503312	chr15	33811608	33811633	12	26	2.166667	no	no	yes	no	no	yes	no	no	no	yes	2345
182503581	chr15	34437426	34437720	17	295	17.352942	yes	no	no	no	yes	no	yes	yes	no	yes	712
182504061	chr15	35819313	35819389	21	77	3.666667	no	no	yes	no	no	no	no	no	no	yes	141
182504567	chr15	37384441	37384475	16	35	2.1875	no	no	yes	no	no	no	no	yes	no	yes	2418
182504809	chr15	38088332	38088386	11	55	5	no	no	no	no	no	no	no	no	no	no	1255
182504954	chr15	38549647	38549681	18	35	1.944444	no	no	yes	no	no	no	no	no	no	yes	1568
182504973	chr15	38632837	38632941	36	105	2.916667	no	no	yes	no	no	no	no	yes	no	yes	129
182505258	chr15	39776134	39776210	17	77	4.5	no	no	yes	no	no	no	no	yes	yes	yes	301
182505489	chr15	40405988	40406051	25	64	2.6	yes	no	yes	no	no	no	no	yes	no	yes	157
182506128	chr15	41556854	41556896	17	43	2.529412	yes	no	no	no	no	no	no	yes	yes	no	718
182506489	chr15	42491885	42491927	8	43	5.5	yes	no	yes	no	no	no	no	yes	yes	yes	171
182506797	chr15	43185644	43185746	23	103	4.4	yes	no	yes	no	no	yes	no	yes	yes	yes	853
182507953	chr15	45884169	45884206	18	38	2.111111	no	no	yes	no	no	no	no	no	no	yes	165
182507981	chr15	45970407	45970495	18	89	4.944445	no	no	no	no	no	no	no	no	no	no	1003
182508732	chr15	48240006	48240158	20	153	7.652174	no	no	yes	no	no	no	no	no	no	yes	191
182508824	chr15	48469084	48469152	29	69	2.37931	no	no	yes	no	no	no	no	no	yes	yes	543
182509028	chr15	49092712	49092837	10	126	12.6	no	no	no	no	no	no	no	no	no	no	299
182509475	chr15	50340853	50341020	36	168	4.694445	no	no	yes	no	no	no	no	no	no	yes	1010
182509997	chr15	51724604	51724665	16	62	3.875	no	no	yes	no	no	no	no	yes	yes	yes	1405
182510168	chr15	52112812	52112838	7	27	3.857143	yes	no	no	no	no	no	no	yes	yes	no	365
182510612	chr15	53500239	53500341	20	103	5.2	no	no	no	no	no	no	no	yes	no	no	1530
182510634	chr15	53598214	53598287	25	74	2.96	no	no	yes	no	no	no	no	no	no	yes	1064
182510650	chr15	53639472	53639598	28	127	4.607143	no	no	yes	no	no	no	no	no	no	yes	360
182511117	chr15	55179974	55180022	16	49	3.1875	no	no	no	no	no	yes	no	no	no	no	154
182511512	chr15	56007200	56007290	21	91	4.380952	yes	no	no	no	no	no	no	yes	yes	no	453
182511514	chr15	56007283	56007391	18	109	6.055555	yes	no	no	no	no	no	no	yes	yes	no	1147
182511529	chr15	56049359	56049414	27	56	2.074074	no	no	no	no	no	no	no	yes	yes	no	534
182512123	chr15	57745903	57745939	7	37	5.285714	yes	no	yes	no	no	no	no	no	no	yes	1920
182512640	chr15	59205510	59205562	19	53	2.85	no	no	yes	no	no	no	no	no	no	yes	431
182514102	chr15	63183527	63183559	14	33	2.357143	no	no	no	no	no	no	no	no	no	no	1831
182514105	chr15	63189880	63189933	21	54	2.571429	no	no	yes	no	no	no	yes	yes	yes	yes	257
182514274	chr15	63737351	63737532	27	182	6.4	no	no	yes	no	no	no	no	no	no	yes	318
182514379	chr15	64046323	64046408	9	86	9.555555	yes	no	yes	no	yes	no	yes	yes	yes	yes	2471
182514470	chr15	64286321	64286416	26	96	3.62963	no	no	yes	no	no	no	no	yes	no	yes	238
182515335	chr15	65982185	65982230	15	46	3.066667	no	no	yes	no	no	no	yes	yes	yes	yes	145
182515357	chr15	66039739	66040018	34	280	8.235294	yes	no	yes	no	no	no	yes	yes	no	yes	2096
182515454	chr15	66313752	66313813	22	62	2.818182	no	no	yes	no	no	no	no	no	no	yes	265
182515489	chr15	66365271	66365308	7	38	5.428571	no	no	yes	no	no	no	no	yes	no	yes	307
182515607	chr15	66622327	66622360	8	34	4.25	no	no	yes	no	no	no	yes	yes	yes	yes	1859
182515629	chr15	66673716	66673764	11	49	4.454545	no	no	yes	no	no	no	no	yes	yes	yes	1912
182515648	chr15	66711804	66711831	8	28	3.5	no	no	yes	no	no	no	no	yes	yes	yes	238
182516056	chr15	67905033	67905381	16	349	21.9375	no	no	no	no	no	no	no	no	no	no	179
182517032	chr15	70477797	70477854	15	58	3.866667	no	no	no	no	no	no	no	yes	no	no	560
182517066	chr15	70541047	70541110	17	64	3.764706	no	no	no	no	no	no	no	no	no	no	225
182517467	chr15	71698625	71698675	16	51	3.375	no	no	yes	no	no	no	no	no	no	yes	134
182518275	chr15	73651157	73651209	20	53	2.65	no	no	no	no	no	no	no	yes	no	no	1973
182518429	chr15	74054126	74054174	16	49	3.0625	no	no	no	no	no	no	no	yes	yes	no	164
182518977	chr15	75213499	75213566	26	68	2.615385	no	no	no	no	no	no	no	yes	yes	no	215
182519888	chr15	77552184	77552328	36	145	4.027778	no	no	no	no	no	no	no	yes	yes	no	1450
182519939	chr15	77691478	77691529	17	52	3.117647	no	no	yes	no	no	no	no	no	no	yes	473
182519980	chr15	77776449	77776557	8	109	13.625	no	no	yes	no	no	no	no	no	yes	yes	374
182520041	chr15	77990553	77990586	12	34	2.833333	no	no	yes	no	no	no	no	yes	yes	yes	531
182520046	chr15	77993130	77993155	7	26	3.714286	yes	no	yes	no	no	yes	no	yes	no	yes	1433
182520147	chr15	78267125	78267221	12	97	7.75	no	no	yes	no	no	no	no	yes	no	yes	1814
182520283	chr15	78655404	78655479	24	76	3.166667	no	no	yes	no	no	no	no	no	no	yes	188
182520328	chr15	78768024	78768127	24	104	4.416667	no	no	yes	no	no	no	no	yes	no	yes	180
182520644	chr15	79574896	79575231	37	336	9.081081	no	no	no	no	no	no	no	yes	yes	no	141
182520736	chr15	79909872	79910037	55	166	3.018182	no	no	yes	no	no	no	no	yes	yes	yes	361
182521049	chr15	80836615	80836689	24	75	3.08	no	no	yes	no	no	no	no	no	no	yes	690
182521080	chr15	80917288	80917325	7	38	5.428571	no	no	yes	no	no	no	no	no	no	yes	2370
182521525	chr15	82004427	82004530	20	104	5.2	no	no	yes	no	no	no	no	no	no	yes	527
182522809	chr15	85180119	85180185	21	67	3.190476	no	no	no	no	no	yes	no	yes	yes	no	1121
182522876	chr15	85304711	85304890	34	180	5.294117	no	no	yes	no	no	no	no	no	no	yes	1491
182523338	chr15	86667199	86667277	12	79	6.583333	no	no	yes	no	no	no	no	no	no	yes	1407
182523423	chr15	86895053	86895125	24	73	3	no	no	yes	no	no	no	no	yes	no	yes	292
182523804	chr15	88012995	88013253	37	259	7	no	no	yes	no	no	no	no	no	no	yes	161
182523986	chr15	88554443	88554566	12	124	10.416667	no	no	no	no	no	no	no	no	no	no	972
182524122	chr15	88897515	88897589	26	75	2.884615	no	no	no	no	no	no	no	yes	yes	no	1345
182525044	chr15	90654507	90654547	12	41	3.75	no	no	yes	no	no	no	no	yes	no	yes	383
182525166	chr15	90940536	90940581	16	46	2.875	no	yes	yes	no	no	yes	no	no	no	yes	684
182525179	chr15	90974370	90974517	29	148	5.103448	no	no	yes	no	no	yes	no	no	no	yes	153
182525331	chr15	91270769	91271166	27	398	14.714286	no	no	yes	no	no	no	no	yes	no	yes	180
182525617	chr15	92161714	92161974	44	261	5.931818	no	yes	yes	no	no	yes	no	yes	yes	yes	142
182526045	chr15	93333545	93333659	37	115	3.108108	no	no	yes	no	no	no	no	yes	no	yes	2247
182526209	chr15	93773234	93773272	13	39	3	no	no	yes	no	no	no	no	yes	no	yes	567
182526321	chr15	94002835	94002958	27	124	4.535714	no	no	yes	no	no	no	no	no	no	yes	2093
182526457	chr15	94303063	94303143	15	81	5.8	no	no	yes	no	no	no	no	no	no	yes	1706
182526811	chr15	95248005	95248069	21	65	3.095238	no	no	yes	no	no	no	no	no	yes	yes	797
182526936	chr15	95552801	95552879	24	79	3.291667	no	no	no	no	no	no	no	no	no	no	977
182527752	chr15	97666524	97666553	13	30	2.307692	yes	no	yes	no	no	no	no	no	no	yes	1959
182527864	chr15	97980540	97980587	24	48	2	no	no	no	no	no	no	no	no	no	no	300
182528226	chr15	98835156	98835227	28	72	2.571429	no	no	yes	no	no	no	no	yes	no	yes	134
182528413	chr15	99427803	99427870	12	68	5.666667	no	no	yes	no	yes	no	no	yes	no	yes	351
182528508	chr15	99733551	99733593	12	43	3.583333	yes	no	no	no	yes	no	yes	yes	yes	yes	135
182528642	chr15	100218854	100218929	20	76	3.8	no	no	yes	no	no	no	no	no	no	yes	983
182528685	chr15	100313717	100314098	38	382	10.052631	no	no	yes	no	no	no	no	yes	no	yes	139
182528690	chr15	100339565	100339691	20	127	6.35	yes	no	yes	no	no	no	no	yes	yes	yes	1853
182528708	chr15	100384332	100384491	54	160	2.962963	no	no	yes	no	no	no	no	yes	no	yes	380
182528762	chr15	100535698	100536194	35	497	14.2	no	no	yes	no	no	no	no	no	no	yes	163
182528808	chr15	100660198	100660332	27	135	5	no	no	no	no	no	no	no	no	no	no	2335
182528817	chr15	100706321	100706788	26	468	18	no	no	no	no	no	no	no	yes	no	no	196
182528856	chr15	100767851	100768323	20	473	23.65	no	no	yes	no	no	no	no	no	yes	yes	167
182528865	chr15	100781921	100782071	28	151	5.392857	no	no	yes	no	no	yes	no	yes	yes	yes	898
182529011	chr15	101106719	101106829	32	111	3.382353	no	no	no	no	no	no	no	no	no	no	167
182529055	chr15	101185405	101185564	40	160	4	no	no	yes	no	no	no	no	yes	yes	yes	260
182529067	chr15	101223514	101223863	39	350	8.974359	no	no	yes	no	no	no	no	yes	no	yes	238
182529097	chr15	101334166	101334495	33	330	10	yes	yes	yes	no	yes	no	no	yes	yes	yes	156
182529123	chr15	101426736	101426876	47	141	3	no	no	yes	no	no	no	no	no	no	yes	1132
182529130	chr15	101459433	101459560	43	128	2.976744	no	no	yes	no	no	no	no	yes	yes	yes	154
182529154	chr15	101506319	101506586	29	268	9.166667	no	no	yes	no	no	no	no	yes	no	yes	219
182529180	chr15	101572444	101572495	16	52	3.3125	no	no	no	no	no	no	no	no	no	no	929
182529508	chr16	261955	262092	45	138	3	yes	no	yes	no	no	yes	no	no	no	yes	1347
182529520	chr16	281285	281400	36	116	3.189189	no	yes	yes	no	no	no	no	yes	no	yes	512
182529523	chr16	282904	282938	9	35	3.888889	yes	yes	no	no	no	yes	no	yes	no	yes	514
182529529	chr16	286061	286133	28	73	2.607143	no	no	yes	no	no	yes	no	no	yes	yes	519
182529533	chr16	292877	293012	46	136	2.956522	no	no	yes	no	yes	no	no	yes	no	yes	526
182529600	chr16	369600	369652	22	53	2.409091	no	no	yes	yes	yes	no	no	yes	yes	yes	450
182529621	chr16	397096	397153	18	58	3.157895	yes	no	yes	no	no	no	yes	yes	no	yes	1769
182529644	chr16	410335	410485	37	151	4.081081	no	yes	yes	yes	no	yes	yes	yes	no	yes	290
182529688	chr16	458384	458617	39	234	6	no	no	yes	no	no	no	no	yes	yes	yes	170
182529735	chr16	541805	542079	55	275	5	no	no	yes	no	no	no	no	yes	no	yes	139
182529777	chr16	579428	579877	24	450	18.833334	no	yes	yes	no	no	yes	yes	yes	no	yes	316
182529817	chr16	620593	620868	35	276	7.891892	no	no	yes	no	no	no	yes	no	no	yes	312
182529828	chr16	635398	635534	34	137	4.029412	no	no	yes	yes	yes	no	yes	yes	no	yes	137
182529830	chr16	637258	637307	9	50	5.4	yes	no	yes	no	no	no	yes	yes	no	yes	1679
182529850	chr16	665215	665411	50	197	3.94	yes	yes	yes	no	yes	no	no	no	no	yes	217
182529878	chr16	707560	707831	34	272	8	yes	yes	no	no	no	no	no	yes	no	yes	202
182529895	chr16	746150	746762	44	613	13.913043	no	no	no	no	no	no	no	yes	yes	no	203
182529898	chr16	751803	751863	19	61	3.210526	no	no	no	no	no	no	no	yes	yes	no	1734
182529932	chr16	788410	788441	11	32	2.909091	yes	no	no	yes	no	no	yes	yes	yes	yes	140
182529965	chr16	828906	829023	21	118	5.619048	no	no	yes	no	no	no	no	yes	no	yes	2234
182529982	chr16	841198	841248	16	51	3.1875	no	no	yes	no	no	no	no	no	no	yes	1510
182529984	chr16	843385	843417	10	33	3.3	no	no	yes	no	no	no	no	yes	no	yes	366
182530019	chr16	886516	886897	34	382	11.235294	no	no	yes	no	no	no	no	no	yes	yes	292
182530020	chr16	889344	889417	24	74	3.083333	no	no	yes	no	no	no	no	no	no	yes	202
182530052	chr16	911500	911729	14	230	16.25	no	no	yes	no	no	no	no	yes	no	yes	420
182530065	chr16	918785	918897	37	113	3.054054	no	no	yes	no	no	no	no	no	no	yes	198
182530085	chr16	936067	936640	41	574	14.142858	no	no	yes	no	no	no	no	no	no	yes	157
182530125	chr16	975963	976032	34	70	2.058824	no	no	yes	no	yes	yes	no	no	no	yes	1827
182530168	chr16	1036504	1036686	60	183	3.032258	no	no	no	no	no	no	no	no	no	no	306
182530181	chr16	1054281	1054378	17	98	5.666667	no	no	no	no	no	no	no	no	yes	no	1041
182530204	chr16	1088767	1088821	15	55	3.470588	no	yes	no	no	no	no	no	yes	no	yes	1716
182530211	chr16	1100773	1100853	23	81	3.521739	no	no	no	no	no	yes	no	no	no	no	126
182530359	chr16	1260645	1260948	25	304	12.16	no	no	no	no	no	yes	yes	no	yes	no	420
182530422	chr16	1356851	1356973	42	123	2.928571	no	no	yes	no	no	no	no	yes	no	yes	2437
182530495	chr16	1450321	1450393	31	73	2.375	yes	no	yes	no	yes	no	yes	yes	yes	yes	212
182530541	chr16	1528310	1528408	26	99	3.807692	yes	no	yes	no	no	no	no	yes	no	yes	932
182530642	chr16	1661294	1661562	39	269	6.897436	yes	no	yes	no	no	no	no	no	no	yes	175
182530729	chr16	1820037	1820111	21	75	3.619048	no	no	yes	no	no	no	no	no	no	yes	2067
182530873	chr16	2091200	2091387	34	188	5.527778	yes	no	yes	no	no	yes	yes	yes	yes	yes	182
182530909	chr16	2144875	2144943	21	69	3.285714	no	no	yes	no	no	no	no	no	no	yes	817
182530923	chr16	2178787	2178871	20	85	4.25	no	no	yes	no	no	yes	yes	yes	yes	yes	887
182531094	chr16	2449760	2449808	9	49	5.555555	no	no	yes	no	no	no	no	no	no	yes	2298
182531123	chr16	2520561	2520725	31	165	5.322581	no	no	yes	no	no	yes	yes	yes	no	yes	291
182531314	chr16	2905659	2905749	30	91	3.1	no	no	no	no	no	no	no	yes	no	no	1622
182531406	chr16	3066911	3067133	40	223	5.575	yes	no	yes	no	no	no	no	yes	no	yes	707
182531732	chr16	3656331	3656556	56	226	4.035714	yes	no	yes	no	no	yes	no	yes	no	yes	128
182532170	chr16	4461442	4461563	34	122	3.54054	no	no	no	no	no	yes	no	yes	yes	no	330
182532420	chr16	4899463	4899524	27	62	2.296296	no	no	yes	no	no	no	no	yes	no	yes	2432
182532769	chr16	5553670	5553748	32	79	2.46875	no	no	yes	no	no	no	no	no	no	yes	262
182533041	chr16	6058293	6058352	16	60	3.75	no	no	yes	no	no	no	no	yes	no	yes	410
182533241	chr16	6443735	6443777	8	43	5.375	no	no	yes	no	no	no	no	no	no	yes	434
182533623	chr16	7029122	7029316	32	195	6.15625	no	no	yes	no	no	no	no	no	no	yes	312
182533967	chr16	7656445	7656512	30	68	2.266667	no	no	yes	no	no	no	no	no	no	yes	277
182534391	chr16	8566435	8566581	45	147	3.266667	no	no	yes	no	no	no	no	no	no	yes	237
182535965	chr16	11515711	11515818	19	108	5.7	no	no	yes	no	no	no	no	yes	no	yes	246
182536401	chr16	12361952	12362027	27	76	2.814815	no	no	yes	no	no	no	no	no	yes	yes	281
182536823	chr16	13198203	13198377	26	175	6.807693	no	no	yes	no	no	no	no	yes	no	yes	889
182536951	chr16	13544390	13544441	15	52	3.294118	no	no	yes	no	no	no	no	no	no	yes	215
182537311	chr16	14353896	14353963	20	68	3.4	no	no	no	no	no	no	no	no	no	no	803
182537313	chr16	14353946	14354014	24	69	2.958333	no	no	no	no	no	no	no	no	no	no	222
182537571	chr16	14804521	14804636	31	116	3.741935	no	no	no	no	no	no	no	no	no	no	497
182537749	chr16	15122818	15122880	11	63	5.727273	yes	no	yes	no	no	no	no	no	no	yes	1134
182537904	chr16	15324327	15324399	36	73	2.027778	no	no	no	no	no	no	no	no	no	no	516
182538610	chr16	16448188	16448268	26	81	3.115385	no	no	no	no	no	no	no	no	no	no	2118
182539147	chr16	17470883	17470915	12	33	2.75	no	no	no	no	yes	no	yes	yes	yes	yes	1285
182539241	chr16	17618329	17618399	21	71	3.380952	no	no	no	no	no	no	no	no	no	no	1868
182540482	chr16	20073819	20073861	14	43	3.071429	yes	no	no	no	yes	no	yes	yes	yes	yes	312
182540557	chr16	20198533	20198573	21	41	2	no	no	no	no	no	no	no	no	no	no	237
182540641	chr16	20409864	20409936	16	73	4.5625	no	no	yes	no	no	no	no	yes	yes	yes	1049
182541084	chr16	21168476	21168528	15	53	3.5	no	no	yes	no	no	no	no	yes	no	yes	1908
182541143	chr16	21301365	21301460	22	96	4.347826	no	no	yes	no	no	yes	yes	yes	yes	yes	181
182541897	chr16	22793822	22793904	25	83	3.259259	no	no	no	no	no	no	no	no	yes	no	191
182541960	chr16	22914607	22914650	8	44	5.5	no	no	yes	no	no	no	no	yes	no	yes	1004
182542203	chr16	23346644	23346716	21	73	3.476191	no	no	yes	no	no	no	no	no	yes	yes	454
182542211	chr16	23360763	23360794	7	32	4.571429	no	no	yes	no	no	no	no	no	no	yes	209
182542614	chr16	24125027	24125170	48	144	2.979592	no	no	yes	no	no	no	no	no	no	yes	2226
182543609	chr16	25903303	25903380	23	78	3.391304	no	no	yes	no	no	no	no	no	no	yes	1711
182543671	chr16	26049328	26049404	14	77	5.5	no	no	yes	no	no	no	no	no	no	yes	1214
182543721	chr16	26153425	26153616	30	192	6.25	no	no	no	no	no	no	no	no	no	no	1002
182544564	chr16	27842046	27842238	35	193	5.514286	no	no	yes	no	no	no	no	no	no	yes	543
182545487	chr16	29226762	29226805	18	44	2.444444	yes	no	yes	no	no	no	no	no	no	yes	170
182545497	chr16	29237161	29237311	25	151	6.04	no	no	yes	no	no	no	no	no	no	yes	186
182545889	chr16	29843501	29843606	8	106	13.25	no	no	yes	no	no	no	no	yes	no	yes	306
182546187	chr16	30348628	30348666	13	39	2.928571	no	no	no	no	no	no	no	no	no	no	837
182546942	chr16	31427924	31427986	21	63	3	yes	no	yes	no	no	no	yes	yes	no	yes	717
182547241	chr16	32115839	32115890	17	52	3.117647	yes	no	yes	no	no	no	yes	yes	no	yes	486
182547423	chr16	32346258	32346310	24	53	2.208333	no	no	no	no	no	no	no	no	no	no	276
182547705	chr16	32897743	32897777	17	35	2.058824	no	no	no	no	no	no	no	yes	no	no	2362
182548127	chr16	33626596	33626745	50	150	3	no	no	no	no	no	no	no	no	no	no	1873
182548137	chr16	33657071	33657108	20	38	1.9	no	no	no	no	no	no	no	no	no	no	286
182548150	chr16	33707210	33707296	29	87	3	yes	no	no	no	yes	no	no	yes	no	yes	346
182550336	chr16	46428414	46428465	16	52	3.25	no	no	no	no	no	no	yes	yes	no	no	205
182550527	chr16	46789927	46790017	18	91	5.055555	no	yes	yes	no	no	no	yes	yes	yes	yes	908
182550587	chr16	46907927	46908400	32	474	15.0625	no	no	yes	no	no	no	no	yes	yes	yes	173
182550964	chr16	47859956	47860106	28	151	5.21875	no	no	yes	no	no	no	no	no	no	yes	207
182551260	chr16	48643299	48643341	9	43	4.888889	no	no	yes	no	no	no	no	no	no	yes	1559
182551693	chr16	49744536	49744585	22	50	2.272727	no	no	yes	no	no	no	no	yes	yes	yes	357
182551763	chr16	49869407	49869470	31	64	2.064516	no	no	no	no	no	no	no	no	no	no	549
182551989	chr16	50281377	50281412	9	36	4	no	no	yes	no	no	no	no	yes	no	yes	1679
182552008	chr16	50369092	50369128	12	37	3.166667	yes	no	yes	no	no	no	no	yes	yes	yes	2503
182552018	chr16	50388666	50388708	21	43	2.047619	no	no	no	no	no	no	no	no	no	no	1499
182552200	chr16	50755099	50755245	28	147	5.392857	no	no	yes	no	no	yes	no	yes	no	yes	1514
182552230	chr16	50884327	50884432	19	106	5.578948	yes	yes	yes	no	no	yes	no	yes	yes	yes	995
182552247	chr16	50932556	50932691	31	136	4.387097	no	no	no	no	no	no	no	yes	yes	no	795
182552577	chr16	51725403	51725450	21	48	2.285714	no	no	no	no	no	no	no	no	no	no	545
182552676	chr16	51996271	51996393	34	123	3.611111	no	no	no	no	no	no	no	no	no	no	779
182552696	chr16	52075906	52075988	15	83	5.625	yes	no	yes	no	no	no	no	no	no	yes	352
182552706	chr16	52115567	52115730	53	164	3.09434	no	no	no	no	no	no	no	no	no	no	2359
182552937	chr16	52704962	52705024	12	63	5.25	no	no	no	no	no	no	no	no	no	no	610
182553235	chr16	53378260	53378285	10	26	2.6	yes	no	yes	no	no	no	no	yes	yes	yes	130
182553446	chr16	53888359	53888434	32	76	2.375	yes	no	yes	no	no	no	no	no	no	yes	495
182554047	chr16	55294833	55294876	22	44	2	no	no	yes	no	no	no	no	yes	no	yes	1239
182555058	chr16	57614341	57614365	8	25	3.125	no	no	yes	no	no	no	no	yes	no	yes	451
182555148	chr16	57819080	57819112	12	33	2.75	no	no	yes	no	no	no	no	yes	no	yes	126
182555279	chr16	57981384	57981437	21	54	2.571429	no	no	yes	no	no	no	no	no	no	yes	1352
182555716	chr16	58738043	58738132	20	90	4.363636	no	no	yes	no	no	no	no	no	no	yes	153
182555777	chr16	58854819	58854871	24	53	2.208333	no	no	yes	no	no	no	no	yes	no	yes	570
182555904	chr16	59250184	59250288	33	105	3.114286	no	no	no	no	no	no	no	no	no	no	1488
182555993	chr16	59491328	59491373	24	46	1.958333	no	no	no	no	no	no	no	no	no	no	386
182556312	chr16	60327221	60327302	16	82	5.25	no	no	no	no	no	no	no	no	no	no	1822
182556490	chr16	60659504	60659570	28	67	2.392857	no	no	no	no	no	no	no	yes	no	no	186
182556678	chr16	61029451	61029487	17	37	2.176471	no	no	no	no	no	no	no	no	no	no	203
182557060	chr16	61960039	61960436	30	398	13.294118	no	no	yes	no	no	no	no	no	no	yes	271
182557352	chr16	62574321	62574373	19	53	3.052632	no	no	no	no	no	no	no	no	no	no	668
182557469	chr16	62889093	62889189	27	97	3.592592	no	no	no	no	no	no	no	no	no	no	1012
182557517	chr16	63028281	63028351	15	71	4.8	no	no	no	no	no	no	no	no	no	no	154
182557688	chr16	63404636	63404682	9	47	5.222222	no	no	yes	no	no	no	no	no	no	yes	1595
182557958	chr16	64021742	64021822	18	81	4.5	no	no	no	no	no	no	no	no	no	no	449
182557974	chr16	64065597	64065670	12	74	6.166667	no	no	no	no	no	no	no	yes	no	no	183
182558051	chr16	64175728	64175831	23	104	4.384615	no	no	no	no	no	no	no	no	no	no	151
182558834	chr16	65971560	65971709	22	150	6.909091	no	no	no	no	no	no	no	no	no	no	532
182558838	chr16	65975260	65975317	20	58	2.9	no	no	no	no	no	no	no	yes	yes	no	623
182558848	chr16	66022286	66022340	22	55	2.5	no	no	no	no	no	no	no	no	no	no	1437
182558931	chr16	66267598	66267623	12	26	2.166667	no	no	no	no	no	no	no	no	yes	no	2409
182559289	chr16	66921288	66921364	26	77	2.961539	no	no	no	no	no	yes	no	yes	no	no	141
182559826	chr16	67893187	67893215	11	29	2.636364	yes	no	no	no	no	no	yes	yes	yes	no	293
182560154	chr16	68607097	68607436	23	340	14.782609	no	no	no	no	no	no	no	no	no	no	150
182560730	chr16	69717469	69717535	16	67	4.1875	no	no	yes	no	no	yes	no	yes	yes	yes	1584
182560758	chr16	69777092	69777210	39	119	3.153846	no	no	yes	no	no	no	no	yes	no	yes	737
182561185	chr16	70454658	70454691	9	34	3.777778	yes	no	yes	no	no	no	yes	yes	yes	yes	889
182561253	chr16	70604895	70604961	16	67	4.3125	no	no	yes	no	no	no	no	yes	yes	yes	224
182562129	chr16	72928101	72928226	19	126	6.6	no	no	yes	no	no	no	no	yes	yes	yes	354
182562509	chr16	73788714	73788753	16	40	2.5	no	no	yes	no	no	no	no	yes	no	yes	187
182563045	chr16	74949414	74949477	16	64	4	no	no	yes	no	no	yes	no	yes	yes	yes	319
182563289	chr16	75480074	75480133	20	60	3	no	no	yes	no	no	no	no	no	no	yes	387
182563314	chr16	75526153	75526241	12	89	7.416667	no	no	no	no	no	no	no	yes	no	no	1135
182563683	chr16	76408352	76408414	25	63	2.52	no	no	yes	no	no	no	no	no	yes	yes	316
182564576	chr16	78751405	78751478	24	74	3.25	no	no	yes	no	no	no	no	no	no	yes	806
182564584	chr16	78757326	78757358	8	33	4.125	no	no	yes	no	no	no	no	yes	no	yes	1608
182564646	chr16	78890314	78890394	22	81	3.681818	no	yes	yes	no	no	no	no	no	no	yes	374
182564776	chr16	79173280	79173309	7	30	4.428571	no	no	yes	no	no	no	no	yes	no	yes	2099
182564822	chr16	79281031	79281077	17	47	2.941176	no	no	no	no	no	no	no	no	no	no	1319
182565389	chr16	80491599	80491633	8	35	4.375	no	no	yes	no	no	no	no	no	no	yes	1409
182565533	chr16	80804251	80804293	14	43	3.071429	yes	no	no	no	yes	no	yes	yes	yes	yes	217
182565754	chr16	81284215	81284300	18	86	4.777778	no	no	yes	no	no	no	no	no	no	yes	2491
182565775	chr16	81325012	81325080	17	69	4.117647	no	no	yes	no	no	no	no	yes	yes	yes	502
182565917	chr16	81550833	81551272	20	440	22.15	no	no	yes	no	no	no	no	yes	yes	yes	188
182565920	chr16	81557274	81557386	19	113	5.947369	no	no	yes	no	no	no	no	no	no	yes	573
182565969	chr16	81647884	81648045	32	162	5.0625	no	no	yes	no	no	no	no	yes	no	yes	185
182566094	chr16	81877746	81877890	29	145	5	no	no	yes	no	no	no	no	yes	no	yes	426
182566197	chr16	82097285	82097350	31	66	2.16129	no	yes	yes	no	no	no	no	no	no	yes	637
182566469	chr16	82746192	82746281	33	90	2.727273	no	no	yes	no	no	no	no	no	no	yes	164
182566495	chr16	82834549	82834578	7	30	4.285714	no	no	yes	no	no	no	no	no	yes	yes	169
182566771	chr16	83445234	83445311	19	78	4.105263	no	no	yes	no	no	no	no	no	no	yes	960
182566864	chr16	83625155	83625214	16	60	3.666667	no	no	yes	no	no	no	no	yes	no	yes	291
182567062	chr16	84032901	84033049	28	149	5.321429	no	no	yes	no	no	yes	no	yes	no	yes	417
182567134	chr16	84221481	84221521	7	41	5.857143	no	yes	no	no	no	no	no	no	no	yes	1554
182567238	chr16	84479391	84479574	19	184	9.684211	no	yes	no	no	no	yes	no	yes	yes	yes	931
182567251	chr16	84509371	84509445	17	75	4.411765	no	no	yes	no	no	no	no	no	yes	yes	2283
182567257	chr16	84525112	84525313	40	202	5.05	no	no	yes	no	no	no	no	yes	yes	yes	608
182567279	chr16	84558371	84558414	11	44	4	no	no	no	no	no	no	no	no	no	no	147
182567406	chr16	84735960	84736103	38	144	3.789474	no	no	yes	no	no	no	no	yes	yes	yes	150
182567424	chr16	84776267	84776350	14	84	6	no	no	yes	no	no	no	no	no	no	yes	2409
182567440	chr16	84809879	84810002	30	124	4.133333	no	no	no	no	no	no	no	no	no	no	2368
182567689	chr16	85259267	85259342	22	76	3.454545	no	no	yes	no	no	no	no	no	yes	yes	1345
182567754	chr16	85370578	85370660	16	83	5.294117	no	no	yes	no	no	no	no	yes	no	yes	2430
182567916	chr16	85627666	85627691	8	26	3.25	no	no	yes	no	no	no	no	yes	no	yes	222
182567925	chr16	85645814	85646232	35	419	11.555555	no	no	yes	no	no	no	no	yes	no	yes	133
182567928	chr16	85651027	85651094	23	68	2.956522	no	no	yes	no	no	no	no	yes	yes	yes	567
182567996	chr16	85745537	85745843	43	307	6.958333	no	no	yes	no	no	no	no	no	no	yes	142
182568143	chr16	86040517	86040676	30	160	5.366667	no	no	no	no	no	no	no	no	no	no	393
182568152	chr16	86063256	86063730	10	475	48.299999	no	no	no	no	no	no	no	yes	yes	no	162
182568388	chr16	86431128	86431305	58	178	3.068965	no	no	no	no	no	no	no	no	no	no	447
182568665	chr16	86884029	86884313	17	285	17.058823	no	no	no	no	no	no	no	yes	yes	no	186
182568691	chr16	86908205	86908293	21	89	4.238095	no	yes	yes	no	no	no	no	yes	no	yes	841
182568791	chr16	87043042	87043164	17	123	7.235294	no	no	no	no	no	no	no	yes	yes	no	2049
182569084	chr16	87491385	87491451	20	67	3.35	no	no	yes	no	no	no	yes	yes	yes	yes	180
182569227	chr16	87692198	87692230	12	33	2.75	no	no	yes	no	no	no	no	yes	no	yes	681
182569458	chr16	88019518	88019572	26	55	2.115385	no	no	yes	no	no	no	yes	no	yes	yes	628
182569488	chr16	88059053	88059183	26	131	5.038462	no	no	yes	no	no	no	no	no	no	yes	456
182569497	chr16	88077038	88077194	40	157	3.925	no	yes	no	no	no	yes	no	no	yes	yes	170
182569551	chr16	88131364	88131516	38	153	4.052631	no	no	no	no	no	no	no	yes	yes	no	754
182569607	chr16	88206787	88207443	25	657	26.037037	no	no	no	no	no	no	yes	no	no	no	996
182569716	chr16	88325091	88325270	60	180	3	no	no	no	no	no	no	no	yes	yes	no	420
182569722	chr16	88333260	88333582	46	323	7	no	no	no	no	no	no	no	yes	yes	no	249
182569730	chr16	88338149	88338222	32	74	2.3125	no	no	no	no	no	no	no	yes	no	no	647
182569757	chr16	88360437	88360831	40	395	10.025	no	no	no	no	no	no	no	no	no	no	337
182569816	chr16	88425445	88425507	16	63	3.882353	no	no	yes	no	no	no	no	no	no	yes	309
182569820	chr16	88439880	88439936	27	57	2.111111	no	yes	no	no	no	no	no	yes	yes	yes	2110
182569824	chr16	88443651	88443891	40	241	6.025	no	no	no	no	no	no	no	yes	no	no	223
182569843	chr16	88468007	88468274	26	268	10.37037	yes	no	yes	no	no	no	yes	yes	no	yes	310
182569845	chr16	88470480	88470878	50	399	7.98	no	no	yes	no	no	no	yes	yes	yes	yes	357
182569892	chr16	88553931	88553985	26	55	2.115385	no	no	no	no	no	no	no	no	no	no	616
182569937	chr16	88623063	88623123	18	61	3.388889	yes	yes	yes	no	no	no	yes	yes	yes	yes	387
182569941	chr16	88633431	88633504	37	74	2	no	no	no	no	no	no	no	yes	yes	no	1028
182570001	chr16	88739948	88740068	40	121	3.025	no	yes	yes	no	no	yes	no	yes	yes	yes	176
182570002	chr16	88741657	88741961	30	305	10.166667	yes	yes	yes	no	no	yes	no	yes	no	yes	825
182570029	chr16	88793702	88793825	41	124	3.02439	no	no	no	no	no	no	no	yes	yes	no	2142
182570067	chr16	88831206	88831852	36	647	17.972221	no	no	yes	no	no	yes	yes	yes	no	yes	222
182570073	chr16	88834287	88834662	35	376	10.684211	no	no	yes	no	no	no	no	yes	no	yes	195
182570081	chr16	88839072	88839345	45	274	6.088889	yes	no	yes	no	no	yes	yes	yes	yes	yes	262
182570096	chr16	88863190	88863294	36	105	2.916667	no	no	no	no	no	yes	no	yes	no	no	1884
182570097	chr16	88864548	88864635	30	88	2.933333	no	no	yes	no	no	no	no	yes	no	yes	646
182570102	chr16	88875048	88875237	32	190	5.9375	no	yes	no	no	no	yes	no	yes	yes	yes	239
182570174	chr16	88931501	88931666	41	166	4.04878	no	no	yes	no	no	no	no	yes	no	yes	131
182570175	chr16	88932157	88932269	22	113	5.136364	no	no	yes	no	no	no	no	yes	no	yes	385
182570179	chr16	88934146	88934275	43	130	3.023256	no	no	yes	no	no	no	no	yes	no	yes	308
182570187	chr16	88952881	88953009	39	129	3.307692	no	no	yes	no	no	no	no	yes	no	yes	2387
182570188	chr16	88953429	88953493	33	65	1.969697	no	no	yes	no	no	no	no	yes	no	yes	269
182570193	chr16	88963236	88963337	24	102	4.25	no	no	yes	no	no	no	no	yes	no	yes	344
182570195	chr16	88967107	88967267	53	161	3.018518	no	no	yes	no	no	no	yes	yes	no	yes	642
182570199	chr16	88975104	88975259	43	156	3.622222	no	no	yes	no	no	no	no	yes	no	yes	335
182570316	chr16	89041839	89042225	40	387	9.682927	no	no	no	no	no	no	no	no	no	no	295
182570318	chr16	89042517	89042779	33	263	7.969697	no	no	no	no	no	no	yes	no	no	no	408
182570388	chr16	89117894	89118268	54	375	6.909091	no	no	yes	no	no	no	no	yes	no	yes	270
182570445	chr16	89160342	89160481	23	140	6.125	no	yes	yes	no	no	no	no	yes	no	yes	1568
182570454	chr16	89167677	89167720	15	44	2.933333	no	no	yes	no	no	no	no	yes	yes	yes	1453
182570456	chr16	89171348	89171382	11	35	3.181818	yes	no	no	no	no	no	no	yes	no	no	1266
182570461	chr16	89182077	89182341	15	265	17.666666	no	no	yes	no	no	no	no	no	no	yes	444
182570520	chr16	89241044	89241287	30	244	8.133333	no	no	no	no	no	no	yes	yes	yes	no	537
182570540	chr16	89290204	89290591	23	388	17.041666	no	no	yes	no	no	yes	no	yes	no	yes	374
182570591	chr16	89323400	89323614	20	215	10.75	no	no	yes	no	no	no	no	yes	no	yes	393
182570611	chr16	89341817	89342076	42	260	6.104167	no	no	yes	no	no	no	yes	yes	yes	yes	271
182570630	chr16	89384562	89384597	15	36	2.4	no	no	yes	no	no	no	no	yes	yes	yes	489
182570679	chr16	89448143	89448215	18	73	4.055555	no	no	yes	no	no	no	no	yes	no	yes	202
182570869	chr16	89649133	89649262	33	130	3.914286	no	no	yes	no	yes	yes	no	yes	yes	yes	1092
182570921	chr16	89694807	89694910	34	104	3.058824	no	no	yes	no	no	yes	no	yes	yes	yes	964
182570952	chr16	89732955	89733120	45	166	3.673913	yes	yes	yes	no	no	no	no	yes	no	yes	335
182571079	chr16	89883752	89883856	27	105	3.888889	yes	yes	yes	no	no	no	no	yes	no	yes	321
182571080	chr16	89884686	89885131	20	446	22.142857	no	no	yes	no	no	yes	no	no	yes	yes	552
182571082	chr16	89885978	89886060	16	83	5.1875	no	no	yes	yes	no	no	no	no	no	yes	1010
182571103	chr16	89900234	89900302	29	69	2.37931	no	no	yes	no	no	no	no	no	no	yes	214
182571131	chr16	89933913	89934277	41	365	8.902439	no	yes	yes	no	no	yes	yes	yes	no	yes	620
182571157	chr16	89987370	89987429	9	60	6.666667	no	no	yes	no	no	no	no	yes	no	yes	2352
182571162	chr16	89994992	89995061	27	70	2.592592	no	yes	yes	no	no	no	no	yes	yes	yes	1901
182571173	chr16	90006856	90006989	44	134	3.045455	no	no	yes	no	yes	no	no	no	no	yes	848
182571187	chr16	90029135	90029220	12	86	7.166667	yes	no	yes	no	yes	no	no	yes	no	yes	1575
182571335	chr17	136258	136439	44	182	4.177778	no	no	no	no	no	no	no	yes	yes	no	1416
182571350	chr17	144069	144111	12	43	3.583333	no	yes	no	no	no	no	no	yes	yes	yes	2368
182571359	chr17	170744	172019	32	1276	39.294117	no	no	yes	no	no	no	no	no	yes	yes	299
182571389	chr17	215909	216288	33	380	11.545455	yes	no	yes	no	yes	no	no	yes	yes	yes	301
182571426	chr17	272912	273639	28	728	26	no	no	yes	no	no	no	yes	no	yes	yes	168
182571429	chr17	286898	288955	26	2058	76.84375	no	no	yes	no	no	no	yes	no	no	yes	155
182571448	chr17	304916	305135	16	220	13.875	no	no	yes	no	no	no	yes	yes	yes	yes	242
182571461	chr17	319894	320246	25	353	14.12	yes	no	yes	no	no	no	no	yes	yes	yes	149
182571462	chr17	321550	321633	21	84	4	no	yes	yes	no	no	no	no	no	yes	yes	892
182571471	chr17	331064	331101	13	38	2.923077	yes	no	yes	no	no	no	no	yes	yes	yes	1414
182571472	chr17	331256	331325	35	70	2	yes	yes	yes	no	no	no	no	yes	yes	yes	2199
182571474	chr17	333083	333269	62	187	3.016129	no	yes	yes	no	yes	yes	no	yes	yes	yes	549
182571495	chr17	360686	361102	38	417	10.973684	no	no	yes	no	no	no	no	yes	yes	yes	1588
182571513	chr17	387345	387720	53	376	7.037037	no	no	no	no	no	no	no	yes	yes	no	132
182571539	chr17	413443	413950	30	508	16.933332	yes	no	yes	yes	no	no	yes	yes	yes	yes	248
182571564	chr17	447983	448099	37	117	3.184211	no	no	no	no	no	no	no	yes	yes	no	374
182571612	chr17	552294	552425	43	132	3.069767	yes	no	yes	no	no	no	no	yes	yes	yes	671
182571744	chr17	660600	660739	47	140	3	no	no	yes	no	no	no	no	no	yes	yes	1482
182571753	chr17	670186	670245	15	60	4	no	no	yes	no	no	no	no	no	no	yes	2388
182571782	chr17	709141	709258	39	118	3.025641	no	no	yes	no	no	no	no	no	no	yes	340
182571830	chr17	769129	769614	37	486	13.135135	no	no	yes	no	no	yes	no	no	no	yes	172
182571848	chr17	806107	806337	46	231	5.065217	yes	no	yes	no	no	no	no	no	yes	yes	130
182571881	chr17	835685	836171	45	487	10.933333	no	no	yes	no	no	no	yes	yes	no	yes	1249
182571896	chr17	845181	845243	20	63	3.15	no	no	yes	no	no	no	no	no	no	yes	1457
182572024	chr17	1009157	1009295	17	139	8.222222	no	no	yes	no	no	yes	no	no	no	yes	745
182572026	chr17	1013350	1013480	33	131	3.969697	yes	no	yes	no	no	no	no	yes	no	yes	194
182572029	chr17	1022953	1023224	29	272	9.333333	yes	no	yes	no	no	no	yes	no	yes	yes	240
182572035	chr17	1029781	1029965	61	185	3.065574	no	no	yes	no	no	no	yes	no	no	yes	341
182572045	chr17	1032537	1032661	41	125	3.04878	yes	no	yes	no	no	no	no	no	yes	yes	611
182572063	chr17	1054448	1054766	25	319	12.692307	no	no	yes	no	no	yes	no	no	no	yes	234
182572080	chr17	1072356	1072567	35	212	6.057143	no	no	yes	no	no	yes	yes	no	no	yes	175
182572101	chr17	1091274	1091361	23	88	3.913043	no	no	yes	no	no	yes	no	yes	yes	yes	705
182572137	chr17	1142934	1143557	18	624	34.736843	no	no	yes	no	no	no	no	yes	yes	yes	180
182572148	chr17	1153363	1153821	29	459	15.8	no	no	yes	no	yes	yes	no	yes	yes	yes	190
182572229	chr17	1249983	1250343	36	361	10	no	no	yes	no	no	no	no	no	no	yes	312
182572287	chr17	1324181	1324484	30	304	10.533334	no	no	no	no	no	no	yes	yes	yes	no	140
182572325	chr17	1376319	1376411	28	93	3.482759	no	no	yes	no	no	no	no	yes	yes	yes	1539
182572445	chr17	1587072	1587114	14	43	3.071429	no	no	yes	no	no	no	no	yes	yes	yes	2495
[truncated: 3,677 more rows]
