# Supplementary material for: Genome-wide characterization of human minisatellite VNTRs: population-specific alleles and gene expression differences
Source: Nucleic Acids Res. 2021 Apr 13;49(8):4308–24. doi: 10.1093/nar/gkab224 (PMC8096271; doi:10.1093/nar/gkab224)
Supplement: gkab224_Supplemental_Files [file gkab224_supplemental_files.zip › Major_genotypes.txt]

Mtr	ref	other	total	NAs	major	major_n	chr	start	end	pattern	array	copy_number	Upstream	3prime	Intron	Exon	5prime	Downstream	CpG	TFBS	DNAse	Gene
182168797	1465	986	2451	53	0/0	1465	chr1	905013	905114	28	102	3.642857	no	no	yes	no	no	no	yes	yes	no	yes
182168853	0	134	134	2370	-6/-6	72	chr1	964543	964844	38	302	8.105263	no	no	yes	no	no	yes	yes	yes	no	yes
182168885	0	126	126	2378	-7/-7	99	chr1	992884	993152	26	269	10.423077	no	no	no	no	no	no	no	yes	yes	no
182168888	2061	141	2202	302	0/0	2061	chr1	997611	997731	39	121	3.102564	no	no	no	no	yes	no	no	yes	yes	yes
182168889	900	1474	2374	130	0/0	900	chr1	998744	998784	14	41	2.928571	yes	no	no	no	no	yes	yes	yes	yes	no
182168917	189	1272	1461	1043	1/1	1208	chr1	1029366	1029446	28	81	2.806452	no	no	yes	no	no	no	no	yes	no	yes
182168940	2280	220	2500	4	0/0	2280	chr1	1053180	1053227	14	48	3.428571	no	yes	yes	no	no	no	no	yes	no	yes
182168953	1981	520	2501	3	0/0	1981	chr1	1059629	1059683	13	55	4.307693	yes	no	no	no	no	no	yes	yes	yes	no
182168966	0	166	166	2338	-14/-14	105	chr1	1064844	1065322	30	479	16.03125	no	no	yes	no	no	no	no	yes	no	yes
182168970	2222	179	2401	103	0/0	2222	chr1	1069033	1069111	18	79	4.388889	no	no	yes	no	no	no	yes	yes	yes	yes
182168976	1	278	279	2225	-1/-1	278	chr1	1075587	1075721	44	135	3.044445	no	no	no	no	no	no	no	no	no	no
182168978	0	257	257	2247	-10/-10	170	chr1	1080637	1081029	32	393	12.28125	no	no	no	no	no	yes	yes	yes	yes	no
182169017	0	139	139	2365	-4/-4	108	chr1	1126558	1126747	27	190	7.037037	no	no	no	no	no	no	no	no	no	no
182169036	0	443	443	2061	-6/-6	266	chr1	1147127	1147449	36	323	9.027778	no	no	no	no	no	no	no	no	no	no
182169037	0	176	176	2328	-3/-3	176	chr1	1148842	1149068	45	227	5.044445	no	no	no	no	no	no	no	yes	no	no
182169057	100	2334	2434	70	-1/-1	2129	chr1	1168010	1168133	35	124	3.542857	yes	no	no	no	no	yes	no	yes	yes	no
182169118	0	165	165	2339	-5/-5	113	chr1	1227284	1227499	29	216	7.448276	no	no	yes	no	yes	no	no	yes	no	yes
182169172	148	2298	2446	58	1/1	1644	chr1	1293732	1293796	20	65	3.25	no	no	yes	no	no	yes	yes	yes	yes	yes
182169209	1050	1453	2503	1	0/-1	1453	chr1	1329540	1329582	13	43	3.307692	no	no	no	no	no	yes	no	yes	yes	no
182169236	0	162	162	2342	-35/-35	156	chr1	1349975	1351458	40	1484	37.099998	yes	no	no	no	no	no	yes	yes	yes	no
182169299	1577	256	1833	671	0/0	1577	chr1	1367484	1367531	24	48	2	no	no	no	no	no	no	no	yes	yes	no
182169338	1539	955	2494	10	0/0	1539	chr1	1433011	1433076	16	66	4.125	no	no	yes	no	no	no	no	yes	no	yes
182169443	0	445	445	2059	-7/-7	265	chr1	1543588	1543831	25	244	9.88	no	no	yes	no	no	yes	no	yes	yes	yes
182169449	0	215	215	2289	-4/-4	214	chr1	1554142	1554407	44	266	6.045455	no	no	yes	no	no	no	yes	yes	no	yes
182169517	0	155	155	2349	-1/-1	155	chr1	1627439	1627604	51	166	3.333333	yes	yes	yes	yes	no	yes	yes	yes	yes	yes
182169693	1536	967	2503	1	0/0	1536	chr1	1898604	1898693	21	90	4.380952	no	no	no	no	no	no	no	yes	yes	no
182169710	1103	1400	2503	1	0/0	1103	chr1	1919189	1919227	9	39	4.333333	yes	no	no	yes	yes	no	yes	yes	no	yes
182169721	0	314	314	2190	-6/-6	270	chr1	1928089	1928375	33	287	8.69697	yes	no	yes	no	no	no	no	yes	yes	yes
182169759	2	2472	2474	30	-1/2	546	chr1	1955019	1955089	18	71	3.944444	no	no	yes	no	yes	yes	yes	yes	yes	yes
182169809	0	848	848	1656	-1/-1	842	chr1	2031598	2031738	35	141	4.028572	no	no	no	no	no	yes	no	no	yes	no
182169847	1671	824	2495	9	0/0	1671	chr1	2080322	2080365	18	44	2.421053	no	no	yes	no	no	no	no	yes	no	yes
182169855	0	245	245	2259	-7/-7	243	chr1	2094355	2094795	49	441	9	no	no	yes	no	no	no	yes	yes	no	yes
182169886	2240	257	2497	7	0/0	2240	chr1	2121433	2121501	22	69	3.136364	no	no	yes	no	no	no	no	yes	yes	yes
182170025	0	314	314	2190	-5/-5	278	chr1	2269776	2270031	36	256	7.111111	no	no	yes	no	no	no	no	yes	no	yes
182170125	2229	274	2503	1	0/0	2229	chr1	2427769	2427841	17	73	4.294117	no	no	yes	no	no	no	no	yes	no	yes
182170126	732	1771	2503	1	0/-1	1095	chr1	2435455	2435492	7	38	5.428571	no	no	yes	no	no	no	no	no	no	yes
182170164	2106	398	2504	0	0/0	2106	chr1	2494985	2495064	25	80	3.2	yes	no	yes	no	no	no	no	yes	no	yes
182170167	172	2171	2343	161	-2/-2	898	chr1	2500775	2500875	20	101	5	no	yes	yes	no	no	no	no	no	no	yes
182170226	1593	263	1856	648	0/0	1593	chr1	2595806	2595927	40	122	3.05	no	no	yes	no	no	no	yes	no	no	yes
182170416	1716	788	2504	0	0/0	1716	chr1	2894695	2894744	14	50	3.642857	no	no	no	no	no	no	no	no	yes	no
182170482	0	903	903	1601	-4/-4	757	chr1	2959999	2960238	30	240	7.967742	no	no	no	no	no	yes	yes	no	no	no
182170494	0	237	237	2267	-9/-9	95	chr1	2974537	2974791	22	255	11.608696	no	no	no	no	no	no	no	yes	yes	no
182170497	0	152	152	2352	-69/-69	51	chr1	2976503	2977987	20	1485	73.099998	no	no	no	no	no	no	no	no	no	no
182170500	771	1670	2441	63	0/0	771	chr1	2980994	2981083	15	90	6	no	no	no	no	no	no	no	no	no	no
182170542	586	1615	2201	303	1/1	1160	chr1	3042615	3042708	19	94	5	no	no	no	no	no	no	no	yes	no	no
182170558	0	164	164	2340	-2/-2	65	chr1	3087169	3087301	16	133	8.3125	no	no	yes	no	no	no	no	yes	no	yes
182170605	0	127	127	2377	-8/-8	126	chr1	3162862	3163340	48	479	9.979167	no	no	yes	no	no	no	no	no	no	yes
182170623	0	190	190	2314	-2/-2	71	chr1	3190156	3190305	24	150	6.25	no	no	yes	no	no	no	no	yes	no	yes
182170625	0	172	172	2332	-6/-6	83	chr1	3194564	3194752	21	189	9	no	no	yes	no	no	no	yes	yes	no	yes
182170638	1454	211	1665	839	0/0	1454	chr1	3212590	3212695	35	106	3.028571	no	no	yes	no	no	no	no	yes	no	yes
182170645	1484	946	2430	74	0/0	1484	chr1	3231371	3231449	39	79	2.051282	no	no	yes	no	no	no	yes	yes	yes	yes
182170668	0	2499	2499	5	1/1	2378	chr1	3276660	3276726	25	67	2.68	no	no	yes	no	no	no	no	no	no	yes
182170729	882	1452	2334	170	0/-1	1232	chr1	3321297	3321412	30	116	3.75	no	no	yes	no	no	no	no	yes	no	yes
182170788	1871	132	2003	501	0/0	1871	chr1	3403007	3403092	31	86	2.774194	no	no	yes	no	no	no	no	yes	no	yes
182170814	2316	188	2504	0	0/0	2316	chr1	3424790	3424820	12	31	2.538461	yes	no	yes	no	no	no	no	yes	yes	yes
182170817	0	196	196	2308	-2/-2	193	chr1	3428147	3428340	48	194	4.041667	no	no	yes	no	no	no	no	no	no	yes
182170824	0	392	392	2112	-3/-3	382	chr1	3433420	3433647	39	228	5.974359	no	no	yes	no	no	no	no	no	no	yes
182170874	0	275	275	2229	-10/-10	212	chr1	3493136	3493422	21	287	13.666667	no	no	yes	no	yes	no	no	yes	no	yes
182170881	0	220	220	2284	-7/-7	183	chr1	3510320	3510654	36	335	9.205129	no	no	yes	no	no	no	no	yes	yes	yes
182170899	1	262	263	2241	-1/-1	171	chr1	3546847	3546986	36	140	3.972973	no	no	yes	no	no	no	no	yes	no	yes
182170951	0	344	344	2160	-5/-5	342	chr1	3596424	3596737	44	314	7.136364	no	no	yes	no	no	no	no	no	no	yes
182171011	0	395	395	2109	-13/-13	140	chr1	3674990	3675354	24	365	15.16	no	no	yes	no	no	no	no	yes	yes	yes
182171102	0	349	349	2155	-15/-15	119	chr1	3824789	3825174	22	386	17.280001	no	no	yes	no	no	no	no	no	no	yes
182171124	849	1644	2493	11	0/1	1134	chr1	3872615	3872681	17	67	3.941176	no	no	yes	no	no	yes	no	no	no	yes
182171386	0	133	133	2371	-20/-20	59	chr1	4331688	4332170	20	483	23.692308	no	no	no	no	no	no	no	yes	yes	no
182171559	2190	314	2504	0	0/0	2190	chr1	4617659	4617709	15	51	3.235294	no	no	no	no	no	no	no	no	no	no
182171657	755	1749	2504	0	0/1	1178	chr1	4765475	4765517	20	43	2.15	no	no	yes	no	no	no	no	no	no	yes
182172017	1410	1063	2473	31	0/0	1410	chr1	5509812	5509845	7	34	4.857143	no	no	no	no	no	no	no	yes	no	no
182172067	2263	233	2496	8	0/0	2263	chr1	5632738	5632831	28	94	3.344828	no	no	yes	no	no	no	no	no	no	yes
182172127	0	203	203	2301	-6/-6	109	chr1	5733456	5733709	28	254	9.071428	no	no	no	no	no	no	yes	no	no	no
182172176	2353	148	2501	3	0/0	2353	chr1	5767902	5767966	19	65	3.421053	no	no	no	no	no	no	no	yes	no	no
182172261	351	671	1022	1482	-1/-1	526	chr1	5879776	5879889	18	114	6.2	no	no	yes	no	no	no	no	yes	no	yes
182172265	0	280	280	2224	-6/-6	118	chr1	5882157	5882399	27	243	9	no	no	yes	no	yes	no	no	yes	no	yes
182172294	1793	681	2474	30	0/0	1793	chr1	5952555	5952626	20	72	3.6	no	no	yes	no	no	no	no	no	no	yes
182172324	467	1996	2463	41	0/-1	663	chr1	5991922	5991969	7	48	6.857143	yes	no	yes	no	no	no	yes	yes	yes	yes
182172339	79	2425	2504	0	1/1	1739	chr1	6007501	6007538	11	38	3.454545	no	yes	yes	no	no	no	no	yes	yes	yes
182172361	0	1013	1013	1491	-2/-2	401	chr1	6025829	6025982	17	154	9.058824	yes	no	yes	no	no	no	no	yes	no	yes
182172391	0	136	136	2368	-7/-7	57	chr1	6071728	6071913	18	186	10.05	no	no	yes	no	no	no	yes	yes	yes	yes
182172444	0	691	691	1813	-1/-1	636	chr1	6155051	6155212	40	162	4	no	no	yes	no	no	no	no	yes	yes	yes
182172466	1893	595	2488	16	0/0	1893	chr1	6189168	6189254	20	87	4.35	no	no	yes	no	no	no	no	yes	yes	yes
182172499	0	189	189	2315	-1/-1	188	chr1	6265188	6265348	42	161	3.833333	no	no	yes	no	no	no	no	no	yes	yes
182172613	1432	425	1857	647	0/0	1432	chr1	6475173	6475286	24	114	4.653846	no	no	yes	no	no	no	no	yes	yes	yes
182172765	1817	162	1979	525	0/0	1817	chr1	6748673	6748733	15	61	4.066667	no	no	no	no	no	no	no	yes	no	no
182172821	2186	318	2504	0	0/0	2186	chr1	6836573	6836619	10	47	4.583333	no	no	yes	no	no	no	no	yes	no	yes
182172901	1829	675	2504	0	0/0	1829	chr1	7051664	7051727	24	64	2.666667	no	no	yes	no	no	no	no	no	no	yes
182172922	2341	161	2502	2	0/0	2341	chr1	7103716	7103759	15	44	3	no	no	yes	no	no	no	no	yes	yes	yes
182173198	1374	1127	2501	3	0/0	1374	chr1	7506427	7506486	13	60	4.5	no	no	yes	no	no	no	no	no	no	yes
182173436	2327	142	2469	35	0/0	2327	chr1	7961851	7961885	18	35	1.944444	yes	no	yes	no	no	no	yes	yes	yes	yes
182173990	1517	980	2497	7	0/0	1517	chr1	8955612	8955663	23	52	2.26087	no	no	yes	no	no	no	no	no	no	yes
182174030	1568	935	2503	1	0/0	1568	chr1	9024948	9024982	11	35	3.181818	no	no	yes	yes	no	no	no	yes	no	yes
182174061	1985	482	2467	37	0/0	1985	chr1	9071877	9071964	28	88	3.142857	yes	no	yes	no	no	no	no	yes	yes	yes
182174214	1173	1255	2428	76	0/0	1173	chr1	9280366	9280451	18	86	4.777778	no	no	no	no	no	no	no	yes	yes	no
182174217	55	413	468	2036	1/1	372	chr1	9282485	9282528	23	44	1.913043	no	no	no	no	no	no	no	yes	yes	no
182174239	0	618	618	1886	-1/-1	618	chr1	9310074	9310230	54	157	2.907408	no	no	yes	no	no	no	no	yes	yes	yes
182174277	2135	369	2504	0	0/0	2135	chr1	9384647	9384692	15	46	3.066667	no	no	no	no	no	no	no	yes	no	no
182174378	0	209	209	2295	-6/-6	163	chr1	9549304	9549536	29	233	8	no	no	yes	no	no	no	no	yes	yes	yes
182174407	2069	429	2498	6	0/0	2069	chr1	9588833	9588910	8	78	9.75	yes	no	no	no	no	no	yes	yes	no	no
182174504	1980	410	2390	114	0/0	1980	chr1	9762518	9762628	37	111	3	no	no	yes	no	no	no	yes	no	no	yes
182174518	1249	829	2078	426	0/0	1249	chr1	9776799	9776902	22	104	4.666667	no	no	yes	no	no	no	no	yes	no	yes
182174705	2313	191	2504	0	0/0	2313	chr1	10071680	10071707	12	28	2.333333	no	no	yes	no	no	no	no	no	no	yes
182175032	2045	458	2503	1	0/0	2045	chr1	10694677	10694722	15	46	3.2	yes	no	yes	no	no	no	yes	yes	yes	yes
182175056	0	245	245	2259	-14/-14	117	chr1	10744345	10744731	24	387	16.125	no	no	yes	no	no	no	no	yes	yes	yes
182175482	0	146	146	2358	-6/-6	65	chr1	11523419	11523692	30	274	9.16129	no	no	yes	no	no	no	no	yes	no	yes
182175535	652	1729	2381	123	1/1	1110	chr1	11641683	11641760	37	78	2.108108	no	yes	yes	no	no	no	no	yes	no	yes
182175628	0	399	399	2105	-7/-7	241	chr1	11829526	11829813	32	288	9	yes	no	yes	no	no	yes	no	yes	no	yes
182175685	342	2084	2426	78	0/1	524	chr1	11909549	11909600	10	52	5.2	no	no	yes	no	no	yes	no	yes	no	yes
182175829	1764	640	2404	100	0/0	1764	chr1	12081945	12082057	26	113	4.346154	no	no	yes	no	no	no	no	yes	yes	yes
182176034	482	2021	2503	1	0/-1	1182	chr1	12615135	12615212	25	78	3.12	no	no	yes	no	no	no	no	yes	yes	yes
182176160	2	219	221	2283	-1/-1	173	chr1	12915541	12915674	20	134	6.7	yes	no	no	no	no	no	no	no	no	no
182176359	1982	487	2469	35	0/0	1982	chr1	13344750	13344789	11	40	3.538461	yes	no	yes	no	no	no	no	no	no	yes
182176521	113	2364	2477	27	-1/-1	1117	chr1	13601967	13602077	17	111	6.5	no	no	yes	no	no	no	no	no	no	yes
182177047	0	234	234	2270	-20/-20	59	chr1	15048540	15048911	14	372	26.571428	no	no	yes	no	no	no	yes	yes	no	yes
182177220	1587	571	2158	346	0/0	1587	chr1	15405940	15405971	7	32	4.571429	no	no	yes	no	yes	no	no	no	yes	yes
182177449	1447	1055	2502	2	0/0	1447	chr1	15799873	15799922	16	50	3.125	no	no	no	no	no	no	no	yes	no	no
182177592	2339	164	2503	1	0/0	2339	chr1	16083603	16083645	10	43	4.3	no	no	no	no	no	no	no	yes	yes	no
182177628	2095	405	2500	4	0/0	2095	chr1	16165360	16165400	8	41	5.125	no	no	no	no	no	no	no	yes	no	no
182177661	1350	1154	2504	0	0/0	1350	chr1	16202319	16202386	20	68	3.4	no	no	yes	no	no	no	no	yes	yes	yes
182177865	0	151	151	2353	-5/-5	114	chr1	16557728	16557876	12	149	12.5	no	no	no	no	no	no	no	no	no	no
182177919	952	1168	2120	384	0/0	952	chr1	16692434	16692475	13	42	3.307692	yes	no	no	no	yes	no	yes	no	no	yes
182178016	1937	239	2176	328	0/0	1937	chr1	16975400	16975478	24	79	3.291667	yes	no	yes	no	no	yes	no	yes	yes	yes
182178048	881	148	1029	1475	0/0	881	chr1	17036674	17036799	32	126	3.9375	no	no	yes	no	no	no	no	no	no	yes
182178202	3	1368	1371	1133	-2/-2	1305	chr1	17351952	17352066	27	115	4.259259	no	no	yes	no	no	no	no	yes	no	yes
182178359	0	251	251	2253	-11/-11	171	chr1	17683073	17683458	28	386	13.785714	no	no	yes	no	no	no	no	yes	no	yes
182178660	0	1220	1220	1284	-2/-2	1220	chr1	18330496	18330694	48	199	4.145833	no	no	yes	no	no	no	no	no	no	yes
182178818	0	564	564	1940	-18/-18	193	chr1	18604721	18605102	19	382	20.157894	no	no	no	no	no	no	no	no	no	no
182178894	208	2294	2502	2	1/1	1260	chr1	18712127	18712176	17	50	2.941176	no	no	yes	no	no	no	no	yes	no	yes
182179043	2252	250	2502	2	0/0	2252	chr1	19029621	19029661	7	41	5.857143	no	no	no	no	no	no	no	yes	yes	no
182179053	0	181	181	2323	-2/-2	162	chr1	19052573	19052705	22	133	6.045455	no	no	no	no	no	no	no	yes	yes	no
182179409	32	1596	1628	876	-2/-2	954	chr1	19874065	19874173	15	109	7.266667	no	no	no	no	no	no	no	no	no	no
182180535	2343	156	2499	5	0/0	2343	chr1	22142379	22142411	10	33	3.3	yes	no	yes	no	no	no	no	yes	yes	yes
182180796	2373	131	2504	0	0/0	2373	chr1	22679666	22679704	13	39	3	no	no	no	no	no	no	no	no	yes	no
182180946	2193	309	2502	2	0/0	2193	chr1	23018809	23018865	16	57	3.5625	yes	no	no	no	no	no	no	yes	yes	no
182181602	1161	148	1309	1195	0/0	1161	chr1	24166177	24166222	8	46	5.75	no	no	yes	no	no	no	no	yes	no	yes
182181633	7	2488	2495	9	-1/-1	1877	chr1	24203112	24203197	17	86	5.058824	no	no	yes	no	no	no	no	yes	no	yes
182182434	38	2459	2497	7	-3/-3	1952	chr1	25808290	25808371	15	82	5.466667	no	no	yes	no	no	no	no	no	no	yes
182182601	866	1637	2503	1	0/-1	1076	chr1	26208873	26208964	23	92	3.92	yes	no	no	no	no	no	no	no	no	no
182182635	137	235	372	2132	-1/-1	205	chr1	26282317	26282417	24	101	4.208333	no	no	no	yes	yes	yes	no	yes	no	yes
182183496	1672	825	2497	7	0/0	1672	chr1	27660010	27660046	8	37	4.625	no	no	no	no	no	yes	yes	yes	no	no
182184165	935	1299	2234	270	0/0	935	chr1	28847011	28847070	12	60	5	no	no	yes	no	no	no	no	no	no	yes
182184560	2279	224	2503	1	0/0	2279	chr1	29698206	29698253	19	48	2.526316	no	no	no	no	no	no	no	yes	yes	no
182184707	565	1939	2504	0	0/-1	1053	chr1	30080274	30080352	23	79	3.434783	no	no	no	no	no	no	no	yes	no	no
182185025	0	343	343	2161	-6/-6	308	chr1	30773148	30773453	37	306	8.27027	no	no	no	no	no	no	yes	yes	no	no
182185213	903	1598	2501	3	0/-1	1007	chr1	31090010	31090047	7	38	5.428571	no	no	no	no	no	no	no	no	no	no
182185437	1476	137	1613	891	0/0	1476	chr1	31469831	31469926	32	96	3	no	no	no	no	no	no	no	yes	no	no
182185848	2272	205	2477	27	0/0	2272	chr1	32284260	32284342	19	83	4.578948	no	no	yes	no	no	no	no	no	no	yes
182185972	2350	154	2504	0	0/0	2350	chr1	32500418	32500453	8	36	4.625	no	no	yes	no	no	no	no	yes	yes	yes
182186316	2282	208	2490	14	0/0	2282	chr1	33092242	33092336	16	95	5.9375	yes	no	yes	no	no	yes	no	no	no	yes
182186571	2318	186	2504	0	0/0	2318	chr1	33763200	33763236	13	37	2.846154	no	no	yes	no	no	no	no	yes	yes	yes
182186639	77	2427	2504	0	-1/-1	1857	chr1	34027841	34027902	18	62	3.555556	no	no	yes	no	no	no	no	no	no	yes
182186706	2256	243	2499	5	0/0	2256	chr1	34189121	34189171	14	51	3.714286	no	no	yes	no	no	no	no	yes	yes	yes
182187335	4	2455	2459	45	-2/-2	591	chr1	35576929	35577052	17	124	7.294117	yes	no	yes	no	no	no	yes	yes	no	yes
182187511	0	1161	1161	1343	-1/-1	1161	chr1	35888993	35889128	44	136	3.090909	no	no	yes	no	no	no	no	yes	yes	yes
182187761	2096	407	2503	1	0/0	2096	chr1	36412593	36412629	9	37	4.111111	no	no	no	no	no	no	no	yes	no	no
182188037	2312	190	2502	2	0/0	2312	chr1	37062601	37062691	17	91	5.411765	no	no	no	no	no	no	no	no	no	no
182188225	282	2222	2504	0	-1/-1	1386	chr1	37502107	37502162	19	56	2.947368	no	no	yes	no	no	no	no	yes	no	yes
182188315	174	2290	2464	40	-2/-2	1037	chr1	37753639	37753739	16	101	6.3125	yes	no	yes	no	no	no	yes	yes	no	yes
182189115	1844	627	2471	33	0/0	1844	chr1	39522785	39522824	14	40	2.857143	no	no	yes	no	no	no	no	no	yes	yes
182189255	0	822	822	1682	-1/-1	709	chr1	39819456	39819597	20	142	7.1	no	no	no	no	no	no	no	yes	yes	no
182189311	1733	763	2496	8	0/0	1733	chr1	39919680	39919752	27	73	2.703704	no	no	no	no	no	no	no	yes	yes	no
182189409	2139	335	2474	30	0/0	2139	chr1	40132579	40132658	30	80	2.666667	yes	no	no	no	no	no	no	no	no	no
182189860	2299	205	2504	0	0/0	2299	chr1	41233188	41233234	15	47	3.133333	no	no	yes	no	no	no	no	no	no	yes
182189924	0	164	164	2340	-5/-5	163	chr1	41426043	41426350	44	308	7	no	no	no	no	no	no	no	no	no	no
182190055	2333	171	2504	0	0/0	2333	chr1	41743113	41743148	7	36	5.285714	no	no	yes	no	no	no	no	no	no	yes
182190705	2072	424	2496	8	0/0	2072	chr1	43453835	43453873	7	39	5.714286	yes	yes	no	no	yes	no	yes	yes	yes	yes
182190930	1038	199	1237	1267	0/0	1038	chr1	43939246	43939353	17	108	6.588235	no	no	yes	no	no	no	no	yes	yes	yes
182191076	2366	138	2504	0	0/0	2366	chr1	44239783	44239820	9	38	4.222222	no	no	yes	no	no	no	no	yes	yes	yes
182191546	1963	474	2437	67	0/0	1963	chr1	45384364	45384437	8	74	9.25	no	no	yes	no	no	no	no	yes	no	yes
182192534	0	891	891	1613	-3/-3	622	chr1	47708428	47708632	28	205	7.321429	no	no	no	no	no	no	no	yes	no	no
182192951	2269	222	2491	13	0/0	2269	chr1	48816103	48816139	10	37	3.7	no	no	yes	no	no	no	no	no	no	yes
182193023	2208	294	2502	2	0/0	2208	chr1	49050595	49050663	22	69	3.136364	no	no	yes	no	no	no	no	no	no	yes
182193102	1	199	200	2304	-2/-2	171	chr1	49377964	49378094	26	131	5.038462	no	no	yes	no	no	no	no	no	no	yes
182193299	0	148	148	2356	-8/-8	113	chr1	49977146	49977388	23	243	10.541667	no	no	yes	no	no	no	no	no	no	yes
182194195	65	2439	2504	0	-1/-1	1995	chr1	52070282	52070351	17	70	4.176471	no	no	yes	no	no	no	no	no	no	yes
182194326	2318	186	2504	0	0/0	2318	chr1	52277191	52277259	18	69	3.947368	no	no	yes	no	no	no	no	no	no	yes
182194380	2016	488	2504	0	0/0	2016	chr1	52410120	52410171	16	52	3.25	no	no	yes	no	no	no	no	no	no	yes
182194914	501	2002	2503	1	0/-1	1072	chr1	53628127	53628171	10	45	4.454545	no	no	yes	no	no	no	no	no	no	yes
182194956	306	2198	2504	0	-1/-1	1398	chr1	53739159	53739200	9	42	4.666667	no	no	no	no	no	no	yes	yes	yes	no
182195410	2243	261	2504	0	0/0	2243	chr1	54866753	54866795	17	43	2.529412	no	no	yes	no	no	no	no	yes	no	yes
182195603	0	1571	1571	933	-2/-2	792	chr1	55509050	55509222	27	173	6.407407	no	no	yes	no	no	no	no	yes	no	yes
182195719	2129	375	2504	0	0/0	2129	chr1	55836031	55836065	8	35	4.375	no	no	yes	no	no	no	no	yes	no	yes
182195729	2124	374	2498	6	0/0	2124	chr1	55900769	55900805	18	37	2.055556	no	no	yes	no	no	no	no	no	no	yes
182195934	1781	576	2357	147	0/0	1781	chr1	56521711	56521771	24	61	2.583333	no	no	yes	no	no	no	no	no	yes	yes
182196198	2100	240	2340	164	0/0	2100	chr1	57421893	57421926	15	34	2.266667	no	no	yes	no	no	no	no	yes	yes	yes
182196692	0	525	525	1979	-2/-2	327	chr1	58729238	58729417	30	180	6.133333	no	no	yes	no	no	no	no	no	no	yes
182196897	0	1168	1168	1336	-2/-2	443	chr1	59296638	59296773	16	136	8.5	yes	no	no	no	yes	no	yes	yes	yes	yes
182198825	1407	1094	2501	3	0/0	1407	chr1	64613351	64613394	8	44	5.75	no	no	yes	no	no	no	no	no	yes	yes
182199215	593	1907	2500	4	0/-2	1074	chr1	65691089	65691176	20	88	4.4	no	no	no	no	no	no	no	no	no	no
182199506	982	1522	2504	0	0/1	1103	chr1	66608988	66609047	26	60	2.307692	no	no	yes	no	no	no	no	yes	yes	yes
182200208	1761	425	2186	318	0/0	1761	chr1	68589152	68589185	17	34	2	no	no	no	no	no	no	no	no	no	no
182200254	2228	276	2504	0	0/0	2228	chr1	68691123	68691191	18	69	3.842105	no	no	yes	no	no	no	no	no	no	yes
182200846	399	2101	2500	4	0/-1	1056	chr1	70443044	70443132	23	89	3.869565	no	no	no	no	no	no	no	no	no	no
182200900	0	911	911	1593	-1/-1	911	chr1	70624665	70624799	37	135	3.575	no	no	no	no	no	no	no	yes	no	no
182201896	2330	174	2504	0	0/0	2330	chr1	73260099	73260154	18	56	3.166667	no	no	no	no	no	no	no	no	no	no
182202226	1402	1068	2470	34	0/0	1402	chr1	74139101	74139169	26	69	2.653846	no	no	yes	no	no	no	no	no	no	yes
182202596	2071	433	2504	0	0/0	2071	chr1	75341479	75341534	15	56	3.75	no	no	yes	no	no	no	no	yes	no	yes
182203066	553	1950	2503	1	0/1	988	chr1	76758223	76758256	11	34	3.090909	no	no	yes	no	no	no	no	no	no	yes
182203085	224	995	1219	1285	2/2	895	chr1	76839719	76839754	18	36	2	no	no	no	no	no	no	no	no	no	no
182203763	1400	722	2122	382	0/0	1400	chr1	78798436	78798491	28	56	2	no	no	no	no	no	no	no	no	no	no
182203773	1857	647	2504	0	0/0	1857	chr1	78836567	78836632	24	66	2.75	no	no	no	no	no	no	no	no	no	no
182203877	82	2192	2274	230	1/1	2043	chr1	79102497	79102587	26	91	3.5	no	no	yes	no	no	no	no	no	no	yes
182204111	1294	1124	2418	86	0/0	1294	chr1	79722804	79722882	35	79	2.257143	no	no	no	no	no	no	no	no	no	no
182204182	1490	899	2389	115	0/0	1490	chr1	79947645	79947685	12	41	3.5	no	no	no	no	no	no	no	no	no	no
182204727	691	173	864	1640	0/0	691	chr1	81393815	81393851	10	37	4	no	no	yes	no	no	no	no	no	no	yes
182204862	2161	261	2422	82	0/0	2161	chr1	81746833	81746937	28	105	3.75	no	no	yes	no	no	no	no	yes	no	yes
182205787	1156	1346	2502	2	0/0	1156	chr1	84574316	84574349	9	34	3.777778	yes	yes	no	yes	yes	no	yes	yes	yes	yes
182205788	2186	274	2460	44	0/0	2186	chr1	84574483	84574537	19	55	2.85	yes	no	yes	no	no	no	yes	yes	yes	yes
182207364	0	1340	1340	1164	-1/-1	1060	chr1	89295607	89295738	30	132	4.4	no	no	no	no	no	no	no	yes	no	no
182207893	434	2070	2504	0	0/1	1132	chr1	90847107	90847146	20	40	2	no	no	yes	no	no	no	no	no	no	yes
182208126	438	2059	2497	7	0/-1	1098	chr1	91559532	91559600	16	69	4.3125	no	no	no	no	no	no	no	no	no	no
182208274	1713	186	1899	605	0/0	1713	chr1	91925683	91925772	17	90	5.411765	no	no	no	no	no	no	no	yes	no	no
182209108	303	2201	2504	0	0/1	1153	chr1	94280012	94280053	19	42	2.210526	no	no	yes	no	no	no	no	yes	no	yes
182209119	198	1222	1420	1084	1/1	1127	chr1	94295701	94295797	25	97	3.96	no	no	yes	no	no	no	no	no	no	yes
182209417	0	2123	2123	381	-1/-1	2123	chr1	95249836	95249985	39	150	3.846154	no	no	yes	no	no	no	no	yes	no	yes
182209425	0	1208	1208	1296	-1/-1	1200	chr1	95279457	95279599	29	143	4.931035	yes	no	no	no	no	no	no	no	no	no
182209648	0	1590	1590	914	-3/-3	1461	chr1	96017514	96017707	28	194	6.8125	no	no	yes	no	no	no	no	no	no	yes
182210370	1376	1059	2435	69	0/0	1376	chr1	98046174	98046232	15	59	3.933333	yes	no	no	no	yes	no	no	yes	yes	yes
182210620	2222	282	2504	0	0/0	2222	chr1	98701967	98702012	14	46	3.266667	no	no	yes	no	no	no	no	no	no	yes
182210880	1304	1033	2337	167	0/0	1304	chr1	99499565	99499597	17	33	1.941176	no	no	yes	no	no	no	no	no	no	yes
182211016	31	2462	2493	11	-2/-2	885	chr1	99822867	99822930	9	64	7.111111	no	no	no	no	no	no	no	no	no	no
182211708	2233	271	2504	0	0/0	2233	chr1	101784174	101784241	34	68	2	no	no	yes	no	no	no	no	no	no	yes
182211786	745	1735	2480	24	0/0	745	chr1	102029261	102029299	15	39	2.625	no	no	no	no	no	no	no	no	no	no
182212220	1946	229	2175	329	0/0	1946	chr1	103168219	103168302	34	84	2.470588	no	no	no	no	no	no	no	no	no	no
182212374	0	286	286	2218	-8/-8	137	chr1	103525498	103525672	17	175	10.294118	yes	no	no	no	yes	no	yes	yes	yes	yes
182212914	916	929	1845	659	0/0	916	chr1	105085026	105085105	21	80	3.826087	no	no	no	no	no	no	no	no	no	no
182213646	2340	144	2484	20	0/0	2340	chr1	106984773	106984872	31	100	3.419355	no	no	no	no	no	no	no	no	no	no
182213802	2057	128	2185	319	0/0	2057	chr1	107386066	107386144	36	79	2.194444	no	no	yes	no	no	no	no	yes	no	yes
182214339	842	1590	2432	72	0/0	842	chr1	108956875	108956912	8	38	4.75	no	no	yes	no	no	no	no	yes	yes	yes
182214537	2287	208	2495	9	0/0	2287	chr1	109449479	109449574	28	96	3.448276	no	no	no	no	no	no	no	no	no	no
182214560	2354	150	2504	0	0/0	2354	chr1	109498944	109498998	17	55	3.235294	no	yes	yes	no	no	yes	no	yes	no	yes
182214892	243	218	461	2043	0/0	243	chr1	110576656	110576781	15	126	8.466666	no	no	yes	no	no	no	no	yes	no	yes
182215317	2157	329	2486	18	0/0	2157	chr1	111989724	111989778	12	55	4.583333	yes	yes	no	no	no	no	yes	yes	yes	yes
182215597	1185	1319	2504	0	0/0	1185	chr1	112743858	112743895	18	38	2.111111	no	no	no	no	no	no	yes	yes	yes	no
182215802	18	2474	2492	12	-1/-1	2067	chr1	113064396	113064463	7	68	10	no	no	yes	no	no	no	no	no	no	yes
182216240	1409	1089	2498	6	0/0	1409	chr1	114347393	114347483	21	91	4.333333	no	no	no	no	no	no	no	yes	yes	no
182216535	1616	888	2504	0	0/0	1616	chr1	115166960	115166994	13	35	2.692308	no	no	no	no	no	no	no	yes	yes	no
182216832	1	2205	2206	298	-1/-1	2204	chr1	116100692	116100830	36	139	3.891892	no	no	no	no	no	no	no	no	no	no
182216848	2289	215	2504	0	0/0	2289	chr1	116125860	116125895	15	36	2.4	no	no	yes	no	no	no	no	yes	yes	yes
182217042	2253	243	2496	8	0/0	2253	chr1	116667517	116667569	7	53	7.25	no	no	yes	no	no	no	yes	yes	no	yes
182217054	2341	163	2504	0	0/0	2341	chr1	116678885	116678920	16	36	2.3125	no	no	no	no	no	no	no	yes	no	no
182217547	1952	552	2504	0	0/0	1952	chr1	118138524	118138560	10	37	3.7	no	no	yes	no	no	no	no	no	no	yes
182217738	0	427	427	2077	-1/-1	426	chr1	118714173	118714305	24	133	5.392857	no	no	no	no	no	yes	no	no	no	no
182218037	1803	683	2486	18	0/0	1803	chr1	119508157	119508209	14	53	3.785714	no	no	yes	no	no	yes	no	no	no	yes
182218076	181	2323	2504	0	-1/-1	1455	chr1	119631584	119631622	11	39	3.545455	no	no	yes	no	no	no	yes	yes	yes	yes
182218083	1547	952	2499	5	0/0	1547	chr1	119648177	119648256	8	80	10	yes	no	no	no	yes	no	yes	yes	yes	yes
182218344	0	259	259	2245	-19/-19	227	chr1	120498040	120498680	28	641	22.892857	no	no	yes	no	no	no	no	yes	no	yes
182218944	1122	1293	2415	89	0/1	1209	chr1	125086229	125086295	17	67	3.941176	no	no	no	no	no	no	yes	no	no	no
182219099	1866	637	2503	1	0/0	1866	chr1	143196753	143196783	16	31	1.9375	no	no	no	no	no	no	no	no	no	no
182219212	2185	302	2487	17	0/0	2185	chr1	143258784	143258815	16	32	2	no	no	no	no	no	no	no	yes	no	no
182219419	870	875	1745	759	0/0	870	chr1	143497104	143497159	27	56	2.074074	no	no	yes	no	no	no	yes	no	yes	yes
182221556	2339	165	2504	0	0/0	2339	chr1	147891861	147891907	15	47	3.133333	no	no	no	no	no	no	no	no	no	no
182222842	613	1891	2504	0	0/-1	1475	chr1	150784941	150784989	16	49	3.1875	no	no	no	no	no	no	no	no	no	no
182223161	2041	463	2504	0	0/0	2041	chr1	151371964	151371999	16	36	2.25	no	no	yes	no	no	no	no	yes	yes	yes
182223408	0	2467	2467	37	-2/-2	2114	chr1	151847198	151847344	27	147	5.703704	no	yes	yes	yes	no	yes	no	no	no	yes
182223480	1265	1239	2504	0	0/0	1265	chr1	151982800	151982840	19	41	2.157895	no	no	no	no	no	yes	no	yes	no	no
182223896	1317	1187	2504	0	0/0	1317	chr1	152827629	152827663	18	35	1.944444	no	no	no	yes	no	no	no	no	no	yes
182224111	1318	1180	2498	6	0/0	1318	chr1	153355743	153355776	7	34	4.857143	no	no	no	no	no	no	no	yes	yes	no
182224156	377	285	662	1842	0/0	377	chr1	153489782	153489901	23	120	5.217391	no	no	no	no	no	no	no	no	no	no
182225509	874	1630	2504	0	0/1	983	chr1	156031975	156032020	24	46	1.916667	no	no	yes	no	no	no	no	no	no	yes
182225943	48	2004	2052	452	-2/-2	1734	chr1	156836724	156836853	26	130	5	yes	no	yes	no	no	no	no	yes	no	yes
182226062	0	434	434	2070	-10/-10	200	chr1	157126656	157127058	31	403	13	no	no	yes	no	no	no	no	no	yes	yes
182226586	152	2341	2493	11	-1/-1	1774	chr1	158901410	158901518	30	109	3.633333	no	no	no	no	no	no	no	no	no	no
182227226	0	2503	2503	1	-1/-1	2488	chr1	160780083	160780196	37	114	3.081081	yes	no	no	no	yes	no	no	yes	yes	yes
182228003	1874	630	2504	0	0/0	1874	chr1	162487480	162487528	24	49	2.041667	no	no	no	no	no	no	no	yes	yes	no
182228005	1921	266	2187	317	0/0	1921	chr1	162487880	162487978	24	99	4.125	no	no	no	no	no	no	no	yes	no	no
182228303	1360	1132	2492	12	0/0	1360	chr1	163259872	163259901	8	30	3.75	no	yes	yes	no	no	no	no	no	no	yes
182229114	2244	256	2500	4	0/0	2244	chr1	165698593	165698637	17	45	2.647059	yes	no	no	no	yes	no	no	yes	yes	yes
182229121	1394	256	1650	854	0/0	1394	chr1	165708138	165708223	26	86	3.307692	yes	no	yes	no	no	no	no	no	no	yes
182229127	1558	933	2491	13	0/0	1558	chr1	165725025	165725075	16	51	3.3125	no	yes	no	no	no	no	no	no	no	yes
182229300	598	299	897	1607	0/0	598	chr1	166192435	166192499	20	65	3.181818	no	no	yes	no	no	no	no	no	no	yes
182229555	2351	153	2504	0	0/0	2351	chr1	167060555	167060591	16	37	2.3125	no	no	yes	no	no	no	no	yes	no	yes
182231117	2352	149	2501	3	0/0	2352	chr1	171461910	171461975	18	66	3.5	no	no	no	no	no	no	no	no	no	no
182231853	1408	279	1687	817	0/0	1408	chr1	173477158	173477231	22	74	3.409091	yes	no	yes	no	yes	no	yes	yes	yes	yes
182232436	242	1159	1401	1103	-2/-2	701	chr1	174799933	174799996	10	64	6.4	no	no	yes	no	yes	no	no	yes	no	yes
182232968	0	289	289	2215	-4/-4	180	chr1	176209217	176209401	31	185	5.9375	no	no	yes	no	no	no	no	no	no	yes
182233334	2375	129	2504	0	0/0	2375	chr1	177179568	177179618	20	51	2.55	no	no	yes	no	no	no	no	no	no	yes
182233413	1709	530	2239	265	0/0	1709	chr1	177415555	177415653	27	99	3.666667	no	no	yes	no	no	no	no	no	no	yes
182233905	2293	150	2443	61	0/0	2293	chr1	178959071	178959103	16	33	2.0625	no	no	no	no	no	no	no	yes	no	no
182234382	155	2349	2504	0	-1/-1	1647	chr1	180137108	180137150	9	43	4.777778	no	no	no	no	no	no	no	yes	yes	no
182235112	1483	1021	2504	0	0/0	1483	chr1	182329565	182329595	13	31	2.384615	no	no	no	no	no	yes	no	yes	yes	no
182235390	0	875	875	1629	-1/-1	835	chr1	182990528	182990660	33	133	4.030303	no	no	no	no	no	no	no	yes	yes	no
182235442	2226	276	2502	2	0/0	2226	chr1	183199482	183199510	13	29	2.307692	no	no	yes	no	no	no	no	no	no	yes
182236137	2270	197	2467	37	0/0	2270	chr1	185274234	185274342	33	109	3.128205	no	no	yes	no	no	no	no	no	no	yes
182236180	0	343	343	2161	-1/-1	343	chr1	185420830	185421002	47	173	3.680851	no	no	no	no	no	no	no	yes	yes	no
182236184	1230	1274	2504	0	0/0	1230	chr1	185431957	185432005	16	49	3.25	no	no	no	no	no	no	no	no	no	no
182236326	2365	139	2504	0	0/0	2365	chr1	185789613	185789637	7	25	3.571429	no	no	yes	no	no	no	no	yes	no	yes
182236906	1924	206	2130	374	0/0	1924	chr1	187432841	187432903	18	63	3.611111	no	no	yes	no	no	no	no	no	no	yes
182237585	1091	839	1930	574	0/0	1091	chr1	189031609	189031667	27	59	2.185185	no	no	yes	no	no	no	no	no	no	yes
182237918	923	1579	2502	2	0/-1	1100	chr1	189706805	189706891	28	87	3.107143	no	no	no	no	no	no	no	no	yes	no
182238236	1817	678	2495	9	0/0	1817	chr1	190521677	190521774	30	98	3.3	no	no	no	no	no	no	no	no	no	no
182238684	263	822	1085	1419	-1/-1	725	chr1	191649016	191649129	33	114	3.454545	no	no	no	no	no	no	no	no	no	no
182238914	2316	177	2493	11	0/0	2316	chr1	192257297	192257377	36	81	2.25	no	no	yes	no	no	no	no	yes	no	yes
182239053	0	133	133	2371	-6/-6	53	chr1	192595344	192595478	16	135	8.277778	no	no	yes	no	no	no	no	yes	yes	yes
182240455	24	873	897	1607	-2/-2	613	chr1	195911114	195911241	20	128	6.272727	no	no	no	no	no	no	no	no	no	no
182240491	2211	266	2477	27	0/0	2211	chr1	196019957	196020055	13	99	7.666667	no	no	no	no	no	no	no	no	no	no
182240887	2345	158	2503	1	0/0	2345	chr1	196996849	196996900	7	52	8	no	no	yes	no	no	no	no	no	no	yes
182240952	281	2223	2504	0	1/1	1628	chr1	197161442	197161476	13	35	2.714286	no	no	yes	no	no	no	no	no	no	yes
182241470	420	824	1244	1260	0/0	420	chr1	198555871	198555984	18	114	6.3	no	no	no	no	no	no	no	no	no	no
182242161	1685	481	2166	338	0/0	1685	chr1	200213576	200213627	12	52	4.333333	yes	no	no	no	no	no	no	yes	yes	no
182242464	771	531	1302	1202	0/0	771	chr1	200817148	200817272	30	125	4.366667	no	no	yes	no	no	no	no	yes	yes	yes
182242488	0	516	516	1988	-2/-2	498	chr1	200911010	200911185	26	176	6.807693	yes	no	yes	no	no	no	no	no	yes	yes
182242555	57	880	937	1567	1/1	848	chr1	201111923	201112012	28	90	3.25	no	no	yes	no	no	no	no	yes	no	yes
182242588	2168	206	2374	130	0/0	2168	chr1	201189208	201189273	31	66	2.129032	no	no	no	no	no	no	no	no	no	no
182242649	2065	435	2500	4	0/0	2065	chr1	201382501	201382578	20	78	3.857143	yes	no	yes	no	no	yes	no	yes	yes	yes
182242974	1915	589	2504	0	0/0	1915	chr1	202161009	202161058	15	50	3.333333	yes	no	yes	no	yes	no	no	yes	yes	yes
182242989	1105	1361	2466	38	0/0	1105	chr1	202182655	202182710	16	56	3.5	yes	no	yes	no	no	no	no	yes	yes	yes
182242991	710	1756	2466	38	0/0	710	chr1	202186198	202186244	8	47	5.777778	yes	no	yes	no	no	no	no	no	no	yes
182242992	124	2337	2461	43	0/1	251	chr1	202187008	202187042	7	35	5	no	yes	yes	no	no	no	no	yes	no	yes
182243385	0	139	139	2365	-1/-1	102	chr1	203167124	203167269	36	146	4.055555	no	yes	no	no	no	yes	no	yes	no	yes
182243523	2377	127	2504	0	0/0	2377	chr1	203527510	203527564	15	55	3.625	no	no	no	no	no	no	no	yes	no	no
182243785	2034	465	2499	5	0/0	2034	chr1	204022348	204022420	23	73	3.166667	no	no	no	no	no	no	no	no	no	no
182244033	2	2502	2504	0	-1/-1	2364	chr1	204660196	204660268	24	73	3.041667	no	no	yes	no	no	no	no	no	no	yes
182244272	2324	180	2504	0	0/0	2324	chr1	205247813	205247853	21	41	1.952381	no	no	yes	no	no	no	no	yes	yes	yes
182244530	1782	135	1917	587	0/0	1782	chr1	205980806	205980907	32	102	3.117647	no	no	yes	no	no	no	no	yes	yes	yes
182244853	0	413	413	2091	-6/-6	177	chr1	206781842	206782069	26	228	8.846154	no	no	yes	no	no	no	no	yes	no	yes
182244885	831	1672	2503	1	0/-1	943	chr1	206894500	206894534	7	35	5	no	no	no	no	no	no	no	no	yes	no
182244893	733	1272	2005	499	-1/-1	917	chr1	206907081	206907129	8	49	6.375	yes	no	yes	no	no	yes	no	yes	yes	yes
182244928	2254	250	2504	0	0/0	2254	chr1	207008134	207008163	14	30	2.142857	no	no	no	no	no	no	no	yes	yes	no
182245199	0	1279	1279	1225	-3/-3	1059	chr1	207846741	207846917	30	177	5.966667	no	no	yes	no	no	no	no	no	no	yes
182245233	2063	179	2242	262	0/0	2063	chr1	208004623	208004729	27	107	3.962963	no	no	no	no	no	no	no	no	no	no
182245408	2218	258	2476	28	0/0	2218	chr1	208644758	208644828	16	71	4.4375	no	no	no	no	no	no	no	no	no	no
182245430	75	1098	1173	1331	-1/-1	1060	chr1	208688755	208688884	30	130	4.433333	no	no	no	no	no	no	no	no	no	no
182246076	2365	139	2504	0	0/0	2365	chr1	210679930	210679979	23	50	2.217391	no	yes	yes	no	no	no	no	no	no	yes
182246364	2131	373	2504	0	0/0	2131	chr1	211431426	211431455	12	30	2.5	no	no	yes	no	no	no	no	no	no	yes
182246564	579	1925	2504	0	0/-2	958	chr1	211903458	211903519	15	62	4.133333	no	no	no	no	no	no	no	yes	no	no
182246659	1584	151	1735	769	0/0	1584	chr1	212186554	212186649	32	96	3	no	no	yes	no	no	no	no	yes	no	yes
182246863	2353	139	2492	12	0/0	2353	chr1	212657301	212657398	33	98	3.060606	no	no	yes	no	no	no	no	yes	no	yes
182247194	1786	718	2504	0	0/0	1786	chr1	213476037	213476075	9	39	4.333333	no	no	no	no	no	no	no	yes	yes	no
182247285	1339	1149	2488	16	0/0	1339	chr1	213823727	213823770	15	44	3	no	no	yes	no	no	no	no	no	no	yes
182247430	2175	329	2504	0	0/0	2175	chr1	214215017	214215061	17	45	2.705882	no	no	no	no	no	no	no	yes	no	no
182247474	2128	353	2481	23	0/0	2128	chr1	214385476	214385575	28	100	3.571429	no	no	yes	no	no	no	no	no	no	yes
182247587	2015	489	2504	0	0/0	2015	chr1	214685516	214685579	26	64	2.538461	no	no	no	no	no	no	no	yes	no	no
182249776	189	2315	2504	0	1/1	1426	chr1	220871479	220871535	23	57	2.478261	no	no	yes	no	no	no	no	no	no	yes
182249993	413	2091	2504	0	0/1	1201	chr1	221410742	221410778	17	37	2.235294	no	no	no	no	no	no	no	yes	no	no
182249995	0	2504	2504	0	-1/-1	2503	chr1	221416284	221416330	16	47	2.9375	no	no	no	no	no	no	no	yes	yes	no
182250097	2064	180	2244	260	0/0	2064	chr1	221699985	221700098	8	114	14.25	no	no	no	no	no	no	no	yes	no	no
182250370	1713	212	1925	579	0/0	1713	chr1	222486830	222486903	21	74	3.714286	yes	no	yes	no	no	no	no	no	no	yes
182250847	2356	148	2504	0	0/0	2356	chr1	223733959	223734013	18	55	3.055556	no	no	yes	no	no	no	no	no	yes	yes
182250882	0	353	353	2151	-9/-9	112	chr1	223817201	223817399	18	199	11.055555	no	no	yes	no	no	no	no	yes	yes	yes
182250903	698	1752	2450	54	0/-1	907	chr1	223897950	223898004	16	55	3.4375	no	no	no	no	no	no	no	no	no	no
182251099	18	2470	2488	16	-1/-1	587	chr1	224276912	224277015	21	104	5	no	no	yes	no	no	no	no	yes	no	yes
182251507	1950	547	2497	7	0/0	1950	chr1	225519328	225519406	18	79	4.388889	no	no	no	yes	yes	yes	no	yes	yes	yes
182251779	2360	144	2504	0	0/0	2360	chr1	226062525	226062561	20	37	1.95	yes	no	yes	no	no	no	yes	yes	yes	yes
182252007	0	1010	1010	1494	-2/-2	297	chr1	226622680	226622825	19	146	7.68421	no	no	no	no	no	no	no	no	no	no
182252344	717	294	1011	1493	0/0	717	chr1	227366182	227366288	24	107	4.458333	no	no	no	no	no	no	no	yes	no	no
182252407	2	2502	2504	0	1/1	2435	chr1	227549077	227549120	20	44	2.2	no	no	no	no	no	no	no	yes	no	no
182252606	1652	829	2481	23	0/0	1652	chr1	227883836	227883923	22	88	4	no	no	no	no	no	no	no	no	yes	no
182252712	0	312	312	2192	-5/-5	310	chr1	227965336	227965593	31	258	8.5625	no	no	no	no	no	no	no	no	no	no
182252849	0	1365	1365	1139	-20/-20	353	chr1	228174112	228174515	16	404	25.25	yes	no	yes	no	no	no	yes	yes	yes	yes
182253013	0	627	627	1877	-2/-2	314	chr1	228426978	228427142	20	165	8.45	no	no	no	no	no	no	no	yes	no	no
182253073	2193	309	2502	2	0/0	2193	chr1	228487333	228487379	23	47	2.043478	yes	no	no	no	no	no	yes	yes	yes	no
182253120	185	883	1068	1436	0/2	362	chr1	228556813	228556856	12	44	3.666667	no	no	no	no	no	yes	no	yes	no	no
182253399	1690	223	1913	591	0/0	1690	chr1	229149368	229149432	34	65	1.911765	no	no	yes	no	no	no	no	yes	yes	yes
182253765	0	140	140	2364	-7/-7	140	chr1	229900679	229901102	47	424	9.021276	no	no	no	no	no	no	no	no	no	no
182253855	0	148	148	2356	-4/-4	110	chr1	230198297	230198532	39	236	6.025	no	no	yes	no	no	no	no	no	no	yes
182254668	1223	1276	2499	5	0/0	1223	chr1	232213129	232213198	24	70	2.916667	no	no	no	no	no	no	no	no	yes	no
182254882	0	204	204	2300	-7/-7	115	chr1	232793004	232793339	37	336	9.135135	no	no	no	no	no	no	no	yes	no	no
182254892	71	2432	2503	1	-2/-2	2119	chr1	232820954	232821003	9	50	5.777778	no	no	no	no	no	no	no	no	no	no
182255497	1460	980	2440	64	0/0	1460	chr1	234326096	234326132	7	37	5.428571	no	no	no	no	no	no	no	yes	no	no
182255550	1259	1244	2503	1	0/0	1259	chr1	234446634	234446681	24	48	2.041667	no	no	yes	no	no	no	no	no	no	yes
182255905	2003	501	2504	0	0/0	2003	chr1	235217405	235217468	18	64	3.555556	no	no	yes	no	no	no	no	no	yes	yes
182256063	2284	213	2497	7	0/0	2284	chr1	235428942	235428984	8	43	5.375	yes	no	yes	no	no	no	no	no	no	yes
182256348	0	856	856	1648	-5/-5	851	chr1	236038659	236038909	34	251	7.382353	no	no	yes	no	no	no	no	yes	no	yes
182256434	98	1268	1366	1138	-1/-1	1233	chr1	236142385	236142446	20	62	3.047619	yes	no	no	no	no	no	yes	yes	yes	no
182256450	1223	1281	2504	0	0/0	1223	chr1	236161485	236161530	23	46	2	no	no	yes	no	no	no	no	yes	yes	yes
182256715	0	297	297	2207	-6/-6	244	chr1	236654802	236654956	8	155	19.375	no	no	no	no	no	no	no	no	no	no
182257115	1649	855	2504	0	0/0	1649	chr1	237464335	237464387	13	53	4.307693	no	no	yes	no	no	no	no	yes	no	yes
182257192	0	1076	1076	1428	-5/-5	636	chr1	237591082	237591237	15	156	10.4	no	no	yes	no	no	no	no	yes	no	yes
182257263	1328	635	1963	541	0/0	1328	chr1	237789506	237789595	30	90	3	no	no	yes	no	no	no	no	no	no	yes
182257301	9	1165	1174	1330	-2/-2	320	chr1	237883957	237884096	10	140	14	no	no	yes	no	no	no	no	no	no	yes
182257321	441	2032	2473	31	-2/-2	881	chr1	237946905	237947000	14	96	7.142857	no	no	no	no	no	no	no	no	no	no
182257498	0	409	409	2095	-1/-1	371	chr1	238370892	238371024	16	133	8.3125	no	no	yes	no	no	no	no	yes	no	yes
182258163	2144	360	2504	0	0/0	2144	chr1	239970994	239971026	15	33	2.2	no	no	no	no	no	no	no	no	no	no
182258201	2185	148	2333	171	0/0	2185	chr1	240087129	240087243	38	115	3.026316	no	no	yes	no	no	no	no	no	no	yes
182258239	1878	626	2504	0	0/0	1878	chr1	240179508	240179540	15	33	2.2	no	no	yes	no	no	no	no	no	no	yes
182258326	0	326	326	2178	-12/-12	160	chr1	240405961	240406389	31	429	13.83871	no	no	yes	no	no	no	yes	no	yes	yes
182258375	0	667	667	1837	-2/-2	667	chr1	240536568	240536772	51	205	4.019608	no	no	yes	no	no	no	no	no	no	yes
182259056	0	202	202	2302	-11/-11	88	chr1	241902943	241903270	25	328	13.12	no	no	no	no	no	no	no	no	yes	no
182259459	1675	177	1852	652	0/0	1675	chr1	242856419	242856525	12	107	8.785714	no	no	no	no	no	no	no	yes	no	no
182259641	0	1060	1060	1444	-1/-1	1060	chr1	243338981	243339144	54	164	3.037037	no	no	yes	no	no	no	no	no	no	yes
182259655	2182	266	2448	56	0/0	2182	chr1	243372898	243372977	12	80	6.833333	no	no	yes	no	no	no	no	no	no	yes
182259932	782	1720	2502	2	0/-1	1168	chr1	244175168	244175213	7	46	6.571429	no	no	no	no	no	no	no	yes	yes	no
182260235	1879	625	2504	0	0/0	1879	chr1	244849797	244849833	13	37	2.846154	yes	no	yes	no	yes	yes	no	yes	no	yes
182260282	0	238	238	2266	-5/-5	76	chr1	244918708	244918852	20	145	7.25	no	no	no	no	no	no	yes	yes	yes	no
182260283	1135	1363	2498	6	0/0	1135	chr1	244922842	244922902	14	61	4.357143	no	no	no	no	no	no	no	yes	no	no
182260293	0	244	244	2260	-7/-7	135	chr1	244937049	244937243	18	195	11	no	no	no	no	no	no	no	yes	no	no
182260458	22	2482	2504	0	-1/-1	2242	chr1	245220411	245220455	7	45	6.428571	no	no	yes	no	no	no	no	no	no	yes
182260668	0	2135	2135	369	-3/-3	1716	chr1	245614858	245615030	34	173	5.088235	no	no	yes	no	yes	no	no	yes	yes	yes
182260704	0	321	321	2183	-13/-13	172	chr1	245673011	245673458	31	448	15	no	no	yes	no	no	yes	yes	yes	yes	yes
182260992	0	1131	1131	1373	-7/-7	1100	chr1	246395580	246395837	28	258	9.321428	no	no	yes	no	no	no	no	yes	no	yes
182261016	0	2177	2177	327	-2/-2	1144	chr1	246462178	246462328	31	151	4.870968	no	no	yes	no	no	no	no	no	no	yes
182261141	0	762	762	1742	-1/-1	761	chr1	246725211	246725343	34	133	3.911765	no	no	yes	no	no	no	no	yes	yes	yes
182261196	1389	1115	2504	0	0/0	1389	chr1	246814084	246814141	30	58	1.933333	no	no	yes	no	no	no	no	yes	yes	yes
182261436	2290	211	2501	3	0/0	2290	chr1	247314427	247314466	14	40	2.928571	yes	no	yes	no	no	no	no	no	no	yes
182261466	0	158	158	2346	-1/-1	158	chr1	247371465	247371595	43	131	3.046512	no	no	no	no	no	no	no	yes	yes	no
182261504	301	2029	2330	174	-1/-1	1558	chr1	247440022	247440144	18	123	6.833333	no	no	yes	no	no	no	no	yes	no	yes
182261586	1944	188	2132	372	0/0	1944	chr1	247656036	247656107	37	72	1.945946	no	no	yes	no	no	no	no	yes	no	yes
182261609	1856	323	2179	325	0/0	1856	chr1	247700702	247700811	26	110	4.222222	no	no	yes	no	no	no	no	no	no	yes
182261656	2315	189	2504	0	0/0	2315	chr1	247805687	247805747	22	61	2.818182	no	no	no	no	no	no	no	yes	no	no
182261661	87	2388	2475	29	-2/-2	1322	chr1	247825529	247825612	16	84	5.3125	no	no	no	no	no	no	no	yes	yes	no
182261686	1969	534	2503	1	0/0	1969	chr1	247859779	247859847	27	69	2.592592	no	no	yes	no	no	no	no	no	no	yes
182261790	0	266	266	2238	-2/-2	266	chr1	248103011	248103190	36	180	5.111111	no	no	no	no	no	no	no	no	no	no
182261843	100	2404	2504	0	1/1	1720	chr1	248311115	248311162	23	48	2.086957	no	no	no	no	no	no	no	no	no	no
182261856	357	2147	2504	0	0/1	1478	chr1	248354964	248355009	20	46	2.3	no	no	no	no	no	no	no	yes	no	no
182261999	1601	901	2502	2	0/0	1601	chr1	248804737	248804776	17	40	2.352941	no	no	no	no	no	no	no	yes	yes	no
182262220	0	650	650	1854	-5/-5	650	chr10	367894	368294	58	401	6.913793	no	no	yes	no	no	no	yes	no	no	yes
182262224	1050	1441	2491	13	0/0	1050	chr10	371138	371213	18	76	4.157895	no	no	yes	no	no	no	no	no	no	yes
182262226	127	419	546	1958	-1/-1	398	chr10	371625	371754	43	130	3.023256	no	no	yes	no	no	no	no	no	no	yes
182262286	0	518	518	1986	-15/-15	247	chr10	429201	429569	22	369	17.043478	no	no	yes	no	no	yes	no	no	no	yes
182262383	0	139	139	2365	-12/-12	43	chr10	532520	532793	18	274	15.444445	no	no	yes	no	no	no	no	yes	no	yes
182262389	0	1070	1070	1434	-3/-3	713	chr10	540977	541152	23	176	7.695652	no	no	yes	no	no	no	no	no	yes	yes
182262419	1710	791	2501	3	0/0	1710	chr10	559323	559350	11	28	2.545455	no	no	yes	no	no	no	no	no	yes	yes
182262470	2233	209	2442	62	0/0	2233	chr10	626403	626499	26	97	3.703704	no	no	yes	no	no	no	no	yes	yes	yes
182262499	36	2467	2503	1	-2/-2	1770	chr10	666587	666652	15	66	4.4	no	yes	yes	no	no	no	no	yes	no	yes
182262603	0	233	233	2271	-21/-21	72	chr10	744073	744521	18	449	24.944445	no	no	yes	no	no	no	no	no	no	yes
182262628	0	174	174	2330	-11/-11	174	chr10	783732	784524	61	793	13	no	no	no	no	no	no	no	yes	yes	no
182262629	1494	1002	2496	8	0/0	1494	chr10	786536	786566	14	31	2.214286	no	no	no	no	no	no	no	no	no	no
182262689	404	2100	2504	0	0/-1	1108	chr10	905661	905725	19	65	3.421053	no	no	yes	no	no	no	no	yes	yes	yes
182262736	0	408	408	2096	-12/-12	238	chr10	954750	955132	26	383	14.730769	no	no	no	no	no	no	no	yes	no	no
182262770	0	301	301	2203	-9/-9	245	chr10	1015347	1015731	33	385	11.325	no	no	yes	no	no	no	no	no	no	yes
182262789	1771	733	2504	0	0/0	1771	chr10	1035852	1035880	9	29	3.222222	yes	yes	yes	no	no	no	no	yes	no	yes
182262806	547	1952	2499	5	0/1	939	chr10	1082759	1082803	14	45	3.214286	no	no	yes	no	no	no	no	no	no	yes
182262822	0	178	178	2326	-9/-9	90	chr10	1101942	1102340	33	399	12.272727	no	no	yes	no	no	no	yes	yes	yes	yes
182262900	0	384	384	2120	-7/-7	141	chr10	1189714	1189961	27	248	9.185185	no	no	yes	no	no	no	no	yes	no	yes
182262912	0	943	943	1561	-2/-2	854	chr10	1205333	1205478	36	146	4.055555	no	no	yes	no	no	no	no	yes	no	yes
182263000	0	256	256	2248	-8/-8	214	chr10	1280543	1280797	23	255	11.086957	no	no	yes	no	no	no	no	yes	yes	yes
182263013	2377	127	2504	0	0/0	2377	chr10	1310371	1310445	24	75	3.125	no	no	yes	no	no	no	no	yes	yes	yes
182263050	0	199	199	2305	-5/-5	109	chr10	1373750	1374011	33	262	7.939394	no	no	yes	no	no	no	yes	no	no	yes
182263078	1071	1241	2312	192	0/0	1071	chr10	1409179	1409296	37	118	3.216216	no	no	yes	no	no	no	no	no	no	yes
182263097	2323	179	2502	2	0/0	2323	chr10	1417179	1417258	23	80	3.478261	no	no	yes	no	no	no	no	no	no	yes
182263101	548	1771	2319	185	0/1	1260	chr10	1428847	1428903	18	57	3.166667	no	no	yes	no	no	no	no	no	yes	yes
182263132	1218	1286	2504	0	0/0	1218	chr10	1470071	1470126	26	56	2.153846	no	no	yes	no	no	no	no	no	no	yes
182263222	669	1827	2496	8	0/2	1002	chr10	1575002	1575052	26	51	1.961538	no	no	yes	no	no	no	no	no	no	yes
182263240	0	1614	1614	890	-2/-2	983	chr10	1602620	1602769	36	150	4.289474	no	no	yes	no	no	no	no	yes	no	yes
182263363	275	2205	2480	24	1/1	1560	chr10	1706884	1706955	23	72	3.173913	no	no	yes	no	no	no	no	yes	yes	yes
182263366	1061	1410	2471	33	0/0	1061	chr10	1717005	1717102	16	98	6.375	no	no	yes	no	no	no	no	yes	yes	yes
182263734	0	393	393	2111	-4/-4	348	chr10	2315053	2315293	40	241	6.025	yes	no	no	no	yes	no	yes	yes	yes	yes
182263784	2321	176	2497	7	0/0	2321	chr10	2374558	2374633	26	76	2.961539	no	no	yes	no	no	no	no	yes	no	yes
182264077	0	197	197	2307	-10/-10	107	chr10	2865642	2866045	31	404	13.032258	no	no	no	no	no	no	no	yes	no	no
182264163	443	2059	2502	2	-1/-1	1509	chr10	2983996	2984095	22	100	4.681818	no	no	no	no	no	no	no	no	no	no
182264207	0	1519	1519	985	-2/-2	1507	chr10	3048492	3048677	37	186	5.027027	no	no	no	no	no	no	no	yes	yes	no
182264211	0	2131	2131	373	-13/-13	1240	chr10	3053485	3053815	18	331	18.388889	no	no	no	no	no	no	no	yes	no	no
182264336	0	162	162	2342	-9/-9	94	chr10	3230572	3230990	38	419	11.078947	no	no	no	no	no	no	no	no	no	no
182264348	52	2419	2471	33	-1/-1	2214	chr10	3243006	3243079	22	74	3.363636	no	no	yes	no	no	no	no	no	no	yes
182264364	126	1780	1906	598	1/1	1660	chr10	3276709	3276791	37	83	2.243243	no	no	yes	no	no	no	no	no	no	yes
182264626	2242	210	2452	52	0/0	2242	chr10	3719781	3719816	8	36	4.5	no	no	no	no	no	no	no	yes	no	no
182264635	2280	224	2504	0	0/0	2280	chr10	3742913	3742963	12	51	4.25	no	no	no	no	no	no	no	no	no	no
182264658	224	324	548	1956	-2/-2	289	chr10	3773271	3773390	20	120	5.954545	no	no	no	no	no	no	no	yes	no	no
182264695	0	434	434	2070	-1/-1	305	chr10	3827139	3827285	34	147	4.352941	no	no	no	no	no	no	no	no	no	no
182264721	1543	958	2501	3	0/0	1543	chr10	3875988	3876033	9	46	5.111111	no	no	no	no	no	no	no	yes	no	no
182264812	745	251	996	1508	0/0	745	chr10	4031226	4031337	26	112	4.357143	no	no	yes	no	no	no	no	no	no	yes
182264836	2359	145	2504	0	0/0	2359	chr10	4097196	4097266	20	71	3.55	no	no	no	no	no	no	no	no	no	no
182264926	2321	183	2504	0	0/0	2321	chr10	4294724	4294776	10	53	5.3	no	no	no	no	no	no	no	no	no	no
182265208	960	1539	2499	5	0/-1	1037	chr10	4921970	4922059	27	90	3.37037	no	no	no	no	no	no	no	no	no	no
182265327	787	1603	2390	114	0/1	1350	chr10	5283965	5284015	22	51	2.409091	no	no	yes	no	no	no	no	yes	yes	yes
182265349	1452	703	2155	349	0/0	1452	chr10	5311797	5311878	33	82	2.484848	no	no	no	no	no	no	no	no	no	no
182265378	1709	771	2480	24	0/0	1709	chr10	5363009	5363100	20	92	4.6	no	no	no	no	no	no	no	yes	no	no
182265438	0	1946	1946	558	-2/-2	1946	chr10	5480950	5481126	43	177	4.139535	no	no	no	no	no	no	no	yes	no	no
182265472	2374	130	2504	0	0/0	2374	chr10	5551819	5551870	20	52	2.6	no	no	yes	no	yes	no	no	yes	yes	yes
182265475	2164	297	2461	43	0/0	2164	chr10	5558058	5558163	35	106	3.028571	no	no	no	no	no	no	no	no	yes	no
182265520	0	313	313	2191	-16/-16	176	chr10	5616220	5616573	19	354	19	no	no	yes	no	no	yes	yes	yes	no	yes
182265686	825	1352	2177	327	1/1	920	chr10	5985231	5985316	29	86	2.965517	no	no	no	no	no	no	no	yes	no	no
182265713	2313	166	2479	25	0/0	2313	chr10	6024585	6024682	26	98	3.714286	no	no	yes	no	no	no	no	no	yes	yes
182265736	0	153	153	2351	-7/-7	63	chr10	6075592	6075745	17	154	9.058824	no	no	no	no	no	no	no	no	no	no
182265759	0	1386	1386	1118	-4/-4	1386	chr10	6127450	6127732	44	283	6.431818	no	no	no	no	no	no	no	no	no	no
182265980	61	2420	2481	23	-2/-2	750	chr10	6580257	6580329	9	73	7.545455	yes	no	no	no	yes	no	yes	yes	yes	yes
182266164	1439	1016	2455	49	0/0	1439	chr10	6923862	6923945	21	84	3.875	no	no	yes	no	no	no	no	no	no	yes
182266251	1692	812	2504	0	0/0	1692	chr10	7135957	7136029	22	73	3.318182	no	no	no	no	no	no	no	no	no	no
182266351	298	2117	2415	89	-1/-1	1585	chr10	7367270	7367389	39	120	3.076923	no	no	yes	no	no	no	no	no	no	yes
182266486	0	1482	1482	1022	-1/-1	1482	chr10	7597503	7597679	59	177	3	no	no	yes	no	no	no	no	no	no	yes
182267005	0	1386	1386	1118	-5/-5	1385	chr10	8562762	8562985	25	224	8.83871	no	no	no	no	no	no	no	no	no	no
182267048	985	1519	2504	0	0/-1	1519	chr10	8661217	8661290	20	74	3.7	no	no	no	no	no	no	no	no	no	no
182267081	2228	234	2462	42	0/0	2228	chr10	8723887	8723968	40	82	2.05	yes	no	no	no	no	no	no	no	no	no
182267096	2187	307	2494	10	0/0	2187	chr10	8765474	8765518	18	45	2.555556	no	no	no	no	no	no	no	no	no	no
182267391	0	764	764	1740	-2/-2	764	chr10	9396210	9396438	56	229	4.089286	no	no	no	no	no	no	no	no	yes	no
182267651	1623	399	2022	482	0/0	1623	chr10	10005598	10005671	34	74	2.235294	no	no	no	no	no	no	no	no	no	no
182267733	1847	190	2037	467	0/0	1847	chr10	10177835	10177933	26	99	3.925926	no	no	no	no	no	no	no	yes	no	no
182267849	2305	199	2504	0	0/0	2305	chr10	10441614	10441666	16	53	3.352941	no	no	yes	no	no	no	no	no	no	yes
182267889	2266	150	2416	88	0/0	2266	chr10	10562782	10562829	22	48	2.181818	no	no	no	no	no	no	no	no	no	no
182268023	0	183	183	2321	-1/-1	183	chr10	10939076	10939263	62	188	3.032258	no	no	yes	no	no	no	no	no	no	yes
182268071	1495	881	2376	128	0/0	1495	chr10	11107856	11107931	17	76	4.388889	no	no	yes	no	no	no	no	no	no	yes
182268103	2189	315	2504	0	0/0	2189	chr10	11254877	11254944	20	68	3.4	no	no	yes	no	no	no	no	yes	no	yes
182268274	327	1503	1830	674	-1/-1	704	chr10	11742312	11742382	20	71	3.55	yes	yes	no	no	yes	no	yes	yes	yes	yes
182268329	2122	382	2504	0	0/0	2122	chr10	11887734	11887780	20	47	2.35	no	no	yes	no	no	no	no	yes	yes	yes
182268549	1603	683	2286	218	0/0	1603	chr10	12349458	12349506	9	49	5.4	yes	no	no	no	yes	no	yes	yes	yes	yes
182268827	37	2453	2490	14	1/1	1602	chr10	12894205	12894255	17	51	3	no	no	yes	no	no	no	no	no	no	yes
182269882	71	1580	1651	853	1/1	1306	chr10	15168721	15168794	23	74	3.375	yes	no	no	no	no	no	no	yes	yes	no
182270047	2202	302	2504	0	0/0	2202	chr10	15531376	15531420	16	45	2.8125	no	no	yes	no	no	no	no	no	no	yes
182270425	168	1762	1930	574	3/3	356	chr10	16403784	16403853	12	70	5.833333	no	no	no	no	no	no	no	no	no	no
182270754	1456	1048	2504	0	0/0	1456	chr10	17201445	17201479	14	35	2.5	yes	no	yes	no	no	no	yes	yes	yes	yes
182270830	1179	155	1334	1170	0/0	1179	chr10	17325397	17325519	35	123	3.571429	no	no	yes	no	no	no	no	yes	no	yes
182271078	1767	736	2503	1	0/0	1767	chr10	17914784	17914814	13	31	2.384615	no	no	no	no	no	no	no	no	no	no
182271904	1797	693	2490	14	0/0	1797	chr10	19699278	19699328	9	51	5.666667	no	no	yes	no	no	no	no	yes	no	yes
182272343	27	1761	1788	716	-1/-1	1737	chr10	20644315	20644355	14	41	3	no	no	no	no	no	no	no	no	yes	no
182272465	1380	1119	2499	5	0/0	1380	chr10	21011629	21011694	10	66	6.307693	no	no	yes	no	no	no	no	no	no	yes
182272509	859	828	1687	817	0/0	859	chr10	21119419	21119543	32	125	3.777778	no	no	yes	no	no	no	no	no	no	yes
182273082	2368	136	2504	0	0/0	2368	chr10	22436956	22436986	16	31	1.9375	no	no	yes	no	no	no	yes	yes	yes	yes
182273525	2191	313	2504	0	0/0	2191	chr10	23428292	23428344	18	53	2.944444	no	no	no	no	no	no	no	no	no	no
182273990	1461	1031	2492	12	0/0	1461	chr10	24524945	24525025	24	81	3.375	no	no	yes	no	no	no	no	yes	yes	yes
182274643	2315	186	2501	3	0/0	2315	chr10	26034822	26034878	18	57	3.210526	no	no	yes	no	no	no	no	no	no	yes
182274684	1031	1473	2504	0	0/-1	1160	chr10	26147232	26147294	21	63	3	no	no	yes	no	no	no	no	no	no	yes
182274977	0	2272	2272	232	-1/-1	1906	chr10	26811722	26811855	32	134	4.5	no	no	yes	no	no	no	no	no	no	yes
182275131	0	401	401	2103	-2/-2	282	chr10	27106766	27106921	29	156	5.34375	no	no	no	no	no	no	no	no	no	no
182276079	2233	270	2503	1	0/0	2233	chr10	29198111	29198144	16	34	2.125	no	no	no	no	no	no	no	no	no	no
182276237	1848	433	2281	223	0/0	1848	chr10	29507540	29507570	14	31	2.214286	no	no	yes	no	no	yes	no	no	no	yes
182276417	151	1505	1656	848	-2/-2	1163	chr10	29833651	29833774	22	124	5.636364	no	no	no	no	no	no	no	no	no	no
182276547	2330	174	2504	0	0/0	2330	chr10	30042597	30042651	23	55	2.391304	no	no	yes	no	no	no	no	no	no	yes
182276556	1990	514	2504	0	0/0	1990	chr10	30059600	30059642	22	43	1.954545	yes	no	yes	no	no	no	yes	yes	yes	yes
182276721	1329	805	2134	370	0/0	1329	chr10	30338272	30338347	19	76	4	no	no	yes	no	no	no	no	no	no	yes
182277215	231	648	879	1625	-2/-2	484	chr10	31595338	31595445	10	108	10.9	no	no	no	no	no	no	no	yes	no	no
182278022	1938	566	2504	0	0/0	1938	chr10	33745273	33745329	16	57	3.5	no	no	no	no	no	no	no	no	no	no
182278054	1928	184	2112	392	0/0	1928	chr10	33817323	33817395	26	73	2.807692	no	no	no	no	no	no	no	no	no	no
182278083	2057	447	2504	0	0/0	2057	chr10	33871098	33871143	23	46	2	no	no	no	no	no	no	no	no	no	no
182278286	2291	213	2504	0	0/0	2291	chr10	34383675	34383756	27	82	3.178571	no	no	yes	no	no	no	no	no	yes	yes
182278429	1132	923	2055	449	0/0	1132	chr10	34745391	34745440	26	50	1.923077	no	no	yes	no	no	no	no	yes	no	yes
182278432	1752	528	2280	224	0/0	1752	chr10	34745428	34745491	22	64	2.869565	no	no	yes	no	no	no	no	yes	no	yes
182278540	1293	1211	2504	0	0/0	1293	chr10	34908270	34908338	26	69	2.653846	no	no	no	no	no	no	no	yes	yes	no
182278897	1578	861	2439	65	0/0	1578	chr10	35639442	35639509	18	68	3.789474	no	no	no	yes	no	no	yes	yes	yes	yes
182279115	102	567	669	1835	-5/-5	330	chr10	36131032	36131156	15	125	8.6	no	no	no	no	no	no	no	no	no	no
182279703	2369	133	2502	2	0/0	2369	chr10	37502772	37502855	26	84	3.25	no	no	no	no	no	no	no	no	no	no
182279999	28	2476	2504	0	0/-1	2467	chr10	38308237	38308308	23	72	3.083333	no	no	yes	no	no	no	no	no	no	yes
182280059	0	437	437	2067	-2/-2	437	chr10	38465774	38465928	32	155	4.861111	no	no	yes	no	no	no	no	no	no	yes
182280311	1556	946	2502	2	0/0	1556	chr10	38969708	38969789	22	82	3.727273	no	no	no	no	no	no	no	no	no	no
182280598	2108	395	2503	1	0/0	2108	chr10	41846932	41846971	21	40	1.904762	no	no	no	no	no	no	no	no	yes	no
182280780	1807	696	2503	1	0/0	1807	chr10	42172035	42172099	26	65	2.5	no	no	no	no	no	no	no	yes	yes	no
182280854	304	2176	2480	24	0/-1	2174	chr10	42233648	42233698	17	51	3	no	no	no	no	no	no	no	no	no	no
182280875	2376	128	2504	0	0/0	2376	chr10	42242437	42242497	17	61	3.588235	yes	no	no	no	no	no	yes	no	yes	no
182280963	2300	203	2503	1	0/0	2300	chr10	42445838	42445889	14	52	3.666667	no	no	yes	no	no	no	no	no	no	yes
182281208	632	1863	2495	9	0/-1	1853	chr10	43039485	43039564	22	80	3.636364	no	no	no	no	no	no	no	yes	yes	no
182281227	1038	1466	2504	0	0/1	1130	chr10	43081307	43081342	12	36	3	no	no	yes	no	no	no	no	yes	no	yes
182281278	1989	515	2504	0	0/0	1989	chr10	43203890	43203960	20	71	3.55	yes	no	yes	no	no	no	no	yes	yes	yes
182281355	1997	328	2325	179	0/0	1997	chr10	43367421	43367478	22	58	2.636364	no	no	no	no	no	no	no	no	no	no
182281855	0	787	787	1717	-7/-7	787	chr10	44662654	44663103	50	450	9	no	no	no	no	no	no	no	no	yes	no
182282330	0	333	333	2171	-3/-3	329	chr10	45817274	45817492	40	219	5.487805	yes	no	no	no	yes	no	no	no	no	yes
182282566	2089	411	2500	4	0/0	2089	chr10	46196698	46196756	11	59	5.25	no	no	no	no	no	no	no	no	no	no
182282648	2330	174	2504	0	0/0	2330	chr10	46309138	46309172	18	35	1.944444	no	yes	yes	yes	no	no	no	yes	no	yes
182282742	1575	777	2352	152	0/0	1575	chr10	46517251	46517366	13	116	8.923077	no	no	yes	no	no	no	no	yes	yes	yes
182283731	1680	713	2393	111	0/0	1680	chr10	49252055	49252161	20	107	5.35	no	no	no	no	no	no	no	yes	no	no
182284361	0	395	395	2109	-3/-3	292	chr10	50957020	50957235	32	216	6.9375	no	no	no	no	no	no	no	yes	no	no
182284685	1756	725	2481	23	0/0	1756	chr10	51821674	51821704	14	31	2.285714	no	no	yes	no	no	no	no	no	no	yes
182285297	2058	446	2504	0	0/0	2058	chr10	53645554	53645608	16	55	3.5625	no	no	no	no	no	no	no	yes	no	no
182285335	260	1573	1833	671	-1/-1	508	chr10	53751322	53751422	21	101	4.826087	no	no	no	no	no	no	no	yes	no	no
182285645	1216	1288	2504	0	0/0	1216	chr10	54421731	54421769	11	39	3.545455	no	no	yes	no	no	no	no	no	no	yes
182285647	293	574	867	1637	0/0	293	chr10	54421825	54421945	23	121	5.521739	no	no	yes	no	no	no	no	no	no	yes
182285660	2309	195	2504	0	0/0	2309	chr10	54454260	54454335	24	76	3.208333	no	no	yes	no	no	no	no	no	no	yes
182285826	858	1506	2364	140	0/-1	1332	chr10	54844444	54844555	43	112	2.72093	no	no	yes	no	no	no	no	no	no	yes
182286006	203	262	465	2039	-1/-1	248	chr10	55285105	55285233	38	129	3.394737	no	no	yes	no	no	no	no	no	no	yes
182287165	1652	180	1832	672	0/0	1652	chr10	58136776	58136840	34	65	1.911765	no	no	no	no	no	no	no	no	no	no
182287223	979	1522	2501	3	0/-1	1021	chr10	58268932	58268992	21	61	2.904762	yes	no	no	no	no	no	yes	yes	yes	no
182288299	2279	225	2504	0	0/0	2279	chr10	61586032	61586076	11	45	4.272727	no	no	no	no	no	no	no	yes	no	no
182288328	767	168	935	1569	0/0	767	chr10	61679282	61679350	18	69	3.85	no	no	yes	no	no	no	no	yes	no	yes
182288829	2068	234	2302	202	0/0	2068	chr10	63133944	63134031	21	88	4.190476	no	no	yes	no	no	no	no	yes	yes	yes
182289303	0	278	278	2226	-6/-6	161	chr10	64430178	64430380	24	203	8.458333	no	no	yes	no	no	no	no	yes	no	yes
182289314	596	184	780	1724	0/0	596	chr10	64456721	64456776	13	56	4.285714	no	no	yes	no	no	no	no	yes	no	yes
182289509	2349	148	2497	7	0/0	2349	chr10	65056686	65056773	21	88	4.130435	no	no	no	no	no	no	no	no	no	no
182289717	679	132	811	1693	0/0	679	chr10	65539644	65539680	17	37	2.176471	no	no	no	no	no	no	no	no	no	no
182289722	2091	410	2501	3	0/0	2091	chr10	65575542	65575584	14	43	3.066667	no	no	yes	no	no	no	no	no	no	yes
182289859	1779	719	2498	6	0/0	1779	chr10	65899712	65899761	23	50	2.173913	no	no	no	no	no	no	no	no	no	no
182289872	1349	1155	2504	0	0/0	1349	chr10	65948730	65948774	10	45	4.545455	no	no	yes	no	no	no	no	no	no	yes
182289941	0	2504	2504	0	1/1	2429	chr10	66147762	66147820	13	59	4.4	no	no	yes	no	no	no	no	no	no	yes
182290167	0	2504	2504	0	-1/-1	2501	chr10	66689098	66689141	8	44	5.5	no	no	yes	no	no	no	no	no	no	yes
182290363	2255	249	2504	0	0/0	2255	chr10	67206727	67206769	7	43	6.142857	no	no	yes	no	no	no	no	yes	no	yes
182290584	608	1691	2299	205	0/1	1354	chr10	67849306	67849375	32	70	2.1875	yes	no	no	no	no	no	no	yes	no	no
182291388	1067	1222	2289	215	0/0	1067	chr10	69408785	69408841	11	57	5.272727	no	no	yes	no	no	no	yes	yes	yes	yes
182291431	2164	340	2504	0	0/0	2164	chr10	69478132	69478199	19	68	3.578947	no	no	yes	no	no	no	no	yes	no	yes
182291553	100	2399	2499	5	1/2	753	chr10	69855779	69855807	15	29	1.933333	no	no	yes	no	no	no	no	no	yes	yes
182291561	1195	1309	2504	0	0/0	1195	chr10	69889282	69889344	19	63	3.315789	no	no	yes	no	no	no	no	yes	yes	yes
182291788	2362	142	2504	0	0/0	2362	chr10	70364600	70364628	15	29	1.933333	no	no	yes	no	no	no	no	yes	yes	yes
182291942	1835	669	2504	0	0/0	1835	chr10	70684841	70684875	7	35	5	no	no	yes	no	no	no	no	no	no	yes
182292008	2302	196	2498	6	0/0	2302	chr10	70826191	70826266	23	76	3.2	no	no	yes	no	no	no	no	no	no	yes
182292041	0	200	200	2304	-12/-12	96	chr10	70918483	70918919	31	437	14.096774	no	no	no	no	no	no	yes	no	yes	no
182292278	0	167	167	2337	-10/-10	68	chr10	71661708	71661946	19	239	13	no	no	yes	no	no	no	yes	no	yes	yes
182292281	2332	172	2504	0	0/0	2332	chr10	71668140	71668208	22	69	3.136364	no	no	yes	no	no	no	no	no	no	yes
182292382	303	2200	2503	1	-1/-1	1368	chr10	71878566	71878632	22	67	3.045455	no	no	yes	no	no	no	no	yes	yes	yes
182292401	1216	201	1417	1087	0/0	1216	chr10	71889320	71889372	25	53	2.12	no	no	no	no	no	no	no	yes	yes	no
182292415	1351	800	2151	353	0/0	1351	chr10	71901183	71901266	19	84	4.421052	no	no	no	no	no	no	no	yes	no	no
182292440	1979	525	2504	0	0/0	1979	chr10	71964165	71964200	9	36	4.111111	yes	no	no	no	no	no	yes	yes	yes	no
182293034	89	175	264	2240	3/3	137	chr10	73270494	73270547	16	54	3.4375	no	no	yes	no	no	no	no	yes	no	yes
182293039	1701	802	2503	1	0/0	1701	chr10	73282100	73282140	10	41	4.1	no	no	yes	no	no	no	no	no	no	yes
182293260	926	1274	2200	304	0/0	926	chr10	73773091	73773151	16	61	3.8125	yes	no	yes	no	no	yes	no	yes	yes	yes
182294019	0	1055	1055	1449	-1/-1	1012	chr10	75691065	75691196	30	132	4.4	no	no	yes	no	no	no	no	no	no	yes
182294398	2159	325	2484	20	0/0	2159	chr10	76885195	76885270	12	76	6.615385	no	yes	yes	no	yes	yes	no	no	no	yes
182294614	1634	127	1761	743	0/0	1634	chr10	77439072	77439183	15	112	7.352941	no	no	yes	no	no	no	no	no	no	yes
182294816	0	317	317	2187	-6/-6	146	chr10	77888989	77889247	29	259	8.931034	no	no	yes	no	no	no	no	yes	no	yes
182295266	2299	194	2493	11	0/0	2299	chr10	79209143	79209241	33	99	3.030303	no	no	yes	no	no	no	no	yes	no	yes
182295349	575	1913	2488	16	1/1	950	chr10	79421413	79421467	16	55	3.588235	no	no	yes	no	no	no	no	no	no	yes
182295359	512	1992	2504	0	0/1	1180	chr10	79445141	79445171	8	31	3.875	yes	no	yes	no	no	no	yes	yes	no	yes
182295390	2198	306	2504	0	0/0	2198	chr10	79502942	79502976	10	35	3.5	no	no	no	no	no	no	no	yes	no	no
182295847	2110	393	2503	1	0/0	2110	chr10	80535935	80535965	10	31	3.1	yes	no	no	no	yes	no	yes	yes	yes	yes
182296320	2318	185	2503	1	0/0	2318	chr10	81881169	81881207	11	39	3.416667	no	no	yes	no	no	no	no	no	yes	yes
182296542	1024	1480	2504	0	0/1	1042	chr10	82468354	82468395	20	42	2.1	no	no	yes	no	no	no	no	yes	no	yes
182296736	1365	1110	2475	29	0/0	1365	chr10	82968638	82968694	12	57	4.75	no	no	yes	no	no	no	no	no	no	yes
182297088	1766	694	2460	44	0/0	1766	chr10	83955154	83955218	25	65	2.6	no	no	no	no	no	no	no	yes	no	no
182297876	0	453	453	2051	-16/-16	253	chr10	86226308	86226657	18	350	18.272728	no	no	yes	no	no	no	no	no	no	yes
182298308	2110	364	2474	30	0/0	2110	chr10	87095161	87095192	10	32	3.2	yes	no	yes	no	no	no	yes	yes	yes	yes
182298671	1041	1451	2492	12	0/0	1041	chr10	88052574	88052676	30	103	3.433333	no	no	no	no	no	no	no	yes	no	no
182298694	274	2227	2501	3	-1/-1	1304	chr10	88134020	88134060	12	41	3.416667	no	no	no	no	no	no	no	no	no	no
182299697	2040	464	2504	0	0/0	2040	chr10	90840133	90840170	16	38	2.375	no	no	yes	no	no	no	no	yes	no	yes
182299715	2023	481	2504	0	0/0	2023	chr10	90880102	90880164	27	63	2.333333	no	no	yes	no	yes	no	no	yes	yes	yes
182299841	1923	580	2503	1	0/0	1923	chr10	91271087	91271135	16	49	2.944444	no	no	yes	no	no	no	no	no	no	yes
182300683	803	1697	2500	4	0/-1	1057	chr10	93066310	93066360	7	51	7.285714	no	no	yes	no	no	no	yes	yes	yes	yes
182300734	1332	1172	2504	0	0/0	1332	chr10	93183415	93183440	12	26	2.166667	no	no	no	no	no	no	no	no	no	no
182301111	0	350	350	2154	-4/-4	269	chr10	94141476	94141630	11	155	14	no	no	yes	no	no	no	no	no	no	yes
182301236	2323	172	2495	9	0/0	2323	chr10	94452042	94452131	14	90	6.176471	no	no	yes	no	no	no	no	yes	no	yes
182301612	1866	631	2497	7	0/0	1866	chr10	95662004	95662078	36	75	2.083333	no	no	no	no	no	no	no	yes	yes	no
182302008	0	1102	1102	1402	-2/-2	937	chr10	96782591	96782756	25	166	6.64	no	no	no	no	no	no	no	yes	no	no
182302026	1643	175	1818	686	0/0	1643	chr10	96801071	96801171	30	101	3.433333	no	no	no	no	no	no	no	yes	no	no
182302242	2377	127	2504	0	0/0	2377	chr10	97261025	97261053	13	29	2.230769	no	no	yes	no	no	no	no	no	no	yes
182302351	327	987	1314	1190	0/0	327	chr10	97425909	97426014	7	106	15.142858	yes	no	yes	no	no	no	no	yes	no	yes
182302532	0	134	134	2370	-12/-12	46	chr10	97829744	97830010	16	267	16.6875	no	no	yes	no	no	no	no	no	no	yes
182303301	827	1673	2500	4	0/-1	1042	chr10	99989784	99989872	27	89	3.296296	no	no	yes	no	no	no	no	no	no	yes
182304700	796	1564	2360	144	-1/-1	933	chr10	102869498	102869609	36	112	3.111111	yes	no	yes	yes	yes	yes	yes	yes	yes	yes
182304799	0	139	139	2365	-3/-3	55	chr10	103072399	103072550	30	152	5.066667	no	no	yes	no	no	no	no	yes	yes	yes
182305822	2336	164	2500	4	0/0	2336	chr10	105704617	105704654	8	38	4.875	no	no	no	no	no	no	no	no	no	no
182305868	2295	174	2469	35	0/0	2295	chr10	105801449	105801519	28	71	2.607143	no	no	no	no	no	no	no	no	no	no
182307100	1244	590	1834	670	0/0	1244	chr10	109119497	109119562	11	66	6.181818	no	no	no	no	no	no	no	yes	no	no
182307119	2050	454	2504	0	0/0	2050	chr10	109167646	109167691	15	46	3.0625	no	no	no	no	no	no	no	no	yes	no
182307567	259	2245	2504	0	-1/-1	1290	chr10	110571771	110571836	22	66	2.956522	no	no	yes	no	no	no	no	no	no	yes
182307876	223	2281	2504	0	1/1	1269	chr10	111509784	111509834	24	51	2.125	no	no	no	no	no	no	no	no	no	no
182307975	0	187	187	2317	-3/-3	187	chr10	111833611	111833855	50	245	4.9	no	no	yes	no	no	no	no	no	no	yes
182308002	2082	373	2455	49	0/0	2082	chr10	111909290	111909339	24	50	2.083333	no	no	yes	no	no	no	no	no	no	yes
182308139	562	1872	2434	70	1/1	1144	chr10	112358926	112359010	23	85	3.708333	no	no	no	no	no	no	no	no	no	no
182308151	0	195	195	2309	-1/-1	129	chr10	112376960	112377131	43	172	4	no	no	yes	no	no	no	no	yes	no	yes
182308195	1395	962	2357	147	0/0	1395	chr10	112486646	112486728	24	83	3.666667	no	no	yes	no	no	no	no	no	no	yes
182308516	1935	567	2502	2	0/0	1935	chr10	113307783	113307808	8	26	3.25	no	no	no	no	no	no	no	no	no	no
182308609	0	148	148	2356	-12/-12	55	chr10	113647427	113647722	18	296	16.421053	no	no	yes	no	no	no	no	no	no	yes
182308875	361	2143	2504	0	1/1	1199	chr10	114317143	114317188	22	46	2.090909	no	no	yes	no	no	no	no	no	no	yes
182308878	180	181	361	2143	0/0	180	chr10	114327136	114327178	10	43	4.3	no	no	yes	no	no	no	no	yes	no	yes
182309900	0	186	186	2318	-10/-10	131	chr10	117126439	117126789	28	351	12.607142	yes	no	no	no	yes	no	yes	yes	no	yes
182309930	1673	823	2496	8	0/0	1673	chr10	117191995	117192041	20	47	2.35	no	no	no	no	no	no	no	no	yes	no
182310294	261	206	467	2037	0/0	261	chr10	118248315	118248377	12	63	5.25	no	no	yes	no	no	yes	no	no	no	yes
182310424	1856	148	2004	500	0/0	1856	chr10	118506251	118506290	17	40	2.352941	no	no	no	no	no	no	no	no	no	no
182310576	166	2328	2494	10	-1/-1	1652	chr10	118968872	118968952	16	81	5.0625	no	no	yes	no	no	no	no	no	no	yes
182310798	1705	789	2494	10	0/0	1705	chr10	119382189	119382264	23	76	3.304348	no	no	yes	no	no	no	no	no	no	yes
182310827	0	325	325	2179	-1/-1	325	chr10	119467890	119468034	50	145	2.9	no	no	no	no	no	no	no	yes	no	no
182310828	0	481	481	2023	-5/-5	312	chr10	119468930	119469098	20	169	8.45	no	no	no	no	no	no	no	yes	yes	no
182310966	403	2093	2496	8	0/1	1076	chr10	119666548	119666619	21	72	3.428571	no	no	yes	no	no	no	no	no	yes	yes
182311248	2352	148	2500	4	0/0	2352	chr10	120339302	120339371	27	70	2.62963	no	no	no	no	no	no	no	no	no	no
182312037	1914	574	2488	16	0/0	1914	chr10	122507949	122508030	25	82	3.32	no	no	yes	no	no	no	no	yes	yes	yes
182312073	2012	491	2503	1	0/0	2012	chr10	122638284	122638332	10	49	4.9	no	no	yes	no	no	no	no	no	no	yes
182312303	2059	444	2503	1	0/0	2059	chr10	123351736	123351779	11	44	4	no	no	no	no	no	no	no	no	no	no
182312477	0	1015	1015	1489	-2/-2	563	chr10	123857543	123857687	18	145	8.055555	no	no	yes	no	no	no	yes	no	no	yes
182312596	2371	133	2504	0	0/0	2371	chr10	124114068	124114118	13	51	3.857143	no	no	no	no	no	no	no	no	no	no
182312654	636	1117	1753	751	-1/-1	795	chr10	124158716	124158834	29	119	4.103448	no	no	no	no	no	no	no	no	yes	no
182312799	316	2174	2490	14	-1/-1	513	chr10	124497230	124497297	9	68	7.555555	no	no	yes	no	no	no	no	yes	yes	yes
182312872	0	1766	1766	738	-1/-1	1743	chr10	124669854	124669984	18	131	7.277778	no	no	yes	no	no	no	no	no	no	yes
182312994	2309	178	2487	17	0/0	2309	chr10	124949404	124949488	28	85	3.033333	no	no	yes	no	no	no	no	no	no	yes
182313043	1809	674	2483	21	0/0	1809	chr10	125134875	125134904	7	30	4.285714	no	no	yes	no	no	no	no	yes	no	yes
182313072	2272	232	2504	0	0/0	2272	chr10	125201321	125201345	13	25	1.923077	no	no	no	no	no	no	no	yes	yes	no
182313792	866	1561	2427	77	0/0	866	chr10	127140605	127140685	27	81	3	no	no	yes	no	no	no	no	no	yes	yes
182313828	899	152	1051	1453	0/0	899	chr10	127249357	127249437	20	81	4.05	no	no	yes	no	no	no	no	no	no	yes
182314387	2329	170	2499	5	0/0	2329	chr10	128716276	128716363	24	88	3.692308	no	no	no	no	no	no	no	yes	yes	no
182314760	288	171	459	2045	0/0	288	chr10	129564177	129564215	20	39	1.95	no	no	yes	no	no	yes	no	yes	no	yes
182314781	1143	1352	2495	9	0/0	1143	chr10	129665122	129665159	20	38	1.9	no	no	yes	no	no	no	no	no	no	yes
182314817	0	512	512	1992	-9/-9	238	chr10	129773239	129773546	28	308	11	no	no	no	no	no	no	no	no	no	no
182314845	414	1917	2331	173	1/1	1395	chr10	129831253	129831333	19	81	4.263158	no	no	no	no	no	no	no	no	no	no
182314982	1756	725	2481	23	0/0	1756	chr10	130203870	130203920	10	51	5.1	no	no	no	no	no	no	no	no	yes	no
182315070	2185	318	2503	1	0/0	2185	chr10	130438852	130438891	10	40	4	yes	no	yes	no	no	no	no	no	no	yes
182315104	0	290	290	2214	-12/-12	182	chr10	130518915	130519348	31	434	14	no	no	no	no	no	no	no	yes	yes	no
182315171	0	707	707	1797	-1/-1	658	chr10	130654946	130655094	31	149	4.757576	no	no	no	no	no	no	no	no	no	no
182315172	1865	438	2303	201	0/0	1865	chr10	130655863	130655977	33	115	3.484848	no	no	no	no	no	no	no	yes	yes	no
182315173	0	1769	1769	735	-6/-6	1267	chr10	130656035	130656251	23	217	9.434783	no	no	no	no	no	no	no	yes	yes	no
182315208	8	877	885	1619	-1/-1	461	chr10	130743066	130743193	20	128	6.4	no	no	no	no	no	no	no	no	yes	no
182315238	0	2266	2266	238	-1/-1	2266	chr10	130784614	130784788	58	175	3.017241	no	no	no	no	no	no	no	no	no	no
182315241	0	559	559	1945	-17/-17	91	chr10	130788932	130789134	8	203	24.818182	no	no	no	no	no	no	no	no	no	no
182315269	0	147	147	2357	-1/-1	126	chr10	130806544	130806724	45	181	3.958333	no	no	no	no	no	no	no	yes	no	no
182315434	0	130	130	2374	-1/-1	130	chr10	131090901	131091054	48	154	3.208333	no	no	no	no	no	no	no	yes	yes	no
182315440	1172	206	1378	1126	0/0	1172	chr10	131095159	131095283	17	125	7.470588	yes	yes	yes	no	no	no	yes	yes	no	yes
182315522	1674	788	2462	42	0/0	1674	chr10	131248022	131248059	17	38	2.294118	no	no	yes	no	no	no	no	yes	no	yes
182315547	2355	147	2502	2	0/0	2355	chr10	131299482	131299528	15	47	3.133333	no	no	yes	no	no	no	no	no	no	yes
182315559	0	317	317	2187	-7/-7	236	chr10	131344218	131344599	42	382	9.095238	no	no	no	no	no	no	yes	no	no	no
182315704	0	169	169	2335	-5/-5	131	chr10	131637962	131638206	33	245	7.424242	no	no	no	no	no	no	no	yes	no	no
182315814	1542	655	2197	307	0/0	1542	chr10	131742553	131742599	17	47	2.764706	no	no	no	no	no	no	no	no	no	no
182315831	0	138	138	2366	-6/-6	48	chr10	131749284	131749416	12	133	11.083333	no	no	no	no	no	no	no	yes	yes	no
182315880	0	216	216	2288	-8/-8	123	chr10	131812204	131812458	20	255	12.666667	no	no	no	no	no	no	yes	yes	no	no
182315907	635	1869	2504	0	0/-1	1229	chr10	131859545	131859594	13	50	3.846154	no	no	no	no	no	no	no	yes	no	no
182315909	0	183	183	2321	-2/-2	169	chr10	131862614	131862784	43	171	4	no	no	no	no	no	no	no	no	yes	no
182316001	0	1807	1807	697	-1/-1	1454	chr10	132061169	132061305	25	137	5.48	no	no	yes	no	no	no	no	no	no	yes
182316026	1772	658	2430	74	0/0	1772	chr10	132100772	132100881	36	110	3.055556	no	no	yes	no	no	no	no	no	no	yes
182316036	1669	167	1836	668	0/0	1669	chr10	132115184	132115300	35	117	3.342857	no	no	yes	no	no	no	no	no	no	yes
182316039	684	1777	2461	43	0/-1	985	chr10	132117587	132117670	24	84	3.5	no	no	yes	no	no	no	yes	yes	no	yes
182316042	0	277	277	2227	-1/-1	253	chr10	132122176	132122331	38	156	4.076923	no	no	yes	no	no	no	no	no	no	yes
182316101	1205	1298	2503	1	0/0	1205	chr10	132162757	132162801	24	45	1.916667	no	no	yes	no	no	no	no	yes	yes	yes
182316137	62	2420	2482	22	-3/-3	961	chr10	132187326	132187398	10	73	7.3	no	no	yes	no	no	no	yes	yes	no	yes
182316161	0	147	147	2357	-1/-1	147	chr10	132232683	132232855	56	173	3.089286	no	no	yes	no	no	no	no	yes	yes	yes
182316165	796	1708	2504	0	0/-1	1108	chr10	132237170	132237218	14	49	3.571429	no	no	yes	no	no	no	no	yes	no	yes
182316222	97	960	1057	1447	-4/-4	564	chr10	132282416	132282545	16	130	8.125	no	no	yes	no	no	no	no	yes	no	yes
182316223	0	175	175	2329	-8/-8	76	chr10	132284275	132284482	18	208	11.4	no	no	yes	no	no	no	no	no	no	yes
182316282	1286	855	2141	363	0/0	1286	chr10	132364785	132364819	16	35	2.1875	yes	no	yes	no	no	no	no	yes	yes	yes
182316306	22	2116	2138	366	-2/-2	1411	chr10	132403985	132404114	26	130	5.038462	no	no	yes	no	no	no	no	yes	yes	yes
182316330	850	1315	2165	339	0/-2	978	chr10	132423678	132423769	14	92	6.375	no	no	no	no	no	no	no	yes	yes	no
182316426	2282	221	2503	1	0/0	2282	chr10	132479306	132479368	12	63	5.25	no	no	no	no	no	no	no	no	no	no
182316433	1702	779	2481	23	0/0	1702	chr10	132492584	132492659	38	76	2	no	no	no	no	no	no	no	no	no	no
182316441	0	185	185	2319	-2/-2	185	chr10	132502786	132502956	36	171	4.833333	no	no	no	no	no	no	no	yes	no	no
182316510	2320	184	2504	0	0/0	2320	chr10	132572275	132572327	17	53	3.117647	no	no	yes	no	no	no	no	yes	no	yes
182316556	0	283	283	2221	-1/-1	283	chr10	132606227	132606382	51	156	3.057692	no	no	yes	no	no	no	no	yes	yes	yes
182316570	2274	223	2497	7	0/0	2274	chr10	132613248	132613336	29	89	3.068965	no	no	yes	no	no	no	no	no	no	yes
182316579	0	2045	2045	459	-1/-1	2045	chr10	132624415	132624540	42	126	3.071429	no	no	yes	no	no	no	no	no	no	yes
182316591	0	160	160	2344	-5/-5	128	chr10	132634209	132634460	36	252	7.083333	no	no	yes	no	no	no	no	yes	yes	yes
182316605	0	244	244	2260	-5/-5	242	chr10	132651216	132651543	46	328	7.130435	no	no	yes	no	no	no	no	no	no	yes
182316620	0	192	192	2312	-6/-6	53	chr10	132671321	132671504	21	184	8.761905	no	no	yes	no	no	no	no	yes	yes	yes
182316624	0	591	591	1913	-1/-1	534	chr10	132682106	132682238	26	133	5.115385	no	no	yes	no	no	no	no	yes	no	yes
182316679	1675	828	2503	1	0/0	1675	chr10	132712876	132712932	20	57	2.95	no	no	yes	no	no	no	no	yes	no	yes
182316686	0	438	438	2066	-15/-15	152	chr10	132723431	132723701	15	271	18.066668	no	no	yes	no	no	no	no	yes	yes	yes
182316698	1897	607	2504	0	0/0	1897	chr10	132731713	132731763	16	51	3.1875	no	no	yes	no	no	no	no	no	no	yes
182316702	2309	142	2451	53	0/0	2309	chr10	132737361	132737471	38	111	2.947368	no	no	yes	no	no	no	no	no	no	yes
182316798	0	219	219	2285	-10/-10	76	chr10	132804076	132804291	14	216	15.428572	no	no	no	no	no	no	no	no	no	no
182316804	0	278	278	2226	-10/-10	214	chr10	132813352	132813723	30	372	12.242424	yes	no	yes	no	no	no	no	no	no	yes
182316866	567	1813	2380	124	-1/-1	1119	chr10	132880631	132880744	35	114	3.257143	no	no	yes	no	no	no	no	no	no	yes
182316868	1057	1269	2326	178	0/0	1057	chr10	132881586	132881704	40	119	2.975	no	no	yes	no	no	no	no	no	no	yes
182316877	1180	437	1617	887	0/0	1180	chr10	132885718	132885830	22	113	5.227273	no	no	yes	yes	no	no	no	yes	no	yes
182316901	0	161	161	2343	-23/-23	112	chr10	132914023	132914847	33	825	25	no	no	yes	no	no	no	no	yes	no	yes
182316907	0	367	367	2137	-1/-1	362	chr10	132927298	132927437	36	140	3.888889	no	no	yes	no	no	no	yes	no	no	yes
182316917	126	1297	1423	1081	1/1	1233	chr10	132942353	132942431	35	79	2.314286	no	no	yes	no	no	no	yes	yes	no	yes
182316936	611	1887	2498	6	0/1	1183	chr10	132965825	132965867	10	43	4.3	yes	yes	no	no	no	no	no	yes	yes	yes
182316963	0	172	172	2332	-3/-3	155	chr10	132990697	132990881	35	185	5.285714	no	no	no	no	no	no	yes	no	yes	no
182316981	0	162	162	2342	-7/-7	161	chr10	132999305	132999701	44	397	9.022727	no	no	no	no	no	no	no	no	no	no
182316985	0	1648	1648	856	-2/-2	1499	chr10	133004939	133005092	27	154	5.777778	no	no	no	no	no	no	no	yes	no	no
182316998	860	1036	1896	608	0/0	860	chr10	133013562	133013661	19	100	5.263158	no	no	no	no	no	no	no	yes	yes	no
182317007	0	197	197	2307	-9/-9	95	chr10	133023818	133024170	32	353	11.03125	no	no	no	no	no	no	no	yes	no	no
182317081	0	243	243	2261	-6/-6	134	chr10	133099026	133099315	36	290	8.055555	no	no	yes	no	no	no	no	yes	yes	yes
182317106	2149	348	2497	7	0/0	2149	chr10	133122801	133122870	16	70	4.375	no	no	yes	no	no	no	no	no	yes	yes
182317118	544	1804	2348	156	0/0	544	chr10	133129624	133129723	25	100	4	no	yes	no	no	no	no	no	no	yes	yes
182317145	442	2018	2460	44	0/1	525	chr10	133159948	133159994	19	47	2.473684	yes	no	no	no	no	no	no	yes	no	no
182317201	0	268	268	2236	-13/-13	123	chr10	133185159	133185521	23	363	15.782609	no	no	yes	no	no	no	no	yes	no	yes
182317224	509	1995	2504	0	0/1	1353	chr10	133204995	133205046	24	52	2.208333	no	no	yes	no	no	no	no	no	no	yes
182317253	0	179	179	2325	-2/-2	179	chr10	133221810	133222007	42	198	4.714286	no	no	yes	no	no	no	no	yes	no	yes
182317257	808	984	1792	712	0/0	808	chr10	133227484	133227605	32	122	3.8125	no	no	no	no	no	no	no	no	no	no
182317311	0	315	315	2189	-1/-1	315	chr10	133261972	133262127	44	156	3.533333	no	no	no	no	no	yes	yes	yes	yes	no
182317407	1984	516	2500	4	0/0	1984	chr10	133324734	133324800	20	67	3.35	no	yes	yes	no	no	yes	no	yes	yes	yes
182317462	0	548	548	1956	-4/-4	542	chr10	133366573	133366845	46	273	5.934783	no	no	yes	no	no	no	no	yes	no	yes
182317463	0	2226	2226	278	-2/-2	2226	chr10	133369345	133369544	50	200	4	no	no	yes	no	no	no	no	yes	no	yes
182317470	209	2255	2464	40	-1/-1	423	chr10	133373669	133373761	8	93	11.545455	yes	no	no	no	no	yes	yes	yes	yes	no
182317471	0	167	167	2337	-14/-14	44	chr10	133379028	133379237	10	210	20.818182	yes	no	no	no	no	no	yes	yes	yes	no
182317476	0	2004	2004	500	-1/-1	1933	chr10	133388821	133388960	35	140	4	no	yes	yes	yes	no	no	no	yes	no	yes
182317561	0	157	157	2347	-4/-4	157	chr10	133525135	133525411	48	277	6.020833	yes	no	yes	no	no	yes	no	yes	no	yes
182317607	868	1603	2471	33	0/-1	950	chr10	133618487	133618577	22	91	4.136364	no	no	yes	no	no	no	no	no	no	yes
182317744	91	501	592	1912	-1/-1	483	chr11	191793	191914	38	122	3.210526	no	no	yes	no	no	no	no	yes	yes	yes
182317780	667	1258	1925	579	0/0	667	chr11	249526	249628	24	103	4.291667	no	no	yes	no	no	yes	no	yes	no	yes
182317783	0	197	197	2307	-13/-13	33	chr11	257857	258066	10	210	21	no	no	no	no	no	no	no	yes	no	no
182317816	557	1867	2424	80	2/2	990	chr11	294513	294550	18	38	2.111111	no	no	yes	no	no	no	no	no	no	yes
182317889	0	189	189	2315	-10/-10	110	chr11	381284	381675	32	392	12.25	no	yes	yes	yes	no	yes	no	yes	no	yes
182317893	0	127	127	2377	-19/-19	96	chr11	384902	385706	38	805	21.18421	no	no	no	no	no	no	no	yes	no	no
182317968	0	2184	2184	320	-1/-1	1202	chr11	442347	442477	20	131	6.363636	yes	no	no	no	no	no	no	yes	no	no
182318013	0	205	205	2299	-5/-5	205	chr11	480131	480529	57	399	7	no	yes	yes	no	no	yes	no	no	no	yes
182318090	0	1165	1165	1339	-6/-6	434	chr11	576746	576927	19	182	9.578947	no	no	yes	no	no	no	yes	yes	yes	yes
182318091	1485	1019	2504	0	0/0	1485	chr11	579221	579271	18	51	2.833333	no	no	yes	no	no	no	no	yes	yes	yes
182318119	0	404	404	2100	-1/-1	362	chr11	613611	613762	30	152	5.133333	yes	no	yes	no	no	yes	no	yes	yes	yes
182318123	0	177	177	2327	-3/-3	174	chr11	621949	622179	40	231	5.775	yes	no	yes	no	no	no	yes	yes	yes	yes
182318130	0	203	203	2301	-11/-11	135	chr11	627648	628080	31	433	14.064516	yes	no	no	no	no	no	yes	yes	no	no
182318145	0	326	326	2178	-2/-2	326	chr11	639989	640194	48	206	4.285714	no	no	no	yes	no	yes	yes	yes	no	yes
182318147	15	2277	2292	212	-1/-1	1043	chr11	642834	642889	16	56	3.5	no	no	no	no	no	no	no	yes	yes	no
182318150	0	197	197	2307	-6/-6	141	chr11	647800	648100	35	301	8.6	no	no	yes	no	no	no	no	yes	yes	yes
182318207	1036	1466	2502	2	0/0	1036	chr11	709156	709206	17	51	3	yes	no	yes	no	no	no	no	yes	no	yes
182318215	0	160	160	2344	-4/-4	119	chr11	712312	712531	36	220	6.111111	no	no	yes	no	no	no	yes	yes	no	yes
182318225	1165	1119	2284	220	0/0	1165	chr11	720944	721012	21	69	3.380952	yes	yes	yes	no	no	yes	yes	yes	yes	yes
182318227	1964	540	2504	0	0/0	1964	chr11	721684	721762	28	79	3.035714	yes	yes	yes	yes	no	yes	no	yes	yes	yes
182318295	560	1834	2394	110	4/4	662	chr11	833054	833119	9	66	7.333333	yes	no	yes	no	no	no	yes	yes	yes	yes
182318315	0	466	466	2038	-7/-7	407	chr11	881339	881669	37	331	9.027027	no	no	yes	no	no	yes	yes	yes	no	yes
182318359	978	1522	2500	4	0/-1	1039	chr11	953604	953650	10	47	4.636364	no	no	yes	no	no	no	no	yes	yes	yes
182318390	1791	695	2486	18	0/0	1791	chr11	998307	998366	21	60	2.869565	no	no	yes	no	no	no	no	no	no	yes
182318392	0	149	149	2355	-3/-3	149	chr11	1009405	1009657	50	253	5.06	no	no	yes	no	no	yes	yes	yes	no	yes
182318397	0	193	193	2311	-8/-8	171	chr11	1022029	1022398	37	370	10.210526	no	no	yes	no	no	no	yes	no	no	yes
182318405	2185	145	2330	174	0/0	2185	chr11	1029675	1029790	28	116	4.178571	no	no	yes	no	no	no	no	yes	yes	yes
182318425	2224	280	2504	0	0/0	2224	chr11	1039961	1040039	23	79	3.434783	no	no	no	no	no	no	no	no	no	no
182318449	0	212	212	2292	-88/-88	205	chr11	1078611	1081574	33	2964	91	no	no	yes	no	no	no	no	no	yes	yes
182318510	0	165	165	2339	-12/-12	131	chr11	1113121	1113474	23	354	15.521739	no	no	no	no	no	no	no	no	yes	no
182318616	0	584	584	1920	-1/-1	473	chr11	1208924	1209062	24	139	5.791667	no	no	no	no	no	no	no	no	no	no
182318676	955	1518	2473	31	0/-1	1062	chr11	1262732	1262818	12	87	7.25	no	no	no	no	no	yes	no	yes	yes	no
182318790	175	2329	2504	0	-1/-1	1342	chr11	1356030	1356116	21	87	4.142857	no	no	yes	no	no	no	no	yes	no	yes
182318827	1	995	996	1508	-1/-1	987	chr11	1396167	1396303	36	137	3.805556	no	no	yes	no	no	no	no	yes	no	yes
182318849	0	131	131	2373	-14/-14	78	chr11	1411956	1412536	36	581	16.138889	no	no	yes	no	no	no	yes	yes	yes	yes
182318864	0	175	175	2329	-4/-4	133	chr11	1423660	1423857	32	198	6.1875	no	no	yes	no	no	no	no	no	no	yes
182318865	67	1402	1469	1035	-1/-1	1298	chr11	1426209	1426338	24	130	5.416667	no	no	yes	no	no	no	no	no	no	yes
182318886	0	273	273	2231	-12/-12	155	chr11	1435199	1435616	29	418	14.413794	no	no	yes	no	no	no	yes	yes	no	yes
182318887	0	398	398	2106	-5/-5	256	chr11	1438021	1438237	31	217	7	no	no	yes	no	no	no	no	yes	no	yes
182318888	0	128	128	2376	-4/-4	60	chr11	1439737	1439919	26	183	7.038462	yes	no	yes	no	no	no	no	yes	no	yes
182318900	613	1878	2491	13	0/1	748	chr11	1454159	1454196	15	38	2.5	yes	yes	yes	no	no	no	no	yes	no	yes
182318904	769	1718	2487	17	0/-1	1063	chr11	1472804	1472905	24	102	4.25	no	no	yes	no	yes	no	no	yes	no	yes
182319039	571	1136	1707	797	-3/-3	629	chr11	1629862	1629977	21	116	5.523809	no	no	no	yes	no	no	no	no	yes	yes
182319074	0	348	348	2156	-27/-27	184	chr11	1660861	1661469	20	609	30.450001	no	no	no	no	no	no	no	yes	no	no
182319186	0	625	625	1879	-8/-8	429	chr11	1804108	1804339	16	232	14.117647	yes	no	no	no	no	no	yes	no	no	no
182319227	1168	1290	2458	46	0/1	1175	chr11	1860250	1860308	23	59	2.565217	yes	no	yes	no	no	no	no	no	no	yes
182319251	0	255	255	2249	-15/-15	126	chr11	1873799	1874117	17	319	18.764706	no	no	yes	no	no	no	no	yes	yes	yes
182319309	0	128	128	2376	-1/-1	128	chr11	1929825	1929995	59	171	2.898305	no	yes	yes	yes	yes	no	no	no	yes	yes
182319557	0	172	172	2332	-26/-26	48	chr11	2126972	2127328	12	357	29.375	no	no	no	no	no	no	no	yes	no	no
182319651	1639	832	2471	33	0/0	1639	chr11	2299813	2299884	18	72	4	no	no	yes	no	no	no	no	yes	yes	yes
182319652	0	200	200	2304	-13/-13	51	chr11	2300072	2300369	19	298	15.428572	no	no	yes	no	no	no	no	yes	yes	yes
182319673	2322	178	2500	4	0/0	2322	chr11	2312003	2312089	19	87	4.68421	no	no	yes	no	no	no	no	yes	no	yes
182319723	0	242	242	2262	-7/-7	174	chr11	2379209	2379525	31	317	10.117647	no	no	yes	no	no	no	no	yes	no	yes
182319740	392	2111	2503	1	0/1	1138	chr11	2425618	2425655	19	38	2	no	no	no	no	no	no	no	no	yes	no
182319973	531	1973	2504	0	-1/-1	1127	chr11	2839010	2839043	8	34	4.25	no	no	yes	no	no	no	no	yes	no	yes
182320010	2198	304	2502	2	0/0	2198	chr11	2916977	2917049	30	73	2.433333	no	yes	yes	no	no	yes	no	yes	no	yes
182320013	0	366	366	2138	-5/-5	364	chr11	2921535	2921837	43	303	7.046512	yes	yes	yes	no	no	yes	yes	yes	yes	yes
182320072	230	1868	2098	406	2/2	488	chr11	3069400	3069490	8	91	11.375	no	no	no	no	no	no	no	yes	no	no
182320084	2304	197	2501	3	0/0	2304	chr11	3094395	3094453	28	59	2.107143	no	no	yes	no	yes	no	no	yes	yes	yes
182320108	0	225	225	2279	-9/-9	83	chr11	3142978	3143281	25	304	12.2	no	no	yes	no	no	no	no	yes	no	yes
182320134	0	393	393	2111	-13/-13	93	chr11	3199294	3199548	14	255	18.214285	no	no	no	no	no	no	no	yes	yes	no
182320152	0	212	212	2292	-1/-1	212	chr11	3216108	3216264	51	157	3.078431	no	no	no	no	no	no	no	no	no	no
182320591	978	1523	2501	3	0/0	978	chr11	4198234	4198313	24	80	3.333333	no	no	yes	no	no	no	no	no	no	yes
182321135	1659	818	2477	27	0/0	1659	chr11	5759235	5759333	30	99	3.3	no	no	yes	no	no	no	no	no	no	yes
182321899	0	146	146	2358	-6/-6	44	chr11	8217834	8218012	20	179	8.95	no	no	no	no	no	no	no	no	no	no
182321902	687	1808	2495	9	0/-1	1067	chr11	8223029	8223080	7	52	7.428571	no	no	no	no	no	no	no	yes	yes	no
182322047	1	2489	2490	14	1/1	2329	chr11	8718093	8718126	8	34	4.111111	yes	no	yes	no	no	no	no	yes	yes	yes
182322729	0	166	166	2338	-5/-5	116	chr11	10249693	10249903	28	211	7.517241	no	no	yes	no	no	no	no	yes	yes	yes
182322944	2018	203	2221	283	0/0	2018	chr11	10932157	10932214	17	58	3.411765	no	no	no	no	no	no	no	yes	yes	no
182323376	857	1615	2472	32	0/0	857	chr11	12517304	12517329	7	26	3.714286	no	no	yes	no	no	no	no	no	no	yes
182323732	2061	443	2504	0	0/0	2061	chr11	13637007	13637062	22	56	2.545455	no	no	no	no	no	no	no	no	no	no
182324446	1401	1102	2503	1	0/0	1401	chr11	15874894	15874989	30	96	3.2	no	no	yes	no	no	no	no	no	yes	yes
182324679	0	253	253	2251	-7/-7	224	chr11	16560414	16560649	18	236	13.333333	no	no	yes	no	no	no	no	yes	no	yes
182325055	0	1529	1529	975	-1/-1	1529	chr11	17527071	17527209	45	139	3.088889	no	no	yes	no	no	no	no	no	yes	yes
182325068	1223	374	1597	907	0/0	1223	chr11	17552529	17552615	18	87	4.833333	no	no	yes	no	no	no	no	no	yes	yes
182325274	673	489	1162	1342	0/0	673	chr11	18143652	18143762	29	111	3.827586	no	yes	yes	no	no	no	no	no	no	yes
182325426	35	2464	2499	5	-1/-1	1302	chr11	18455866	18455939	16	74	4.625	no	no	no	no	yes	no	yes	yes	yes	yes
182326547	0	194	194	2310	-7/-7	60	chr11	21864807	21864991	10	185	18.454546	no	no	yes	no	no	no	no	yes	no	yes
182326708	0	1347	1347	1157	-3/-3	873	chr11	22339066	22339208	13	143	11.214286	yes	no	yes	no	no	no	no	no	no	yes
182326776	2329	175	2504	0	0/0	2329	chr11	22496366	22496419	18	54	3.111111	no	no	yes	no	no	no	no	yes	no	yes
182327108	1460	1044	2504	0	0/0	1460	chr11	23378674	23378755	26	82	3.153846	no	no	no	no	no	no	no	no	no	no
182327164	799	1673	2472	32	0/-1	850	chr11	23495709	23495818	28	110	3.928571	no	no	no	no	no	no	no	no	no	no
182327169	2273	230	2503	1	0/0	2273	chr11	23502569	23502612	13	44	3.538461	no	no	no	no	no	no	no	no	no	no
182327179	176	1863	2039	465	-1/-1	1702	chr11	23532551	23532666	32	116	3.625	no	no	no	no	no	no	no	no	no	no
182327484	2321	183	2504	0	0/0	2321	chr11	24267287	24267314	13	28	2.153846	no	no	no	no	no	no	no	yes	yes	no
182327760	210	2266	2476	28	1/1	1632	chr11	24786660	24786729	27	70	2.592592	no	yes	yes	no	no	yes	no	no	no	yes
182328405	0	198	198	2306	-3/-3	195	chr11	26289539	26289745	37	207	5.605263	no	no	yes	no	no	no	no	no	no	yes
182328431	1789	715	2504	0	0/0	1789	chr11	26353525	26353580	17	56	3.333333	no	no	yes	no	no	no	no	no	no	yes
182328575	281	159	440	2064	0/0	281	chr11	26680284	26680410	22	127	5.625	no	no	yes	no	no	no	no	no	no	yes
182328623	1865	222	2087	417	0/0	1865	chr11	26785960	26785999	19	40	2.105263	no	no	no	no	no	no	no	no	no	no
182328692	1359	929	2288	216	0/0	1359	chr11	26963173	26963209	17	37	2.235294	no	no	no	no	no	no	no	no	no	no
182328773	2375	129	2504	0	0/0	2375	chr11	27197636	27197678	14	43	3.071429	no	no	yes	no	no	no	no	yes	no	yes
182328817	539	1963	2502	2	0/-1	1963	chr11	27344347	27344428	24	82	3.5	no	no	yes	no	no	no	no	yes	no	yes
182328828	1223	269	1492	1012	0/0	1223	chr11	27356864	27356950	25	87	3.48	no	no	yes	no	no	no	no	yes	no	yes
182329276	2240	264	2504	0	0/0	2240	chr11	28845615	28845664	16	50	3.125	no	no	yes	no	no	no	no	no	no	yes
182329486	2253	249	2502	2	0/0	2253	chr11	29375599	29375687	24	89	3.708333	no	no	yes	no	no	no	no	no	no	yes
182329706	849	177	1026	1478	0/0	849	chr11	29984349	29984474	36	126	3.5	no	no	yes	no	no	no	no	yes	no	yes
182330207	1256	1086	2342	162	0/0	1256	chr11	31560672	31560754	26	83	3.148148	no	no	yes	no	no	no	no	no	no	yes
182330596	987	1453	2440	64	0/0	987	chr11	32553780	32553858	12	79	6.583333	no	no	no	no	no	no	no	yes	no	no
182330802	238	2266	2504	0	-1/-1	1333	chr11	33050371	33050432	20	62	3.1	no	no	yes	no	no	no	no	no	no	yes
182331060	2357	147	2504	0	0/0	2357	chr11	33667255	33667338	28	84	3	no	no	yes	no	no	no	no	no	no	yes
182331137	2195	297	2492	12	0/0	2195	chr11	33870443	33870511	7	69	9.857142	yes	no	yes	no	yes	no	no	yes	yes	yes
182331252	269	2235	2504	0	1/1	1535	chr11	34164095	34164131	14	37	2.642857	no	no	yes	no	no	no	no	no	no	yes
182331356	0	572	572	1932	-1/-1	572	chr11	34405731	34405891	54	161	2.963636	yes	no	no	no	no	no	no	no	no	no
182331426	0	2500	2500	4	-2/-2	959	chr11	34653141	34653198	8	58	7.25	no	no	yes	no	no	no	no	yes	no	yes
182331520	295	2195	2490	14	-1/-1	907	chr11	34964774	34964841	22	68	3.090909	no	no	yes	no	no	no	no	yes	no	yes
182331925	0	143	143	2361	-10/-10	136	chr11	36287047	36287440	32	394	12.3125	no	no	yes	no	no	no	no	no	yes	yes
182332354	2318	185	2503	1	0/0	2318	chr11	37591265	37591315	27	51	1.925926	no	no	no	no	no	no	no	no	no	no
182332603	1353	1151	2504	0	0/0	1353	chr11	38079054	38079106	23	53	2.304348	no	no	no	no	no	no	no	no	no	no
182332828	850	1654	2504	0	0/1	993	chr11	38597380	38597429	19	50	2.631579	no	no	no	no	no	no	no	no	no	no
182333026	1747	757	2504	0	0/0	1747	chr11	39164197	39164270	16	74	4.875	no	no	no	no	no	no	no	no	no	no
182333173	0	416	416	2088	-1/-1	225	chr11	39442768	39442899	15	132	9.2	no	no	no	no	no	no	no	no	no	no
182333771	13	2467	2480	24	-2/-1	1057	chr11	41107955	41108020	7	66	9.428572	no	no	yes	no	no	no	no	no	no	yes
182333920	1557	946	2503	1	0/0	1557	chr11	41505014	41505058	7	45	6.428571	no	no	no	no	no	no	no	no	no	no
182334224	2306	197	2503	1	0/0	2306	chr11	42178708	42178771	12	64	5	no	no	no	no	no	no	no	no	no	no
182334282	1939	487	2426	78	0/0	1939	chr11	42309993	42310074	41	82	2	no	no	no	no	no	no	no	no	no	no
182334367	665	1839	2504	0	0/1	1044	chr11	42643909	42643941	16	33	2.0625	no	no	no	no	no	no	no	no	no	no
182334389	38	442	480	2024	-2/-2	334	chr11	42684577	42684711	24	135	5.576923	no	no	no	no	no	no	no	no	no	no
182334647	1404	1046	2450	54	0/0	1404	chr11	43333557	43333666	37	110	3.025641	no	no	yes	no	no	no	no	yes	no	yes
182334804	1109	301	1410	1094	0/0	1109	chr11	43763607	43763640	17	34	2	no	no	yes	no	no	no	no	no	no	yes
182334853	0	427	427	2077	-1/-1	199	chr11	43936451	43936597	29	147	5.068965	no	no	yes	no	no	no	no	yes	no	yes
182334992	237	2085	2322	182	0/0	237	chr11	44309155	44309228	8	74	9.25	no	no	yes	no	no	no	yes	yes	no	yes
182336296	283	1387	1670	834	-1/-1	1237	chr11	47400953	47401070	39	118	3.025641	yes	yes	yes	no	no	yes	no	yes	yes	yes
182336783	92	540	632	1872	-6/-6	174	chr11	48506460	48506571	12	112	9.416667	no	no	no	no	no	no	no	yes	no	no
182338341	2097	407	2504	0	0/0	2097	chr11	56048656	56048701	18	46	2.611111	no	no	no	no	no	no	no	yes	no	no
182338495	1911	593	2504	0	0/0	1911	chr11	56484027	56484090	20	64	3.2	no	no	yes	no	no	no	no	no	no	yes
182339475	969	1417	2386	118	0/0	969	chr11	59106678	59106710	17	33	1.941176	yes	no	no	no	no	no	yes	yes	yes	no
182340261	1593	911	2504	0	0/0	1593	chr11	61018481	61018518	19	38	2	no	yes	yes	no	no	yes	no	no	no	yes
182340623	1577	175	1752	752	0/0	1577	chr11	61834998	61835086	22	89	3.958333	no	no	yes	no	no	no	no	yes	no	yes
182340890	1543	960	2503	1	0/0	1543	chr11	62383995	62384052	14	58	4.142857	no	no	yes	no	no	yes	no	yes	yes	yes
182340932	894	1592	2486	18	0/1	947	chr11	62463451	62463490	7	40	5.714286	no	no	yes	no	no	no	no	yes	yes	yes
182341264	627	1872	2499	5	0/1	1068	chr11	63018177	63018238	20	62	3.1	no	no	no	no	no	no	no	yes	yes	no
182341810	2276	227	2503	1	0/0	2276	chr11	64304831	64304884	23	54	2.347826	yes	no	no	no	no	yes	yes	yes	yes	no
182341817	0	248	248	2256	-22/-22	182	chr11	64321077	64321491	16	415	25	no	no	yes	no	no	no	no	yes	yes	yes
182342011	1040	1464	2504	0	0/0	1040	chr11	64656385	64656430	18	46	2.555556	yes	no	yes	no	no	no	no	yes	yes	yes
182342107	1070	1424	2494	10	0/0	1070	chr11	64836373	64836428	9	56	5.636364	no	no	yes	yes	no	no	no	yes	no	yes
182342115	0	2446	2446	58	-3/-3	2326	chr11	64855840	64856030	32	191	5.96875	yes	no	yes	no	yes	no	no	yes	yes	yes
182343345	1531	960	2491	13	0/0	1531	chr11	67203403	67203447	15	45	3.066667	no	no	yes	no	no	no	no	no	no	yes
182343835	1337	1166	2503	1	0/0	1337	chr11	68244028	68244086	21	59	2.809524	no	no	no	no	no	no	no	no	no	no
182343865	1992	499	2491	13	0/0	1992	chr11	68299443	68299549	26	107	4.115385	no	no	no	no	no	no	no	yes	no	no
182343894	0	131	131	2373	-4/-4	131	chr11	68348341	68348700	60	360	6	no	no	yes	no	no	no	no	no	yes	yes
182343916	4	2500	2504	0	-1/-1	2377	chr11	68377833	68377894	17	62	3.647059	no	no	yes	no	no	no	no	yes	yes	yes
182343923	0	155	155	2349	-4/-4	154	chr11	68390585	68390894	52	310	5.961538	no	no	yes	no	no	no	yes	yes	no	yes
182343993	9	2493	2502	2	-1/-1	2285	chr11	68508771	68508864	18	94	5.222222	no	no	yes	no	no	no	no	yes	no	yes
182344128	2370	134	2504	0	0/0	2370	chr11	68816160	68816191	12	32	2.666667	yes	no	yes	no	no	no	no	no	no	yes
182344281	0	173	173	2331	-3/-3	173	chr11	69055529	69055763	46	235	5.108696	no	no	yes	no	no	no	no	yes	no	yes
182344306	218	145	363	2141	0/0	218	chr11	69086781	69086898	36	118	3.305556	no	no	yes	no	no	no	no	yes	yes	yes
182344328	0	127	127	2377	-1/-1	78	chr11	69130727	69130875	24	149	6.208333	no	no	yes	no	no	no	no	no	yes	yes
182344338	1284	968	2252	252	0/0	1284	chr11	69154567	69154682	38	116	3.052632	yes	no	yes	no	no	no	no	no	no	yes
182344398	2029	475	2504	0	0/0	2029	chr11	69250081	69250117	15	37	2.466667	no	no	no	no	no	no	no	yes	yes	no
182344508	2229	275	2504	0	0/0	2229	chr11	69438115	69438146	16	32	2	no	no	no	no	no	yes	no	yes	yes	no
182344574	214	722	936	1568	-1/-1	576	chr11	69568941	69569059	38	119	3.153846	no	no	no	no	no	no	no	no	no	no
182344748	0	379	379	2125	-10/-10	153	chr11	69885591	69885776	14	186	13.285714	no	no	no	no	no	no	no	no	no	no
182344799	2256	248	2504	0	0/0	2256	chr11	69947474	69947539	28	66	2.357143	no	no	no	no	no	no	no	yes	no	no
182344918	2168	267	2435	69	0/0	2168	chr11	70137330	70137371	10	42	4.2	no	no	yes	no	no	no	no	yes	yes	yes
182345055	0	561	561	1943	-2/-2	512	chr11	70352713	70352855	23	143	6.125	no	no	yes	no	no	no	no	yes	no	yes
182345157	51	2251	2302	202	0/2	1455	chr11	70609781	70609832	25	52	2.16	no	no	yes	no	no	no	no	yes	no	yes
182345414	0	470	470	2034	-5/-5	470	chr11	71088674	71089052	54	379	7.018518	no	no	yes	no	no	no	no	yes	yes	yes
182345992	1380	1124	2504	0	0/0	1380	chr11	72111106	72111142	19	37	2	yes	no	yes	no	no	yes	no	yes	yes	yes
182346041	1858	160	2018	486	0/0	1858	chr11	72201758	72201865	38	108	2.842105	no	no	yes	no	no	no	no	yes	no	yes
182346095	2034	374	2408	96	0/0	2034	chr11	72377638	72377709	11	72	6.416667	no	no	yes	no	no	no	no	yes	no	yes
182346274	2135	369	2504	0	0/0	2135	chr11	72835403	72835467	16	65	4.0625	no	no	yes	no	no	no	no	yes	no	yes
182346418	1625	191	1816	688	0/0	1625	chr11	73252253	73252376	21	124	6	no	no	no	no	no	no	no	no	no	no
182346453	0	717	717	1787	-1/-1	635	chr11	73342082	73342217	19	136	7.157895	yes	no	yes	no	no	no	no	yes	no	yes
182346626	2151	315	2466	38	0/0	2151	chr11	73755743	73755797	25	55	2.2	no	no	yes	no	no	no	no	yes	yes	yes
182346795	2115	389	2504	0	0/0	2115	chr11	74014520	74014567	16	48	3	no	no	yes	no	no	no	no	no	no	yes
182347011	72	2432	2504	0	-1/-1	1942	chr11	74564233	74564277	15	45	3	no	no	yes	no	no	no	no	no	no	yes
182347321	0	166	166	2338	-6/-6	120	chr11	75541946	75542214	23	269	11	no	no	no	no	no	no	no	yes	no	no
182347717	0	160	160	2344	-20/-20	57	chr11	76692515	76692973	19	459	24.157894	no	no	yes	no	no	no	no	yes	yes	yes
182348563	2191	313	2504	0	0/0	2191	chr11	78712903	78712971	24	69	2.958333	no	no	yes	no	no	no	no	no	no	yes
182348869	914	1590	2504	0	0/-1	1084	chr11	79729324	79729366	14	43	3.071429	no	no	no	no	no	no	no	no	no	no
182349176	2312	192	2504	0	0/0	2312	chr11	80591742	80591804	25	63	2.5	no	no	no	no	no	no	no	no	no	no
182349844	2211	155	2366	138	0/0	2211	chr11	82416816	82416877	31	62	2	no	no	yes	no	no	no	no	no	no	yes
182349950	959	247	1206	1298	0/0	959	chr11	82662325	82662403	20	79	3.95	no	no	yes	no	no	no	no	no	no	yes
182350220	2295	209	2504	0	0/0	2295	chr11	83400095	83400158	20	64	3.227273	no	no	yes	no	no	no	no	no	no	yes
182350284	2286	203	2489	15	0/0	2286	chr11	83577460	83577527	25	68	2.72	no	no	yes	no	no	no	no	no	no	yes
182350333	0	274	274	2230	-3/-3	148	chr11	83668685	83668845	24	161	7.041667	no	no	yes	no	no	no	no	no	no	yes
182350437	2289	214	2503	1	0/0	2289	chr11	83938345	83938410	10	66	7	no	no	yes	no	no	no	no	yes	yes	yes
182350847	2313	191	2504	0	0/0	2313	chr11	85134017	85134067	10	51	5.1	yes	no	yes	no	no	no	no	no	no	yes
182351406	0	345	345	2159	-3/-3	276	chr11	86734676	86734853	28	178	6.357143	no	no	yes	no	no	no	no	no	no	yes
182353099	1881	623	2504	0	0/0	1881	chr11	91178250	91178301	16	52	3.052632	no	no	yes	no	no	no	no	no	no	yes
182354637	1166	1338	2504	0	0/2	1336	chr11	95990188	95990224	19	37	2	no	no	yes	no	no	no	no	no	no	yes
182355089	2370	128	2498	6	0/0	2370	chr11	97417679	97417729	20	51	2.65	no	no	no	no	no	no	no	no	no	no
182355871	2322	182	2504	0	0/0	2322	chr11	99359580	99359639	19	60	3.210526	no	no	yes	no	no	no	no	no	no	yes
182355919	2269	234	2503	1	0/0	2269	chr11	99460241	99460323	23	83	3.826087	no	no	yes	no	no	no	no	no	no	yes
182355950	20	1882	1902	602	-3/-2	850	chr11	99598232	99598325	15	94	6.266667	no	no	yes	no	no	no	no	no	no	yes
182356299	1299	1205	2504	0	0/0	1299	chr11	100704948	100704991	10	44	4.4	no	no	yes	no	no	no	no	no	no	yes
182357598	1	2296	2297	207	-2/-2	2263	chr11	104430044	104430155	23	112	4.833333	no	no	no	no	no	no	no	no	no	no
182358061	76	2427	2503	1	1/1	1789	chr11	105545608	105545640	16	33	2.0625	no	no	no	no	no	no	no	no	no	no
182358299	2286	217	2503	1	0/0	2286	chr11	106289651	106289704	21	54	2.571429	no	no	no	no	no	no	no	yes	no	no
182358754	2183	321	2504	0	0/0	2183	chr11	107724254	107724297	16	44	2.823529	no	no	no	no	no	no	no	no	no	no
182359166	0	695	695	1809	-10/-10	417	chr11	108586416	108586671	21	256	12.285714	no	no	yes	no	no	no	no	yes	no	yes
182359185	1782	602	2384	120	0/0	1782	chr11	108630424	108630530	28	107	3.892857	no	no	no	no	no	no	no	no	no	no
182359469	13	2392	2405	99	1/1	2349	chr11	109451110	109451187	26	78	3	no	no	yes	no	no	no	no	yes	no	yes
182360254	2302	202	2504	0	0/0	2302	chr11	111698907	111698992	24	86	3.625	no	no	yes	no	no	no	no	yes	yes	yes
182360266	1	2446	2447	57	1/2	700	chr11	111766394	111766429	18	36	2	yes	no	no	no	no	no	yes	yes	yes	no
182360512	1906	596	2502	2	0/0	1906	chr11	112402215	112402269	26	55	2.192308	no	no	yes	no	no	no	no	no	no	yes
182361692	2233	249	2482	22	0/0	2233	chr11	116119731	116119806	31	76	2.4375	no	no	no	no	no	no	no	no	no	no
182362116	1092	1412	2504	0	0/0	1092	chr11	117226837	117226862	8	26	3.25	no	no	yes	no	yes	no	no	yes	no	yes
182362215	2043	461	2504	0	0/0	2043	chr11	117484024	117484054	13	31	2.384615	no	no	yes	no	no	no	no	no	no	yes
182362240	1659	845	2504	0	0/0	1659	chr11	117556484	117556526	20	43	2.15	no	no	yes	no	no	no	no	no	no	yes
182362263	0	150	150	2354	-17/-17	84	chr11	117639206	117639518	16	313	20.125	no	no	yes	no	no	no	no	yes	no	yes
182362413	1778	726	2504	0	0/0	1778	chr11	118079724	118079748	10	25	2.5	no	no	yes	no	no	no	no	yes	yes	yes
182362992	578	881	1459	1045	-1/-1	626	chr11	119264379	119264494	10	116	11.7	no	no	yes	no	no	no	no	no	no	yes
182363286	1763	398	2161	343	0/0	1763	chr11	120169203	120169242	13	40	3.076923	no	no	yes	no	no	no	yes	yes	yes	yes
182363325	2218	281	2499	5	0/0	2218	chr11	120288783	120288852	21	70	3.333333	no	no	yes	no	no	no	no	yes	no	yes
182363920	0	417	417	2087	-4/-4	417	chr11	122018627	122018892	39	266	6.729167	no	no	yes	no	no	no	no	no	no	yes
182364463	0	431	431	2073	-1/-1	365	chr11	123129337	123129489	28	153	5.535714	no	no	yes	no	no	no	no	no	no	yes
182364486	187	2310	2497	7	-1/-1	1330	chr11	123188406	123188488	12	83	7.166667	yes	no	yes	no	no	no	no	yes	yes	yes
182364795	1664	323	1987	517	0/0	1664	chr11	123950108	123950227	26	120	4.615385	no	no	no	no	no	no	no	yes	no	no
182364877	1012	773	1785	719	0/0	1012	chr11	124183410	124183491	16	82	5.125	yes	no	yes	no	no	no	no	no	no	yes
182365119	73	2431	2504	0	0/1	2376	chr11	124832150	124832195	21	46	2.190476	no	no	yes	no	no	no	no	yes	no	yes
182365152	0	348	348	2156	-1/-1	280	chr11	124905151	124905302	30	152	5	no	no	no	no	no	no	no	no	no	no
182365308	2112	388	2500	4	0/0	2112	chr11	125359081	125359156	26	76	2.923077	no	no	yes	no	no	no	no	yes	no	yes
182365328	0	654	654	1850	-1/-1	654	chr11	125425504	125425651	49	148	3.040816	no	no	yes	no	no	no	no	yes	no	yes
182365409	1223	1281	2504	0	0/0	1223	chr11	125610719	125610770	16	52	3.111111	no	yes	yes	no	no	yes	no	no	no	yes
182365491	310	2186	2496	8	-1/-1	1062	chr11	125904266	125904347	19	82	4.31579	yes	no	yes	no	no	no	yes	yes	yes	yes
182365553	1206	171	1377	1127	0/0	1206	chr11	126138075	126138196	40	122	3.05	no	no	no	no	no	no	no	no	no	no
182365602	320	2181	2501	3	1/1	1184	chr11	126261151	126261182	7	32	4.571429	no	yes	yes	no	no	no	no	yes	no	yes
182365939	1880	546	2426	78	0/0	1880	chr11	127279622	127279667	15	46	3.266667	no	no	yes	no	no	no	no	yes	no	yes
182366025	0	140	140	2364	-3/-3	71	chr11	127495376	127495531	30	156	5.2	no	no	no	no	no	no	no	yes	no	no
182366410	2303	200	2503	1	0/0	2303	chr11	128549258	128549293	7	36	5.142857	no	no	yes	no	no	no	no	yes	no	yes
182367087	0	2380	2380	124	-3/-3	1549	chr11	130431460	130431591	22	132	6	no	no	no	no	no	no	no	yes	yes	no
182367148	494	2010	2504	0	0/-1	1190	chr11	130560475	130560540	22	66	3	no	no	no	no	no	no	no	yes	no	no
182367331	884	1325	2209	295	0/0	884	chr11	131165977	131166027	22	51	2.409091	no	no	no	no	no	no	no	no	no	no
182367373	16	2444	2460	44	-1/-1	2326	chr11	131266779	131266888	32	110	3.4375	no	no	yes	no	no	no	no	no	no	yes
182367604	0	224	224	2280	-5/-5	155	chr11	131873539	131873705	14	167	12.571428	no	no	yes	no	no	no	no	no	no	yes
182367653	0	601	601	1903	-1/-1	596	chr11	132023699	132023837	18	139	7.523809	no	no	yes	no	no	no	no	yes	no	yes
182367972	0	149	149	2355	-1/-1	149	chr11	132973847	132973991	48	145	3.020833	no	no	yes	no	no	no	no	yes	yes	yes
182368026	86	2384	2470	34	1/1	1979	chr11	133140683	133140728	7	46	6.857143	no	no	yes	no	no	no	no	no	no	yes
182368112	140	311	451	2053	-1/-1	205	chr11	133437613	133437740	24	128	5.32	no	no	yes	no	no	no	no	no	no	yes
182368127	381	210	591	1913	0/0	381	chr11	133458529	133458604	22	76	3.307692	no	no	yes	no	no	no	no	yes	no	yes
182368310	1679	797	2476	28	0/0	1679	chr11	134037051	134037125	10	75	7.5	yes	yes	yes	no	yes	no	no	yes	yes	yes
182368317	0	299	299	2205	-1/-1	299	chr11	134046050	134046195	45	146	3.244444	no	no	yes	no	no	yes	no	yes	no	yes
182368340	0	247	247	2257	-1/-1	247	chr11	134069458	134069634	52	177	3.403846	no	no	yes	no	no	no	yes	yes	yes	yes
182368381	250	2086	2336	168	-1/-1	1510	chr11	134154532	134154636	24	105	4.375	yes	no	yes	no	no	no	no	no	yes	yes
182368415	0	282	282	2222	-4/-4	250	chr11	134259358	134259529	28	172	6.142857	no	yes	yes	no	no	no	no	no	no	yes
182368416	1474	1030	2504	0	0/0	1474	chr11	134269881	134269943	21	63	3.095238	no	no	no	no	no	no	no	no	no	no
182368449	1483	808	2291	213	0/0	1483	chr11	134341928	134341991	32	64	2.03125	no	no	yes	no	no	no	yes	no	no	yes
182368461	2246	258	2504	0	0/0	2246	chr11	134379782	134379818	19	37	1.947368	no	yes	no	no	yes	no	no	yes	no	yes
182368473	2221	256	2477	27	0/0	2221	chr11	134397542	134397648	25	107	4.230769	no	no	yes	no	no	no	no	no	no	yes
182368480	2285	216	2501	3	0/0	2285	chr11	134411978	134412015	20	38	2	yes	no	no	no	yes	no	yes	yes	yes	yes
182368495	106	2398	2504	0	-1/-1	1721	chr11	134428662	134428703	10	42	4.2	no	no	yes	no	no	no	no	no	no	yes
182368523	0	131	131	2373	-3/-3	122	chr11	134490200	134490404	41	205	5	no	no	yes	no	no	no	no	yes	no	yes
182368534	0	2047	2047	457	-2/-2	1080	chr11	134507846	134508012	24	167	6.958333	no	no	no	no	no	no	no	no	no	no
182368563	0	1479	1479	1025	-18/-18	522	chr11	134530200	134530560	17	361	22.882353	no	no	no	no	no	no	no	no	no	no
182368566	52	2244	2296	208	-1/-1	2122	chr11	134531714	134531820	36	107	2.972222	no	no	no	no	no	no	no	no	yes	no
182368576	1225	971	2196	308	0/0	1225	chr11	134559177	134559265	19	89	4.68421	no	no	no	no	no	no	no	yes	yes	no
182368599	0	286	286	2218	-5/-5	141	chr11	134639897	134640087	27	191	7.074074	no	no	no	no	no	no	no	yes	yes	no
182368609	0	468	468	2036	-4/-4	280	chr11	134664337	134664571	29	235	8.103448	no	no	no	no	no	no	yes	yes	no	no
182368629	0	451	451	2053	-19/-19	417	chr11	134735192	134735982	36	791	21.972221	yes	yes	no	no	no	no	yes	no	yes	yes
182368651	0	1076	1076	1428	-2/-2	991	chr11	134749936	134750085	36	150	4.194445	no	no	yes	no	no	no	no	no	yes	yes
182368815	0	197	197	2307	-4/-4	197	chr11	135046836	135047137	51	302	5.921568	no	no	no	no	no	no	no	no	yes	no
182368855	0	362	362	2142	-8/-8	275	chr12	45618	45997	38	380	10	no	no	no	no	no	no	no	yes	no	no
182368871	0	193	193	2311	-5/-5	85	chr12	102077	102234	20	158	7.95	no	no	yes	no	no	no	no	yes	yes	yes
182368891	0	157	157	2347	-3/-3	57	chr12	143559	143738	30	180	6	no	no	yes	no	yes	no	no	no	no	yes
182368908	0	434	434	2070	-2/-2	434	chr12	177127	177324	50	198	3.96	no	yes	yes	no	no	no	no	yes	yes	yes
182368917	0	665	665	1839	-1/-1	665	chr12	192801	192987	62	187	3.016129	yes	no	yes	no	no	no	no	no	no	yes
182368993	111	2366	2477	27	2/2	550	chr12	389549	389590	10	42	4.2	yes	no	yes	no	no	no	no	yes	yes	yes
182369038	0	333	333	2171	-8/-8	274	chr12	499334	499718	40	385	10.025	no	no	yes	no	no	no	no	yes	no	yes
182369070	825	1679	2504	0	0/1	1172	chr12	547156	547187	10	32	3.2	yes	no	yes	no	no	yes	no	yes	yes	yes
182369103	283	2212	2495	9	-1/-1	1257	chr12	585475	585569	23	95	4.130435	no	no	yes	no	no	yes	no	yes	no	yes
182369105	819	1633	2452	52	0/0	819	chr12	588149	588247	9	99	11	no	no	yes	no	no	no	no	yes	no	yes
182369119	0	222	222	2282	-8/-8	134	chr12	609000	609356	34	357	10.970589	no	no	yes	no	no	no	yes	yes	yes	yes
182369279	0	1231	1231	1273	-1/-1	1230	chr12	932741	932896	35	156	4.457143	no	no	yes	no	no	no	no	no	no	yes
182369479	2375	129	2504	0	0/0	2375	chr12	1311366	1311425	28	60	2.142857	no	no	yes	no	no	no	no	no	no	yes
182369726	0	210	210	2294	-6/-6	177	chr12	1908605	1908916	39	312	8	no	no	yes	no	no	no	no	no	yes	yes
182369818	739	1652	2391	113	1/1	863	chr12	2110924	2111013	23	90	3.913043	no	no	yes	no	no	no	no	yes	no	yes
182369829	2374	130	2504	0	0/0	2374	chr12	2186992	2187035	20	44	2.2	no	no	yes	no	no	no	no	yes	no	yes
182369977	1882	445	2327	177	0/0	1882	chr12	2667250	2667330	38	81	2.131579	no	no	yes	no	no	no	no	no	no	yes
182370165	2337	167	2504	0	0/0	2337	chr12	3077279	3077327	20	49	2.45	yes	no	no	no	no	no	yes	yes	yes	no
182370219	1505	998	2503	1	0/0	1505	chr12	3237282	3237315	16	34	2.125	no	no	yes	no	no	no	no	no	no	yes
182370230	1171	898	2069	435	0/0	1171	chr12	3302434	3302482	16	49	3.0625	no	no	yes	no	no	no	no	no	no	yes
182370375	0	177	177	2327	-4/-4	152	chr12	3747849	3748077	38	229	6.026316	no	no	yes	no	no	no	no	yes	no	yes
182370381	626	981	1607	897	-2/-2	714	chr12	3752312	3752406	16	95	6.1875	yes	no	yes	no	no	no	no	yes	yes	yes
182370522	0	207	207	2297	-8/-8	150	chr12	4119859	4120132	28	274	9.964286	no	no	no	no	no	no	no	yes	no	no
182370580	0	285	285	2219	-11/-11	181	chr12	4243730	4244072	25	343	13.88	no	no	no	no	no	no	yes	yes	yes	no
182371125	1943	561	2504	0	0/0	1943	chr12	5837191	5837269	23	79	3.434783	no	no	yes	no	no	no	no	no	no	yes
182371154	0	972	972	1532	-3/-3	954	chr12	5928386	5928567	21	182	8.714286	no	no	yes	no	no	no	no	no	yes	yes
182371343	263	669	932	1572	-1/-1	524	chr12	6369251	6369378	23	128	5.565217	no	no	yes	no	no	no	no	yes	yes	yes
182371420	624	1857	2481	23	-1/-1	1031	chr12	6494289	6494401	37	113	3.054054	yes	no	yes	no	no	no	no	yes	yes	yes
182371588	1582	702	2284	220	0/0	1582	chr12	6806183	6806215	12	33	2.75	no	no	yes	no	no	no	no	no	no	yes
182371748	2206	298	2504	0	0/0	2206	chr12	7086560	7086617	17	58	3.411765	no	no	yes	no	yes	no	no	no	no	yes
182371791	0	2437	2437	67	-1/-1	2437	chr12	7190513	7190645	45	133	2.955555	yes	yes	yes	yes	yes	no	no	yes	yes	yes
182371822	13	2488	2501	3	1/1	2386	chr12	7209586	7209647	32	62	1.9375	yes	no	yes	no	no	yes	no	no	yes	yes
182371894	314	130	444	2060	0/0	314	chr12	7380292	7380417	28	126	4.5	no	no	yes	no	no	no	no	no	no	yes
182372359	2272	160	2432	72	0/0	2272	chr12	8254093	8254131	15	39	2.6	no	no	yes	no	no	yes	no	no	no	yes
182372789	263	2241	2504	0	1/1	1287	chr12	9182133	9182173	20	41	2.05	no	no	yes	no	no	no	no	no	no	yes
182373067	155	2346	2501	3	1/1	1485	chr12	9869851	9869879	10	29	2.9	yes	no	no	no	yes	yes	no	yes	yes	yes
182373172	836	608	1444	1060	0/0	836	chr12	10088428	10088495	12	68	5.666667	no	no	yes	no	no	yes	no	no	no	yes
182373185	2236	268	2504	0	0/0	2236	chr12	10115913	10116004	28	92	3.285714	no	no	no	no	no	yes	no	yes	no	no
182373354	0	300	300	2204	-1/-1	297	chr12	10548034	10548186	39	153	4	no	no	no	no	no	no	no	no	no	no
182373478	285	140	425	2079	0/0	285	chr12	10829213	10829283	14	71	5.285714	no	no	yes	no	no	no	no	no	no	yes
182373622	1868	572	2440	64	0/0	1868	chr12	11272522	11272578	22	57	2.590909	no	no	no	no	no	no	no	no	no	no
182373806	2317	187	2504	0	0/0	2317	chr12	11801699	11801739	20	41	2.05	no	no	yes	no	no	no	no	yes	yes	yes
182373909	0	273	273	2231	-1/-1	237	chr12	12076092	12076233	30	142	4.709677	no	no	yes	no	no	no	no	no	no	yes
182373960	2341	163	2504	0	0/0	2341	chr12	12177878	12177924	8	47	5.875	no	no	yes	no	no	no	no	yes	no	yes
182374340	904	1556	2460	44	0/0	904	chr12	13000193	13000270	8	78	9.75	yes	no	no	no	yes	no	yes	yes	yes	yes
182374347	665	1809	2474	30	0/0	665	chr12	13000447	13000480	8	34	4.25	yes	yes	no	no	no	no	yes	yes	yes	yes
182374758	0	660	660	1844	-5/-5	657	chr12	14179586	14179871	41	286	7.195122	no	no	no	no	no	no	no	no	no	no
182376101	156	126	282	2222	0/0	156	chr12	17848951	17849080	38	130	3.421053	no	no	no	no	no	no	no	no	no	no
182376191	1494	761	2255	249	0/0	1494	chr12	18098590	18098652	11	63	5.727273	no	no	yes	no	no	no	no	no	no	yes
182376709	1215	1289	2504	0	0/0	1215	chr12	19418895	19418926	12	32	2.666667	no	no	yes	no	no	yes	no	no	no	yes
182377031	845	356	1201	1303	0/0	845	chr12	20210197	20210305	24	109	4.461538	no	no	no	no	no	no	no	yes	no	no
182377144	2372	132	2504	0	0/0	2372	chr12	20457238	20457284	15	47	3.266667	no	no	yes	no	no	no	no	no	no	yes
182377707	1021	1483	2504	0	0/1	1483	chr12	21970982	21971019	19	38	2	no	no	no	no	no	no	no	yes	no	no
182377708	2218	286	2504	0	0/0	2218	chr12	21971956	21972003	25	48	1.92	no	no	no	no	no	no	no	no	no	no
182378042	2225	215	2440	64	0/0	2225	chr12	22879768	22879863	20	96	4.8	no	no	yes	no	no	no	no	no	no	yes
182378553	2279	225	2504	0	0/0	2279	chr12	24282355	24282408	18	54	3	no	no	yes	no	no	no	no	no	no	yes
182378558	1770	733	2503	1	0/0	1770	chr12	24295119	24295194	20	76	3.8	no	no	yes	no	no	no	no	no	no	yes
182379313	2360	144	2504	0	0/0	2360	chr12	26422278	26422304	14	27	1.928571	no	no	yes	no	no	yes	no	yes	no	yes
182379490	0	128	128	2376	-4/-4	123	chr12	26831680	26831873	26	194	7.461538	no	no	yes	no	no	no	no	yes	no	yes
182379658	2170	334	2504	0	0/0	2170	chr12	27292339	27292396	18	58	3.222222	no	no	yes	no	no	no	no	no	no	yes
182379902	499	2005	2504	0	0/-3	1190	chr12	28098075	28098136	9	62	6.9	no	no	no	no	no	no	no	yes	no	no
182380753	2032	472	2504	0	0/0	2032	chr12	30680105	30680150	12	46	3.833333	no	no	yes	no	no	yes	no	yes	no	yes
182380981	902	722	1624	880	0/0	902	chr12	31248956	31249081	25	126	4.866667	no	no	no	no	no	no	no	yes	no	no
182383594	2220	283	2503	1	0/0	2220	chr12	40241444	40241502	30	59	1.966667	no	no	yes	no	no	no	no	no	no	yes
182383903	398	2079	2477	27	-1/-1	1058	chr12	40983829	40983938	25	110	4.4	no	no	yes	no	no	no	no	no	no	yes
182384046	0	316	316	2188	-3/-3	294	chr12	41402517	41402702	31	186	6.193548	no	no	yes	no	no	no	no	no	no	yes
182384163	199	266	465	2039	0/0	199	chr12	41774633	41774670	15	38	2.533333	no	yes	no	no	no	no	no	no	no	yes
182384503	2089	415	2504	0	0/0	2089	chr12	42589509	42589555	8	47	5.875	yes	no	yes	no	yes	no	yes	yes	no	yes
182384531	153	335	488	2016	-1/-1	314	chr12	42666964	42667093	43	130	3.023256	no	no	yes	no	no	no	no	yes	yes	yes
182384873	2043	459	2502	2	0/0	2043	chr12	43806159	43806183	9	25	2.777778	no	no	yes	yes	no	no	yes	yes	no	yes
182385714	1578	917	2495	9	0/0	1578	chr12	46178308	46178350	19	43	2.263158	no	no	no	no	no	no	no	yes	yes	no
182385805	182	1345	1527	977	-3/-3	1280	chr12	46495916	46496044	25	129	5.28	no	no	yes	no	no	no	no	no	no	yes
182386149	1693	644	2337	167	0/0	1693	chr12	47633560	47633602	13	43	3.461539	no	no	no	no	no	no	no	no	no	no
182386450	1555	819	2374	130	0/0	1555	chr12	48350988	48351055	14	68	4.933333	yes	no	yes	no	no	no	yes	yes	yes	yes
182386944	432	2022	2454	50	-1/-1	675	chr12	49264788	49264876	9	89	9.888889	yes	no	yes	no	no	yes	yes	yes	yes	yes
182387633	0	358	358	2146	-9/-9	93	chr12	50598726	50598896	13	171	13.2	no	no	yes	no	no	no	no	yes	yes	yes
182387680	1227	1277	2504	0	0/0	1227	chr12	50721961	50721996	17	36	2.117647	no	no	yes	no	no	no	no	no	no	yes
182387898	0	360	360	2144	-5/-5	198	chr12	51197044	51197268	32	225	7.03125	yes	no	yes	no	no	yes	no	no	no	yes
182387900	0	2504	2504	0	-1/-1	2503	chr12	51199130	51199239	34	110	3.235294	yes	no	yes	no	no	no	no	no	no	yes
182388453	2020	251	2271	233	0/0	2020	chr12	52633607	52633647	11	41	3.727273	no	no	no	no	yes	no	no	yes	yes	yes
182388468	1589	915	2504	0	0/0	1589	chr12	52651820	52651857	18	38	2.111111	no	no	no	yes	no	no	no	no	no	yes
182388509	2158	344	2502	2	0/0	2158	chr12	52735914	52735986	22	73	3.318182	no	no	no	no	yes	no	no	no	no	yes
182388554	619	1885	2504	0	0/1	1164	chr12	52878648	52878679	10	32	3.2	no	no	no	no	no	no	no	yes	yes	no
182388680	290	2214	2504	0	-1/-1	1328	chr12	53058480	53058516	11	37	3.363636	yes	yes	yes	no	no	yes	no	yes	no	yes
182389137	1198	169	1367	1137	0/0	1198	chr12	53859474	53859594	20	121	6.25	no	no	yes	no	no	no	no	no	no	yes
182389196	2319	182	2501	3	0/0	2319	chr12	54001435	54001475	14	41	2.928571	no	no	yes	no	no	no	no	yes	yes	yes
182389568	725	1779	2504	0	0/1	1085	chr12	55025351	55025379	9	29	3.222222	no	no	yes	no	no	no	no	no	no	yes
182389682	1310	1194	2504	0	0/0	1310	chr12	55372603	55372636	17	34	2	no	no	no	no	no	no	no	yes	no	no
182390662	42	2453	2495	9	-1/-1	1639	chr12	57216834	57216873	9	40	4.444445	no	no	no	no	yes	no	yes	yes	no	yes
182390666	2279	225	2504	0	0/0	2279	chr12	57219435	57219471	7	37	5.285714	yes	no	yes	no	no	no	no	yes	yes	yes
182391147	2	512	514	1990	-2/-2	350	chr12	58454372	58454502	10	131	13.1	no	no	no	no	no	no	no	yes	no	no
182391585	28	166	194	2310	4/4	160	chr12	59572726	59572780	10	55	5.5	no	no	no	no	no	no	no	no	no	no
182392279	193	191	384	2120	0/0	193	chr12	61502333	61502432	30	100	3.333333	no	no	no	no	no	no	no	no	no	no
182392360	770	1734	2504	0	0/-1	1231	chr12	61710913	61710956	14	44	3.142857	no	no	yes	no	no	no	no	no	no	yes
182392811	2146	358	2504	0	0/0	2146	chr12	63047053	63047103	22	51	2.318182	no	no	no	no	no	no	no	no	no	no
182393121	2194	136	2330	174	0/0	2194	chr12	63945920	63946032	27	113	4.185185	no	no	yes	no	no	no	no	no	yes	yes
182393239	670	1826	2496	8	0/1	1055	chr12	64216110	64216180	20	71	3.55	no	no	yes	no	no	no	no	no	no	yes
182393467	1182	713	1895	609	0/0	1182	chr12	64691665	64691738	32	74	2.34375	no	no	yes	no	no	no	no	yes	yes	yes
182393474	441	1036	1477	1027	-2/-2	616	chr12	64703667	64703764	24	98	4.083333	no	no	no	no	no	no	no	no	no	no
182393496	1774	658	2432	72	0/0	1774	chr12	64759535	64759640	20	106	5.380952	yes	yes	no	no	no	no	yes	yes	yes	yes
182393623	179	907	1086	1418	1/1	490	chr12	65194810	65194897	26	88	3.333333	no	no	yes	no	no	no	no	no	no	yes
182394768	2154	349	2503	1	0/0	2154	chr12	68558859	68558915	17	57	3.388889	no	no	no	no	no	no	no	no	no	no
182395276	1497	1006	2503	1	0/0	1497	chr12	69738568	69738631	21	64	3.047619	yes	no	no	no	yes	no	yes	yes	yes	yes
182395386	322	843	1165	1339	1/1	568	chr12	70027749	70027827	32	79	2.46875	no	no	yes	no	no	no	no	no	no	yes
182395792	1471	1033	2504	0	0/0	1471	chr12	71067074	71067117	22	44	2	no	no	yes	no	no	no	no	no	no	yes
182396437	0	1099	1099	1405	-1/-1	1095	chr12	73061454	73061602	33	149	4.514286	no	no	no	no	no	no	no	no	no	no
182396738	1726	628	2354	150	0/0	1726	chr12	73826030	73826129	21	100	4.909091	no	no	yes	no	no	no	no	no	no	yes
182397068	1580	728	2308	196	0/0	1580	chr12	74616155	74616263	29	109	3.83871	no	no	no	no	no	no	no	no	no	no
182397261	1321	1182	2503	1	0/0	1321	chr12	75088658	75088683	11	26	2.363636	no	no	yes	no	no	no	no	no	no	yes
182397321	1510	308	1818	686	0/0	1510	chr12	75229818	75229921	8	104	13	no	no	no	no	no	no	no	no	no	no
182397579	1756	742	2498	6	0/0	1756	chr12	75939640	75939702	8	63	7.875	no	no	yes	no	no	no	no	yes	yes	yes
182397868	98	1615	1713	791	1/1	1006	chr12	76575527	76575577	12	51	4.25	no	no	yes	no	no	no	no	no	no	yes
182398337	1021	1480	2501	3	0/1	1035	chr12	77961306	77961375	33	70	2.121212	no	no	yes	no	no	no	no	yes	no	yes
182398526	2203	146	2349	155	0/0	2203	chr12	78540438	78540525	24	88	3.666667	no	no	yes	no	no	no	no	no	no	yes
182398542	791	1713	2504	0	0/1	1092	chr12	78588593	78588629	16	37	2.3125	no	no	no	no	no	no	no	yes	no	no
182399197	1325	1178	2503	1	0/0	1325	chr12	79916139	79916204	19	66	3.473684	no	no	yes	no	no	no	no	no	no	yes
182399495	1947	549	2496	8	0/0	1947	chr12	80608545	80608600	7	56	8	no	no	yes	no	no	no	no	no	no	yes
182399927	0	787	787	1717	-4/-4	717	chr12	81642648	81642847	31	200	6.65625	no	no	yes	no	no	no	no	no	no	yes
182400001	2324	180	2504	0	0/0	2324	chr12	81847762	81847812	12	51	4.333333	no	no	no	no	no	no	no	no	no	no
182400546	1502	286	1788	716	0/0	1502	chr12	83235296	83235414	32	119	3.69697	no	no	no	no	no	no	no	no	no	no
182400618	0	2503	2503	1	-1/-1	2503	chr12	83439134	83439165	7	32	4.571429	no	no	no	no	no	no	no	no	no	no
182400833	1128	1183	2311	193	0/0	1128	chr12	84157644	84157727	24	84	3.5	no	no	yes	no	no	no	no	no	no	yes
182401452	1719	784	2503	1	0/0	1719	chr12	85670978	85671011	13	34	2.642857	no	no	no	no	no	no	no	no	no	no
182401709	2319	185	2504	0	0/0	2319	chr12	86316995	86317039	16	45	2.875	no	no	yes	no	no	no	no	no	no	yes
182401771	2041	463	2504	0	0/0	2041	chr12	86436229	86436291	18	63	3.5	no	no	yes	no	no	no	no	no	no	yes
182401906	0	2493	2493	11	-4/-4	1030	chr12	86814247	86814423	28	177	6.321429	no	no	yes	no	no	no	no	no	no	yes
182402029	1574	863	2437	67	0/0	1574	chr12	87071640	87071675	10	36	3.6	no	no	no	no	no	no	no	no	no	no
182402110	0	214	214	2290	-15/-15	147	chr12	87315511	87315781	12	271	22.857143	no	no	no	no	no	no	no	no	no	no
182402310	2320	181	2501	3	0/0	2320	chr12	87928220	87928257	7	38	5.428571	no	no	no	no	no	no	no	no	yes	no
182402453	411	133	544	1960	0/0	411	chr12	88373288	88373362	16	75	4.8125	no	no	no	no	no	no	no	no	no	no
182402853	1523	981	2504	0	0/0	1523	chr12	89481030	89481073	14	44	3.142857	no	no	yes	no	no	no	no	no	no	yes
182402906	2361	133	2494	10	0/0	2361	chr12	89643093	89643132	12	40	3.5	no	no	yes	no	no	no	no	no	no	yes
182403229	1684	687	2371	133	0/0	1684	chr12	90527150	90527203	16	54	3.375	no	no	no	no	no	no	no	yes	no	no
182403552	1097	1376	2473	31	0/0	1097	chr12	91412771	91412840	27	70	2.592592	no	no	no	no	no	no	no	no	no	no
182403652	925	303	1228	1276	0/0	925	chr12	91607880	91607951	34	72	2.117647	no	no	no	no	no	no	no	no	no	no
182403809	2050	381	2431	73	0/0	2050	chr12	92022241	92022338	14	98	7.214286	no	yes	yes	no	no	yes	no	yes	no	yes
182404070	104	2400	2504	0	-1/-1	1620	chr12	92636760	92636797	9	38	4.222222	no	no	no	no	no	no	no	no	no	no
182404865	2298	206	2504	0	0/0	2298	chr12	94665785	94665824	14	40	2.928571	no	no	no	no	no	no	no	no	no	no
182405813	1124	1372	2496	8	0/0	1124	chr12	96826295	96826362	30	68	2.3	no	no	yes	no	no	no	no	no	yes	yes
182406166	118	2386	2504	0	-1/-1	1614	chr12	97784655	97784712	19	58	3.052632	no	no	no	no	no	no	no	no	no	no
182406472	2216	168	2384	120	0/0	2216	chr12	98669857	98669936	16	80	5.1875	yes	no	yes	no	no	no	no	no	yes	yes
182406955	2104	397	2501	3	0/0	2104	chr12	100142939	100142995	11	57	5.181818	yes	no	no	no	no	no	no	yes	yes	no
182407081	194	2310	2504	0	-1/-1	1703	chr12	100381130	100381169	8	40	5	no	no	yes	no	no	no	no	no	no	yes
182407683	1473	872	2345	159	0/0	1473	chr12	101889482	101889560	21	79	3.772727	no	no	yes	no	no	no	no	yes	yes	yes
182407924	737	1640	2377	127	0/-2	1574	chr12	102677459	102677531	14	73	5.2	no	no	no	no	no	no	no	no	no	no
182408159	2128	261	2389	115	0/0	2128	chr12	103286254	103286326	27	73	2.814815	no	no	yes	no	no	no	no	no	no	yes
182408423	1956	548	2504	0	0/0	1956	chr12	104066419	104066482	16	64	4.125	no	no	yes	no	no	no	no	no	no	yes
182408568	1748	627	2375	129	0/0	1748	chr12	104368147	104368226	23	80	3.307692	no	no	no	no	no	no	no	no	no	no
182409013	2211	293	2504	0	0/0	2211	chr12	105506729	105506797	20	69	3.428571	no	no	no	no	no	no	no	yes	no	no
182409267	0	484	484	2020	-3/-3	410	chr12	106224838	106225060	32	223	7	no	no	no	no	no	no	no	yes	no	no
182409305	232	690	922	1582	-1/-1	263	chr12	106302302	106302417	11	116	10.727273	yes	no	yes	no	no	no	no	yes	no	yes
182409515	2295	199	2494	10	0/0	2295	chr12	106926778	106926818	12	41	3.416667	no	no	no	no	no	no	no	yes	no	no
182410339	0	171	171	2333	-3/-3	90	chr12	108835871	108836052	24	182	7.6	no	no	yes	no	no	yes	no	yes	no	yes
182410834	1879	620	2499	5	0/0	1879	chr12	109901265	109901339	35	75	2.142857	no	no	yes	no	no	no	no	yes	yes	yes
182412667	0	440	440	2064	-4/-4	405	chr12	113300044	113300190	17	147	8.647058	no	no	yes	no	no	no	no	yes	yes	yes
182412869	916	1587	2503	1	0/-1	1134	chr12	113575512	113575572	19	61	3.210526	no	no	no	no	no	no	no	yes	no	no
182413455	0	2488	2488	16	-2/-1	1167	chr12	114653879	114653939	8	61	7.625	no	no	no	no	no	no	no	yes	no	no
182414008	2310	194	2504	0	0/0	2310	chr12	115569561	115569626	18	66	3.631579	yes	no	yes	no	no	no	no	yes	no	yes
182414088	625	801	1426	1078	0/0	625	chr12	115698274	115698325	11	52	4.727273	no	no	no	no	no	no	no	yes	no	no
182414628	0	181	181	2323	-4/-4	92	chr12	116841751	116841959	28	209	7.964286	no	no	yes	no	no	no	no	no	no	yes
182414977	209	2255	2464	40	1/1	1717	chr12	117434940	117435006	35	67	1.942857	no	no	yes	no	no	no	no	yes	no	yes
182415072	112	327	439	2065	-1/-1	315	chr12	117656923	117657015	22	93	4.5	no	no	yes	no	no	no	no	no	no	yes
182415165	2166	338	2504	0	0/0	2166	chr12	117842985	117843011	14	27	1.928571	no	no	yes	no	no	no	no	yes	yes	yes
182415304	0	974	974	1530	-4/-4	426	chr12	118098221	118098408	18	188	10.444445	no	no	yes	no	no	no	no	yes	yes	yes
182415486	0	146	146	2358	-7/-7	135	chr12	118514679	118515048	41	370	9.02439	no	no	no	no	no	no	no	no	no	no
182415732	2175	322	2497	7	0/0	2175	chr12	119130448	119130493	20	46	2.3	yes	no	yes	no	no	no	no	no	no	yes
182416165	1917	536	2453	51	0/0	1917	chr12	119969803	119969880	41	78	1.902439	no	no	no	no	no	no	no	no	no	no
182416530	0	2499	2499	5	-1/-1	2228	chr12	120654638	120654713	18	76	4.222222	yes	no	yes	no	no	no	no	yes	no	yes
182416565	60	2426	2486	18	-2/-1	563	chr12	120733536	120733615	15	80	5.333333	no	no	yes	no	no	no	no	no	yes	yes
182416691	1254	1097	2351	153	0/0	1254	chr12	120990597	120990702	18	106	6	no	no	yes	no	no	no	no	yes	no	yes
182417211	0	193	193	2311	-46/-46	96	chr12	121747250	121748255	20	1006	49.363636	no	no	yes	no	no	no	no	yes	no	yes
182417332	2249	254	2503	1	0/0	2249	chr12	121924945	121924998	15	54	3.5	no	no	yes	no	no	no	no	yes	yes	yes
182417540	1718	779	2497	7	0/0	1718	chr12	122226364	122226415	17	52	3.058824	yes	yes	yes	no	yes	no	yes	yes	no	yes
182417629	922	1574	2496	8	0/1	1040	chr12	122422716	122422745	9	30	3.333333	yes	no	no	no	no	no	yes	yes	yes	no
182417899	0	285	285	2219	-14/-14	136	chr12	122850328	122850822	31	495	15.882353	yes	yes	yes	no	no	no	no	yes	no	yes
182417900	0	454	454	2050	-9/-9	329	chr12	122853217	122853557	31	341	11	yes	yes	yes	no	no	no	no	yes	yes	yes
182417967	1876	628	2504	0	0/0	1876	chr12	122995548	122995608	18	61	3.388889	no	no	no	yes	no	no	no	yes	yes	yes
182418107	217	2287	2504	0	-1/-1	1906	chr12	123271026	123271068	8	43	5.375	no	no	yes	no	yes	no	yes	yes	no	yes
182418112	0	133	133	2371	-27/-27	33	chr12	123274992	123275271	8	280	35	no	no	no	no	no	no	no	no	no	no
182418567	0	154	154	2350	-5/-5	154	chr12	124089383	124089737	51	355	6.960784	no	no	yes	no	no	yes	no	yes	yes	yes
182418708	343	209	552	1952	0/0	343	chr12	124302766	124302882	13	117	8.866667	no	no	yes	no	no	no	no	yes	no	yes
182419250	668	305	973	1531	0/0	668	chr12	125307757	125307817	32	61	1.90625	no	no	yes	no	no	no	no	no	no	yes
182419258	2245	259	2504	0	0/0	2245	chr12	125308053	125308122	32	70	2.1875	no	no	yes	no	no	no	no	no	no	yes
182419417	0	210	210	2294	-11/-11	121	chr12	125685246	125685548	21	303	14.428572	no	no	no	no	no	no	no	yes	no	no
182419979	1577	763	2340	164	0/0	1577	chr12	126930406	126930509	13	104	8	no	no	yes	no	no	no	no	no	yes	yes
182420120	0	174	174	2330	-9/-9	48	chr12	127166172	127166337	10	166	16.700001	no	no	yes	no	no	no	no	yes	yes	yes
182420221	2330	174	2504	0	0/0	2330	chr12	127414985	127415050	16	66	4.125	no	no	no	no	no	no	no	yes	no	no
182420907	0	193	193	2311	-5/-5	179	chr12	128657993	128658261	37	269	7.27027	no	no	yes	no	no	no	no	no	no	yes
182420950	1024	1363	2387	117	0/0	1024	chr12	128686072	128686105	17	34	2	no	no	yes	no	no	no	no	yes	no	yes
182421014	144	337	481	2023	-1/-1	282	chr12	128814183	128814304	20	122	6.1	no	no	yes	no	yes	yes	no	yes	yes	yes
182421164	0	2311	2311	193	-1/-1	2291	chr12	128994234	128994383	38	150	3.973684	no	no	no	no	no	no	no	no	no	no
182421196	1716	788	2504	0	0/0	1716	chr12	129073450	129073475	13	26	2	no	yes	no	no	no	no	no	no	no	yes
182421458	2228	246	2474	30	0/0	2228	chr12	129522878	129522979	23	102	4.521739	yes	no	yes	no	no	no	no	yes	no	yes
182421716	0	176	176	2328	-2/-2	114	chr12	130010656	130010823	41	168	4.097561	no	no	no	no	no	no	no	no	yes	no
182421731	935	1542	2477	27	0/0	935	chr12	130034620	130034704	20	85	4.25	no	no	yes	no	yes	no	no	yes	no	yes
182421782	0	172	172	2332	-6/-6	46	chr12	130119601	130119758	14	158	11	no	no	no	no	no	no	no	yes	yes	no
182421965	0	285	285	2219	-4/-4	266	chr12	130440049	130440288	40	240	6	no	no	yes	no	no	no	no	no	no	yes
182422064	2333	133	2466	38	0/0	2333	chr12	130647996	130648040	12	45	3.75	no	no	yes	no	no	no	no	yes	no	yes
182422066	0	1362	1362	1142	-1/-1	1345	chr12	130657628	130657771	37	144	3.891892	yes	no	yes	no	no	no	no	no	no	yes
182422142	2049	445	2494	10	0/0	2049	chr12	130760108	130760194	18	87	4.833333	no	no	no	no	no	no	no	no	no	no
182422161	0	173	173	2331	-7/-7	129	chr12	130781758	130782137	42	380	9.113636	no	no	no	no	no	no	no	yes	no	no
182422163	0	238	238	2266	-8/-8	161	chr12	130782342	130782624	28	283	10.107142	no	no	no	no	no	no	no	yes	yes	no
182422326	1343	1160	2503	1	0/0	1343	chr12	131004393	131004439	22	47	2.136364	no	no	yes	no	no	no	yes	yes	yes	yes
182422353	0	267	267	2237	-7/-7	267	chr12	131032648	131033022	38	375	9.868421	no	no	yes	no	no	no	yes	yes	no	yes
182422358	0	379	379	2125	-1/-1	379	chr12	131039122	131039280	49	159	3.22	no	no	yes	no	no	no	no	no	yes	yes
182422393	1135	188	1323	1181	0/0	1135	chr12	131098129	131098206	39	78	2.076923	no	no	yes	no	no	no	no	yes	no	yes
182422488	1936	496	2432	72	0/0	1936	chr12	131261650	131261764	23	115	5	no	no	no	no	no	no	no	no	no	no
182422500	0	149	149	2355	-11/-11	148	chr12	131278142	131278727	45	586	13.022223	no	no	no	no	no	no	no	yes	yes	no
182422501	783	1649	2432	72	0/0	783	chr12	131282272	131282380	13	109	8.384615	no	no	no	no	no	no	no	no	no	no
182422574	0	250	250	2254	-13/-13	181	chr12	131364059	131364352	18	294	16.388889	no	no	yes	no	no	no	no	yes	yes	yes
182422632	302	2178	2480	24	-1/-1	1199	chr12	131456927	131457036	22	110	5	yes	yes	no	no	no	no	no	yes	yes	yes
182422668	2	149	151	2353	-1/-1	149	chr12	131556521	131556659	46	139	3.021739	no	no	no	no	no	no	no	no	no	no
182422679	0	186	186	2318	-14/-14	99	chr12	131585012	131585392	23	381	16.826086	no	no	no	no	no	no	no	no	no	no
182422684	0	228	228	2276	-1/-1	88	chr12	131598858	131598997	20	140	7	no	no	no	no	no	no	no	yes	yes	no
182422807	115	1357	1472	1032	-1/-1	1251	chr12	131795961	131796064	23	104	4.608696	yes	no	yes	no	no	no	no	yes	yes	yes
182422816	838	1666	2504	0	0/-1	1193	chr12	131808859	131808897	9	39	4.2	no	no	no	no	no	no	no	yes	yes	no
182422866	0	1642	1642	862	-2/-2	1640	chr12	131865076	131865260	37	185	5.108108	no	no	no	no	no	yes	no	yes	yes	no
182423048	2118	355	2473	31	0/0	2118	chr12	132143806	132143914	36	109	3.027778	yes	no	yes	yes	no	no	yes	yes	yes	yes
182423082	920	867	1787	717	0/0	920	chr12	132172407	132172529	31	123	3.967742	no	no	no	no	no	no	no	no	no	no
182423090	639	1864	2503	1	0/-1	937	chr12	132177657	132177754	27	98	3.62069	no	no	no	no	no	no	no	no	no	no
182423107	499	1260	1759	745	3/3	729	chr12	132182145	132182180	9	36	4	no	no	no	no	no	no	no	yes	no	no
182423119	1968	324	2292	212	0/0	1968	chr12	132192695	132192802	23	108	4.826087	no	no	no	no	no	no	no	yes	no	no
182423123	0	224	224	2280	-1/-1	224	chr12	132195307	132195445	46	139	3.021739	no	no	no	no	no	yes	no	no	yes	no
182423149	2179	325	2504	0	0/0	2179	chr12	132218036	132218076	12	41	3.416667	no	no	yes	no	no	no	no	yes	no	yes
182423152	0	133	133	2371	-6/-6	119	chr12	132219657	132219980	41	324	7.902439	no	no	yes	no	no	no	no	yes	yes	yes
182423248	1279	952	2231	273	0/0	1279	chr12	132267820	132267890	27	71	2.586207	no	no	yes	no	no	no	no	yes	no	yes
182423331	320	2133	2453	51	-1/-1	1377	chr12	132321169	132321283	23	115	5	no	no	yes	no	no	no	no	no	no	yes
182423367	0	148	148	2356	-1/-1	75	chr12	132337692	132337839	19	148	7.789474	no	no	no	no	no	no	yes	yes	yes	no
182423407	0	337	337	2167	-2/-2	177	chr12	132372934	132373104	28	171	6.107143	no	no	no	no	no	no	no	no	no	no
182423424	0	133	133	2371	-6/-6	89	chr12	132394099	132394323	25	225	8.961538	no	no	no	no	no	no	no	yes	yes	no
182423455	2264	217	2481	23	0/0	2264	chr12	132412065	132412109	21	45	2.142857	no	no	no	no	no	no	no	no	no	no
182423534	72	2043	2115	389	-2/-2	1695	chr12	132470809	132470916	15	108	7.125	no	no	no	no	no	no	no	yes	yes	no
182423553	532	782	1314	1190	-1/-1	562	chr12	132478338	132478464	31	127	4.096774	no	no	no	no	no	no	no	no	no	no
182423627	2073	430	2503	1	0/0	2073	chr12	132531174	132531239	18	66	3.666667	no	no	yes	no	no	no	no	yes	no	yes
182423678	1488	1015	2503	1	0/0	1488	chr12	132550188	132550252	31	65	2.129032	yes	no	yes	no	no	no	no	yes	yes	yes
182423691	0	457	457	2047	-16/-16	274	chr12	132562980	132563445	27	466	17.851852	no	no	yes	no	no	no	no	no	no	yes
182423714	411	963	1374	1130	-1/-1	805	chr12	132586803	132586929	30	127	4.233333	no	no	no	no	no	no	no	yes	no	no
182423716	120	2234	2354	150	0/2	2197	chr12	132587017	132587053	18	37	2.055556	no	no	no	no	no	no	no	yes	no	no
182423740	0	332	332	2172	-6/-6	229	chr12	132602032	132602304	34	273	8.029411	no	no	no	no	no	yes	yes	no	yes	no
182423761	1014	247	1261	1243	0/0	1014	chr12	132618992	132619034	7	43	6.142857	no	no	yes	no	no	no	yes	yes	no	yes
182423794	734	424	1158	1346	0/0	734	chr12	132674805	132674908	22	104	4.695652	no	no	yes	no	no	no	no	yes	no	yes
182423824	818	398	1216	1288	0/0	818	chr12	132717292	132717404	22	113	5.136364	no	no	yes	no	no	no	no	yes	no	yes
182423827	0	183	183	2321	-2/-2	183	chr12	132727531	132727735	50	205	4.1	no	no	yes	no	no	no	yes	yes	yes	yes
182423841	1307	1197	2504	0	0/0	1307	chr12	132740825	132740884	26	60	2.307692	no	no	yes	no	no	no	no	yes	no	yes
182423850	0	149	149	2355	-4/-4	124	chr12	132747212	132747425	36	214	5.944445	no	no	yes	no	no	no	no	yes	no	yes
182423858	0	133	133	2371	-7/-7	114	chr12	132758876	132759268	44	393	9	no	no	yes	no	yes	no	yes	yes	yes	yes
182423914	0	331	331	2173	-11/-11	301	chr12	132805114	132805650	41	537	12.978261	no	no	yes	no	no	no	no	yes	no	yes
182423923	2275	229	2504	0	0/0	2275	chr12	132821908	132821961	18	54	3	no	no	yes	no	no	yes	no	yes	yes	yes
182424141	251	2253	2504	0	-1/-1	1306	chr12	133207287	133207370	28	84	3	no	yes	no	no	no	no	no	no	no	yes
182424161	135	1814	1949	555	-2/-2	1640	chr12	133256946	133257068	22	123	5.636364	no	no	no	no	no	no	no	no	no	no
182424391	24	465	489	2015	1/1	411	chr13	18796418	18796473	27	56	2.111111	no	no	no	no	no	no	no	no	no	no
182425202	53	144	197	2307	0/0	53	chr13	20362772	20362899	10	128	12.8	no	no	no	no	no	no	no	yes	no	no
182425340	2330	174	2504	0	0/0	2330	chr13	20592774	20592841	28	68	2.428571	no	no	yes	no	no	no	no	no	yes	yes
182425578	2364	140	2504	0	0/0	2364	chr13	21037790	21037844	15	55	3.666667	no	no	yes	no	no	yes	no	no	no	yes
182426182	2333	160	2493	11	0/0	2333	chr13	22419085	22419175	20	91	4.695652	no	no	no	no	no	no	no	no	no	no
182426332	1129	1370	2499	5	0/0	1129	chr13	22725658	22725700	7	43	6.142857	no	no	no	no	no	no	no	yes	yes	no
182426512	1540	964	2504	0	0/0	1540	chr13	23071571	23071629	28	59	2.107143	no	no	no	no	no	no	no	no	no	no
182426593	2069	435	2504	0	0/0	2069	chr13	23304939	23305001	18	63	3.5	no	no	yes	no	no	no	no	yes	no	yes
182426888	1142	1362	2504	0	0/0	1142	chr13	24114352	24114405	28	54	2	no	no	yes	no	no	no	no	yes	no	yes
182427023	1963	139	2102	402	0/0	1963	chr13	24460425	24460529	18	105	5.888889	yes	no	yes	no	no	no	no	no	no	yes
182427169	0	156	156	2348	-17/-17	110	chr13	24881817	24882269	22	453	21.708334	no	no	no	no	no	yes	no	no	no	no
182427818	1929	573	2502	2	0/0	1929	chr13	26792128	26792214	31	87	2.806452	no	no	no	no	no	no	no	no	no	no
182427908	2184	316	2500	4	0/0	2184	chr13	27007004	27007056	7	53	7.571429	no	no	no	no	no	no	no	yes	yes	no
182428048	1820	274	2094	410	0/0	1820	chr13	27332949	27333048	18	100	5.555555	no	no	no	no	no	no	no	no	no	no
182428060	968	1520	2488	16	0/-1	1020	chr13	27347699	27347769	10	71	7.3	no	no	no	no	no	no	no	no	no	no
182428149	1892	186	2078	426	0/0	1892	chr13	27585989	27586064	18	76	4.333333	no	no	yes	no	no	no	no	no	no	yes
182428879	1449	1001	2450	54	0/0	1449	chr13	29696800	29696875	32	76	2.40625	no	no	no	no	no	no	no	no	no	no
182429012	2212	146	2358	146	0/0	2212	chr13	30003953	30004018	14	66	4.625	no	no	no	no	no	no	no	yes	yes	no
182429295	1597	889	2486	18	0/0	1597	chr13	30714573	30714609	7	37	5.285714	no	no	yes	no	no	no	no	yes	yes	yes
182429447	2171	333	2504	0	0/0	2171	chr13	31059160	31059203	15	44	2.9375	no	no	no	no	no	no	no	no	no	no
182429513	2231	186	2417	87	0/0	2231	chr13	31265809	31265912	26	104	4	no	no	yes	no	no	no	no	no	no	yes
182429875	1982	500	2482	22	0/0	1982	chr13	32432370	32432421	7	52	7.428571	no	no	yes	no	yes	yes	no	no	no	yes
182429966	1286	1204	2490	14	0/0	1286	chr13	32645973	32646021	7	49	6.777778	no	no	yes	no	no	no	no	yes	yes	yes
182430850	2265	225	2490	14	0/0	2265	chr13	34968854	34968935	28	82	2.90625	no	no	yes	no	no	no	no	yes	no	yes
182430874	2331	173	2504	0	0/0	2331	chr13	35029172	35029231	33	60	1.909091	no	no	yes	no	no	no	no	no	no	yes
182431098	957	1547	2504	0	0/-1	972	chr13	35698482	35698562	27	81	3	no	no	yes	no	no	no	no	no	no	yes
182431482	2353	146	2499	5	0/0	2353	chr13	37011575	37011666	30	92	3.066667	yes	no	yes	no	no	no	no	yes	no	yes
182431579	0	1464	1464	1040	-7/-6	601	chr13	37306346	37306527	14	182	13.5	no	no	no	no	no	no	no	no	no	no
182431622	0	205	205	2299	-5/-5	190	chr13	37448996	37449283	40	288	7.2	no	no	no	no	no	no	no	no	no	no
182432450	822	1681	2503	1	0/1	1096	chr13	39857079	39857132	27	54	2	yes	no	no	no	yes	yes	no	no	no	yes
182432610	2171	332	2503	1	0/0	2171	chr13	40321775	40321859	26	85	3.269231	no	no	yes	no	no	no	no	no	no	yes
182432695	1541	960	2501	3	0/0	1541	chr13	40564939	40564994	24	56	2.333333	no	no	yes	no	no	no	no	yes	yes	yes
182432804	1121	1055	2176	328	0/0	1121	chr13	40857577	40857667	20	91	4.55	no	no	yes	no	no	no	no	no	no	yes
182433321	2349	155	2504	0	0/0	2349	chr13	42013861	42013904	22	44	2	no	no	no	no	no	no	no	yes	yes	no
182433322	2126	376	2502	2	0/0	2126	chr13	42013895	42013967	25	73	2.92	no	no	no	no	no	no	no	yes	yes	no
182433332	42	2403	2445	59	-2/-2	911	chr13	42049053	42049137	9	85	9.444445	no	no	yes	no	no	no	yes	yes	yes	yes
182433362	1840	356	2196	308	0/0	1840	chr13	42151516	42151558	20	43	2.15	no	no	yes	no	no	no	no	yes	no	yes
182433379	0	1851	1851	653	-12/-12	1803	chr13	42181817	42182117	21	301	14.333333	yes	no	yes	no	yes	no	no	no	yes	yes
182433746	30	1977	2007	497	3/3	529	chr13	43417194	43417266	7	73	10.857142	no	no	yes	no	no	no	no	no	no	yes
182433755	932	1565	2497	7	0/1	1047	chr13	43467506	43467540	8	35	4.5	no	no	yes	no	no	no	no	no	no	yes
182433852	2196	163	2359	145	0/0	2196	chr13	43808654	43808765	22	112	5.090909	no	no	yes	no	no	no	no	no	no	yes
182434552	635	1479	2114	390	0/0	635	chr13	45486290	45486370	7	81	12.142858	no	no	yes	no	no	no	no	yes	no	yes
182434703	740	1131	1871	633	1/1	779	chr13	45931096	45931141	24	46	1.916667	no	no	no	no	no	no	no	no	no	no
182435236	0	2440	2440	64	-4/-4	2260	chr13	47441560	47441725	26	166	6.384615	no	no	no	no	no	no	no	no	no	no
182435639	507	1900	2407	97	-1/-1	1192	chr13	48824272	48824387	33	116	3.515152	no	no	no	no	no	no	no	yes	no	no
182436234	1724	779	2503	1	0/0	1724	chr13	50146131	50146216	23	86	3.73913	no	no	yes	no	no	no	no	no	no	yes
182436415	740	1102	1842	662	-1/-1	805	chr13	50661560	50661674	35	115	3.285714	no	no	yes	no	no	no	no	no	no	yes
182436953	97	933	1030	1474	-1/-1	813	chr13	52260822	52260934	27	113	4.296296	no	no	yes	no	no	no	no	yes	no	yes
182437457	1831	673	2504	0	0/0	1831	chr13	53774382	53774425	8	44	5.5	no	no	yes	no	no	no	no	no	no	yes
182437699	200	958	1158	1346	-1/-1	790	chr13	54461965	54462084	30	120	3.833333	no	no	no	no	no	no	no	yes	no	no
182438297	1710	743	2453	51	0/0	1710	chr13	55933487	55933556	29	70	2.551724	no	no	no	no	no	no	no	no	no	no
182438350	233	189	422	2082	0/0	233	chr13	56058952	56059058	28	107	3.766667	no	no	no	no	no	no	no	no	no	no
182438687	2210	254	2464	40	0/0	2210	chr13	56918123	56918160	10	38	3.636364	no	no	no	no	no	no	no	no	no	no
182438731	342	1724	2066	438	-1/-1	1357	chr13	57043189	57043306	36	118	3.277778	no	no	no	no	no	no	no	no	no	no
182438858	0	216	216	2288	-2/-2	216	chr13	57336591	57336784	37	194	5.146341	no	no	no	no	no	no	no	no	no	no
182439010	1994	234	2228	276	0/0	1994	chr13	57753995	57754086	31	92	3	no	no	no	no	no	no	no	no	no	no
182439018	0	1058	1058	1446	-5/-5	972	chr13	57765735	57765956	24	222	9.416667	no	no	no	no	no	no	no	no	no	no
182439717	27	2477	2504	0	1/1	2235	chr13	59611315	59611353	20	39	1.95	no	no	no	no	no	no	no	no	no	no
182439916	2271	229	2500	4	0/0	2271	chr13	60283038	60283110	20	73	3.65	no	no	no	no	no	no	no	yes	no	no
182439966	780	1724	2504	0	0/-1	1724	chr13	60383402	60383461	19	60	3.1	no	no	no	no	no	no	no	no	no	no
182440019	0	994	994	1510	-4/-4	329	chr13	60601024	60601180	9	157	17.666666	no	no	no	no	no	no	no	no	no	no
182440535	1622	204	1826	678	0/0	1622	chr13	61966170	61966275	23	106	4.6	no	no	no	no	no	no	no	no	no	no
182440599	1735	769	2504	0	0/0	1735	chr13	62117208	62117259	19	52	2.947368	no	no	no	no	no	no	no	no	no	no
182440741	0	639	639	1865	-1/-1	347	chr13	62410947	62411092	26	146	5.615385	no	no	no	no	no	no	no	no	no	no
182440782	2320	184	2504	0	0/0	2320	chr13	62528023	62528094	26	72	2.961539	no	no	no	no	no	no	no	no	no	no
182441019	1291	1213	2504	0	0/0	1291	chr13	63095517	63095580	20	64	3.4	no	no	yes	no	no	no	no	no	no	yes
182441193	271	1878	2149	355	0/4	1875	chr13	63470359	63470387	9	29	3.222222	no	no	yes	no	no	no	no	yes	no	yes
182441636	2184	317	2501	3	0/0	2184	chr13	64527379	64527436	16	58	3.625	no	no	no	no	no	no	no	no	no	no
182441933	48	593	641	1863	-1/-1	575	chr13	65287943	65288068	35	126	3.6	no	no	no	no	no	no	no	no	no	no
182441992	1738	762	2500	4	0/0	1738	chr13	65425160	65425228	11	69	6.153846	no	no	no	no	no	no	no	no	no	no
182442166	21	2418	2439	65	-1/-1	2350	chr13	65862177	65862300	23	124	5.521739	no	no	no	no	no	no	no	no	no	no
182442524	1665	348	2013	491	0/0	1665	chr13	66713574	66713637	27	64	2.444444	no	no	yes	no	no	no	no	no	no	yes
182442553	2347	147	2494	10	0/0	2347	chr13	66811607	66811679	21	73	3.476191	no	no	yes	no	no	no	no	yes	no	yes
182443128	0	1372	1372	1132	-1/-1	1372	chr13	68392125	68392285	48	161	3.395833	no	no	no	no	no	no	no	no	no	no
182443971	2345	159	2504	0	0/0	2345	chr13	70483773	70483838	18	66	3.523809	no	no	no	no	no	no	no	no	no	no
182444055	1217	1287	2504	0	0/0	1217	chr13	70698216	70698244	15	29	1.933333	no	no	no	no	no	no	no	no	no	no
182444124	0	2215	2215	289	-2/-2	975	chr13	70854613	70854759	27	147	5.444445	no	no	no	no	no	no	no	no	no	no
182444204	2338	165	2503	1	0/0	2338	chr13	71080376	71080418	14	43	3.214286	no	no	yes	no	no	no	no	no	no	yes
182444359	2366	138	2504	0	0/0	2366	chr13	71443043	71443086	12	44	3.833333	no	no	yes	no	no	no	no	no	no	yes
182444507	9	1772	1781	723	-1/-1	1767	chr13	71816551	71816681	40	131	3.325	no	no	yes	no	no	no	no	no	no	yes
182444628	2162	338	2500	4	0/0	2162	chr13	72135871	72135920	9	50	5.888889	no	no	no	no	no	no	no	no	no	no
182445173	2297	132	2429	75	0/0	2297	chr13	73558033	73558126	20	94	4.7	no	no	yes	no	no	no	no	no	no	yes
182445310	2323	179	2502	2	0/0	2323	chr13	74022455	74022528	37	74	2	no	no	no	no	no	no	no	no	no	no
182445607	0	240	240	2264	-6/-6	168	chr13	74945535	74945723	23	189	8.304348	no	no	no	no	no	no	no	yes	no	no
182446534	1846	658	2504	0	0/0	1846	chr13	77519680	77519717	14	38	2.714286	no	no	no	no	no	no	no	no	yes	no
182446660	211	2292	2503	1	-1/-1	1395	chr13	77868895	77868959	22	65	3	no	no	no	no	no	no	no	yes	yes	no
182446937	175	1103	1278	1226	2/2	774	chr13	78602133	78602197	21	65	2.958333	no	no	yes	yes	no	no	no	yes	yes	yes
182447076	0	451	451	2053	-5/-5	428	chr13	79116556	79116758	28	203	7.321429	no	no	no	no	no	no	no	no	no	no
182447156	2250	254	2504	0	0/0	2250	chr13	79364679	79364715	16	37	2.3125	no	no	yes	no	no	no	no	yes	no	yes
182447493	1462	1041	2503	1	0/0	1462	chr13	80290259	80290340	10	82	8.2	no	no	no	no	no	no	no	no	no	no
182448228	38	505	543	1961	-1/-1	396	chr13	82243118	82243233	20	116	6.1	no	no	no	no	no	no	no	no	no	no
182448394	2344	133	2477	27	0/0	2344	chr13	82604990	82605074	30	85	2.833333	no	no	no	no	no	no	no	yes	no	no
182449102	936	814	1750	754	0/0	936	chr13	84367724	84367801	30	78	2.6	no	no	yes	no	no	no	no	no	no	yes
182449531	0	163	163	2341	-6/-6	94	chr13	85488927	85489124	12	198	16	no	no	yes	no	no	no	no	no	no	yes
182449697	0	897	897	1607	-1/-1	897	chr13	85980579	85980730	41	152	3.780488	no	no	no	no	no	no	no	yes	no	no
182450322	2261	185	2446	58	0/0	2261	chr13	87419315	87419367	24	53	2.208333	no	no	no	no	no	no	no	no	no	no
182450399	2226	267	2493	11	0/0	2226	chr13	87555608	87555695	21	88	4.190476	no	no	yes	no	no	no	no	no	no	yes
182450753	1022	1130	2152	352	0/0	1022	chr13	88249896	88249956	18	61	3.388889	no	no	no	no	no	no	no	no	no	no
182451315	2074	386	2460	44	0/0	2074	chr13	89516127	89516211	26	85	3.269231	no	no	yes	no	no	no	no	no	no	yes
182452176	0	227	227	2277	-3/-3	133	chr13	91674490	91674646	28	157	5.678571	no	no	yes	no	no	no	no	no	no	yes
182452788	2220	284	2504	0	0/0	2220	chr13	93389570	93389636	27	67	2.481482	no	no	yes	no	no	no	no	no	no	yes
182452894	55	1755	1810	694	-1/-1	988	chr13	93640708	93640813	24	106	4.416667	no	no	yes	no	no	no	no	yes	no	yes
182452935	710	429	1139	1365	0/0	710	chr13	93765225	93765308	29	84	2.896552	no	no	yes	no	no	no	no	no	yes	yes
182452977	1842	662	2504	0	0/0	1842	chr13	93876180	93876229	16	50	3.125	no	no	yes	no	no	no	no	no	no	yes
182453116	2368	136	2504	0	0/0	2368	chr13	94211139	94211180	13	42	3.307692	no	no	yes	no	no	no	no	yes	no	yes
182453390	1199	569	1768	736	0/0	1199	chr13	94997029	94997101	18	73	4.055555	no	no	yes	no	no	no	no	yes	yes	yes
182453488	2141	363	2504	0	0/0	2141	chr13	95225758	95225801	8	44	5.555555	no	no	yes	no	no	no	no	no	no	yes
182453616	2310	191	2501	3	0/0	2310	chr13	95434515	95434583	24	69	2.958333	no	no	yes	no	no	no	no	no	no	yes
182453719	2281	223	2504	0	0/0	2281	chr13	95680333	95680375	14	43	3	no	no	yes	no	no	no	no	no	no	yes
182453735	1641	808	2449	55	0/0	1641	chr13	95693631	95693714	30	84	2.8	yes	yes	yes	no	no	yes	no	yes	no	yes
182454752	1027	1473	2500	4	0/1	1037	chr13	98432825	98432882	30	58	1.933333	no	yes	yes	no	no	no	no	yes	yes	yes
182454990	2345	145	2490	14	0/0	2345	chr13	99032601	99032693	23	93	4.043478	no	no	yes	no	no	no	no	no	no	yes
182455117	0	190	190	2314	-3/-3	142	chr13	99384669	99384862	38	194	5.105263	no	no	yes	no	no	no	no	yes	yes	yes
182455292	2042	459	2501	3	0/0	2042	chr13	99752608	99752654	14	47	3.4	no	no	yes	no	no	no	no	no	no	yes
182455328	1447	1030	2477	27	0/0	1447	chr13	99818447	99818502	10	56	5.6	no	no	yes	no	no	no	no	yes	yes	yes
182455362	2234	218	2452	52	0/0	2234	chr13	99910659	99910745	21	87	4	no	no	yes	no	no	no	no	no	no	yes
182455748	1406	1072	2478	26	0/0	1406	chr13	100836813	100836858	17	46	2.705882	no	no	yes	no	no	no	no	yes	yes	yes
182455762	2359	145	2504	0	0/0	2359	chr13	100893334	100893368	10	35	3.5	no	no	yes	no	no	no	no	no	no	yes
182456625	2365	137	2502	2	0/0	2365	chr13	103407601	103407670	27	70	2.62963	no	no	no	no	no	no	no	no	no	no
182457153	0	457	457	2047	-1/-1	296	chr13	104632297	104632464	40	168	4.2	no	no	no	no	no	no	no	no	no	no
182457379	2342	158	2500	4	0/0	2342	chr13	105215340	105215409	19	70	3.619048	no	no	no	no	no	no	no	no	no	no
182457575	220	2281	2501	3	0/1	2281	chr13	105693463	105693500	16	38	2.375	no	no	yes	no	no	no	no	no	no	yes
182457590	2286	177	2463	41	0/0	2286	chr13	105719554	105719636	32	83	2.71875	no	yes	yes	no	no	yes	no	yes	no	yes
182457631	400	1904	2304	200	1/1	1370	chr13	105804380	105804443	26	64	2.5	no	no	no	no	no	no	no	no	no	no
182457657	699	1805	2504	0	0/1	1120	chr13	105838658	105838693	17	36	2.176471	no	no	no	no	no	no	no	no	no	no
182457733	2033	274	2307	197	0/0	2033	chr13	106105288	106105337	10	50	5	no	no	no	no	no	no	no	yes	yes	no
182457785	969	386	1355	1149	0/0	969	chr13	106245697	106245776	26	80	3.076923	no	no	yes	no	no	no	no	no	no	yes
182457829	2136	367	2503	1	0/0	2136	chr13	106397871	106397933	18	63	3.5	no	no	no	no	no	no	no	no	no	no
182457938	2158	346	2504	0	0/0	2158	chr13	106703273	106703328	18	56	3.105263	no	no	yes	no	no	no	no	no	no	yes
182458118	0	1217	1217	1287	-1/-1	1217	chr13	107203985	107204134	49	150	3.061224	no	no	yes	no	no	no	no	no	no	yes
182458558	1772	702	2474	30	0/0	1772	chr13	108274279	108274328	13	50	3.625	no	no	yes	no	no	no	no	yes	no	yes
182458836	0	394	394	2110	-5/-5	312	chr13	108873584	108873827	25	244	9.88	no	no	yes	no	no	no	no	no	no	yes
182459127	556	554	1110	1394	0/0	556	chr13	109481507	109481552	16	46	2.875	no	no	yes	no	no	no	no	no	no	yes
182459164	318	1947	2265	239	-2/-2	1483	chr13	109560820	109560935	27	116	4.296296	no	no	yes	no	no	no	no	no	no	yes
182459195	0	843	843	1661	-2/-2	807	chr13	109665899	109666068	30	170	5.666667	no	no	yes	no	no	no	no	yes	yes	yes
182459447	0	299	299	2205	-11/-11	266	chr13	110253182	110253552	25	371	14.857142	no	no	yes	no	no	no	no	no	no	yes
182459462	0	260	260	2244	-11/-11	129	chr13	110313442	110313880	34	439	12.911765	no	no	yes	no	no	no	yes	no	no	yes
182459501	1333	1106	2439	65	0/0	1333	chr13	110442796	110442876	32	81	2.53125	no	no	yes	no	no	no	no	no	no	yes
182459527	0	228	228	2276	-5/-5	195	chr13	110506135	110506431	41	297	7	yes	yes	yes	yes	no	no	no	yes	no	yes
182459704	0	126	126	2378	-9/-9	76	chr13	110827032	110827405	33	374	11.333333	no	no	no	no	no	no	no	yes	yes	no
182459736	12	2492	2504	0	-1/-1	2296	chr13	110915584	110915638	16	55	3.4375	yes	no	no	no	no	no	yes	yes	no	no
182459800	0	180	180	2324	-7/-7	176	chr13	111044877	111045258	42	382	9.095238	no	no	no	no	no	no	no	no	no	no
182459816	0	163	163	2341	-20/-20	89	chr13	111052016	111052635	27	620	23.111111	no	no	no	no	no	no	no	yes	yes	no
182459857	2137	343	2480	24	0/0	2137	chr13	111139540	111139633	23	94	4.086957	no	no	yes	no	no	no	no	yes	no	yes
182459863	2349	155	2504	0	0/0	2349	chr13	111168268	111168326	26	59	2.269231	no	no	yes	no	no	no	no	yes	yes	yes
182460016	0	297	297	2207	-7/-7	169	chr13	111507502	111507775	28	274	9.785714	no	no	no	no	no	no	no	no	no	no
182460071	979	1525	2504	0	0/1	1097	chr13	111600392	111600430	16	39	2.4375	no	no	yes	no	no	no	no	no	no	yes
182460172	1410	1033	2443	61	0/0	1410	chr13	111845879	111845990	40	112	2.804878	no	no	no	no	no	no	no	yes	yes	no
182460207	36	943	979	1525	-1/-1	635	chr13	111905414	111905535	18	122	6.777778	no	no	no	no	no	no	no	yes	yes	no
182460214	0	1575	1575	929	-2/-2	1561	chr13	111918703	111918850	29	148	5.103448	no	no	no	no	no	no	no	no	no	no
182460234	649	1843	2492	12	0/1	1079	chr13	111947584	111947656	24	73	3.041667	no	no	no	no	no	no	no	yes	no	no
182460353	1344	1067	2411	93	0/0	1344	chr13	112112786	112112883	13	98	7.615385	no	no	no	no	no	no	no	no	no	no
182460389	0	1645	1645	859	-1/-1	1645	chr13	112142025	112142160	41	136	3.317073	no	no	no	no	no	no	no	no	no	no
182460400	0	185	185	2319	-5/-5	153	chr13	112152410	112152648	32	239	7.46875	no	no	no	no	no	no	no	no	no	no
182460415	0	352	352	2152	-2/-2	352	chr13	112178487	112178690	51	204	4	no	no	no	no	no	no	no	no	yes	no
182460642	308	2196	2504	0	1/1	1300	chr13	112616712	112616749	14	38	2.714286	no	no	no	no	no	no	no	yes	no	no
182460834	0	512	512	1992	-1/-1	512	chr13	112884736	112884914	59	179	3.033898	no	yes	no	no	no	yes	no	yes	no	yes
182460840	5	2469	2474	30	2/2	990	chr13	112893806	112893841	15	36	2.4	yes	no	no	no	no	no	no	yes	yes	no
182460879	511	820	1331	1173	1/1	729	chr13	112961082	112961129	22	48	2.181818	no	no	yes	no	no	no	no	yes	no	yes
182460907	100	2379	2479	25	1/2	667	chr13	112980629	112980669	17	41	2.411765	no	no	yes	no	no	no	no	yes	yes	yes
182460917	2168	278	2446	58	0/0	2168	chr13	113000899	113000982	41	84	2.04878	yes	no	yes	no	no	no	no	no	yes	yes
182460962	2302	202	2504	0	0/0	2302	chr13	113034865	113034928	20	64	3.2	no	no	yes	no	no	yes	no	yes	no	yes
182461012	0	148	148	2356	-4/-4	127	chr13	113078049	113078273	38	225	5.921052	no	no	yes	no	no	no	no	no	yes	yes
182461026	0	261	261	2243	-4/-4	261	chr13	113085596	113085935	57	340	5.964912	yes	no	yes	no	no	no	no	yes	yes	yes
182461066	0	184	184	2320	-4/-4	137	chr13	113117586	113117810	37	225	6.081081	no	no	yes	yes	no	yes	yes	yes	no	yes
182461082	1936	568	2504	0	0/0	1936	chr13	113129381	113129413	16	33	2.0625	yes	no	yes	no	no	no	no	no	no	yes
182461174	2298	206	2504	0	0/0	2298	chr13	113297059	113297102	17	44	2.588235	yes	no	no	no	no	no	yes	yes	yes	no
182461200	429	2051	2480	24	1/1	1265	chr13	113334261	113334321	30	61	2.033333	no	no	yes	no	no	no	no	no	no	yes
182461221	2159	345	2504	0	0/0	2159	chr13	113363718	113363764	19	47	2.473684	no	no	yes	yes	yes	no	yes	yes	yes	yes
182461246	2172	332	2504	0	0/0	2172	chr13	113394043	113394071	10	29	2.9	no	no	no	no	no	no	yes	yes	yes	no
182461321	2258	246	2504	0	0/0	2258	chr13	113491079	113491108	8	30	3.75	yes	no	no	no	yes	no	yes	yes	no	yes
182461506	0	293	293	2211	-14/-14	89	chr13	113617411	113617703	16	293	18.3125	no	no	yes	no	no	no	no	yes	no	yes
182461529	2277	184	2461	43	0/0	2277	chr13	113653206	113653302	23	97	4.166667	no	no	yes	no	no	no	no	no	no	yes
182461636	0	262	262	2242	-10/-10	179	chr13	113788027	113788402	31	376	12.129032	no	no	yes	no	no	no	no	no	no	yes
182461650	0	290	290	2214	-1/-1	288	chr13	113800903	113801061	41	159	3.878049	no	no	yes	yes	no	no	no	yes	no	yes
182461652	0	503	503	2001	-3/-3	503	chr13	113804562	113804784	39	223	5.717949	no	no	yes	no	no	no	yes	yes	yes	yes
182461672	0	197	197	2307	-3/-3	172	chr13	113818047	113818228	37	182	5.108108	no	no	yes	no	no	no	yes	yes	no	yes
182461676	0	262	262	2242	-7/-7	260	chr13	113826383	113826755	39	373	9.564102	no	no	yes	no	no	no	yes	no	no	yes
182461682	0	247	247	2257	-10/-10	202	chr13	113831716	113832173	38	458	12.052631	no	no	yes	no	no	no	yes	yes	no	yes
182461759	0	126	126	2378	-6/-6	126	chr13	113901998	113902386	49	389	7.938776	no	yes	yes	no	no	no	no	yes	no	yes
182461768	889	1013	1902	602	0/0	889	chr13	113930322	113930445	22	124	5.636364	no	no	no	no	no	no	no	yes	no	no
182461782	0	214	214	2290	-2/-2	145	chr13	113952266	113952433	34	168	4.970588	no	no	no	no	no	no	no	no	yes	no
182461842	0	188	188	2316	-30/-30	59	chr13	113995592	113996120	16	529	33.277779	no	no	yes	no	no	no	no	yes	yes	yes
182461847	164	725	889	1615	-1/-1	703	chr13	113999036	113999163	40	128	3.2	no	no	yes	no	no	no	yes	no	yes	yes
182461988	431	2068	2499	5	0/1	943	chr13	114080667	114080723	28	57	2.035714	no	no	yes	no	no	no	no	no	no	yes
182461997	0	709	709	1795	-5/-5	493	chr13	114098935	114099206	38	272	7.157895	no	no	yes	no	no	no	no	yes	no	yes
182462025	0	331	331	2173	-8/-8	278	chr13	114125863	114126244	38	382	10.052631	no	no	yes	no	no	no	no	yes	no	yes
182462158	883	1576	2459	45	0/0	883	chr13	114281896	114281932	9	37	4.111111	yes	yes	yes	no	no	no	yes	yes	yes	yes
182462167	0	576	576	1928	-1/-1	363	chr13	114295303	114295440	32	138	4.3125	no	no	yes	no	no	no	no	yes	yes	yes
182462669	1830	159	1989	515	0/0	1830	chr14	19224387	19224479	30	93	3.166667	no	no	no	no	no	no	no	no	no	no
182462986	967	1009	1976	528	0/0	967	chr14	19937286	19937357	19	72	3.666667	no	no	no	no	no	yes	no	no	no	no
182463907	0	137	137	2367	-3/-3	135	chr14	22154260	22154418	23	159	7.130435	yes	no	no	no	no	no	no	no	no	no
182463982	0	786	786	1718	-3/-3	402	chr14	22367789	22367979	27	191	7.096774	no	no	yes	no	no	no	no	no	no	yes
182464465	2264	238	2502	2	0/0	2264	chr14	23578060	23578096	12	37	3.083333	yes	no	yes	no	no	no	no	yes	yes	yes
182464580	2014	490	2504	0	0/0	2014	chr14	23844605	23844661	19	57	3	no	no	no	no	no	no	no	yes	no	no
182464670	2346	158	2504	0	0/0	2346	chr14	24114032	24114063	10	32	3.2	yes	no	yes	no	no	no	yes	yes	yes	yes
182464694	2035	469	2504	0	0/0	2035	chr14	24171789	24171819	11	31	2.818182	yes	no	no	no	no	no	no	yes	yes	no
182464984	706	218	924	1580	0/0	706	chr14	25129847	25129912	16	66	4.375	no	no	yes	no	no	no	no	no	no	yes
182465592	1825	518	2343	161	0/0	1825	chr14	26986022	26986103	31	82	2.645161	no	no	yes	no	no	no	no	no	no	yes
182465823	397	2107	2504	0	0/1	1106	chr14	27544880	27544910	16	31	1.9375	no	no	yes	no	no	no	no	no	no	yes
182466265	739	308	1047	1457	0/0	739	chr14	28852672	28852797	22	126	6.090909	no	no	yes	no	no	no	no	no	no	yes
182468092	0	396	396	2108	-5/-5	98	chr14	33898151	33898320	15	170	11.533334	no	no	no	no	no	no	no	yes	yes	no
182468386	1261	1243	2504	0	0/0	1261	chr14	34546300	34546338	21	39	1.952381	yes	no	no	no	yes	no	no	no	no	yes
182469399	720	371	1091	1413	0/0	720	chr14	36810879	36810959	36	81	2.25	no	no	yes	no	no	no	no	yes	no	yes
182469761	2126	378	2504	0	0/0	2126	chr14	37936427	37936487	21	61	2.954545	no	no	yes	no	no	no	no	no	no	yes
182469843	1686	816	2502	2	0/0	1686	chr14	38210559	38210616	24	58	2.416667	no	yes	no	yes	no	no	yes	yes	no	yes
182469941	0	1164	1164	1340	-2/-2	1057	chr14	38589968	38590130	25	163	6.52	no	no	no	no	no	no	no	yes	no	no
182470004	2243	252	2495	9	0/0	2243	chr14	38758240	38758305	14	66	4.714286	no	no	yes	no	no	no	no	no	no	yes
182470374	2372	132	2504	0	0/0	2372	chr14	39648065	39648118	17	54	3.176471	no	no	yes	no	no	no	no	no	no	yes
182470878	0	1010	1010	1494	-2/-2	1009	chr14	41133075	41133230	24	156	6.423077	no	no	yes	no	no	no	no	no	no	yes
182471117	208	2274	2482	22	-1/-1	1593	chr14	41764787	41764885	27	99	3.666667	no	no	yes	no	no	no	no	no	no	yes
182471404	0	542	542	1962	-2/-2	461	chr14	42435614	42435759	17	146	8.705882	no	no	yes	no	no	no	no	yes	no	yes
182471495	896	213	1109	1395	0/0	896	chr14	42649988	42650088	30	101	3.28125	no	no	yes	no	no	no	no	no	no	yes
182472053	0	210	210	2294	-1/-1	207	chr14	44068275	44068425	37	151	4.081081	no	no	yes	no	no	no	no	no	no	yes
182472055	1833	666	2499	5	0/0	1833	chr14	44079408	44079468	29	61	2.103448	no	no	yes	no	no	no	no	no	no	yes
182472190	0	133	133	2371	-5/-5	71	chr14	44504921	44505175	36	255	7.083333	no	no	no	yes	no	no	no	no	no	yes
182472296	2183	321	2504	0	0/0	2183	chr14	44811547	44811607	21	61	2.904762	no	no	no	no	no	no	no	yes	no	no
182472331	1609	814	2423	81	0/0	1609	chr14	44917349	44917435	27	87	3.222222	no	no	no	no	no	no	no	yes	no	no
182472447	2315	189	2504	0	0/0	2315	chr14	45206185	45206237	19	53	2.894737	no	no	yes	no	yes	no	no	no	no	yes
182472539	2116	229	2345	159	0/0	2116	chr14	45466950	45467019	9	70	7.5	no	no	no	no	no	no	no	yes	yes	no
182472817	1957	532	2489	15	0/0	1957	chr14	46262247	46262338	16	92	5.823529	no	no	yes	no	no	no	no	no	no	yes
182472950	1835	658	2493	11	0/0	1835	chr14	46630617	46630673	7	57	8.428572	no	no	no	no	no	no	no	yes	yes	no
182473103	1475	700	2175	329	0/0	1475	chr14	47074086	47074136	19	51	2.7	no	no	yes	no	no	no	no	no	no	yes
182473714	38	1363	1401	1103	-3/-3	542	chr14	48830095	48830196	9	102	11.2	no	no	no	no	no	no	no	no	yes	no
182473744	1495	312	1807	697	0/0	1495	chr14	48938978	48939022	12	45	3.615385	no	no	no	no	no	no	no	no	no	no
182473816	846	1658	2504	0	0/-1	950	chr14	49310801	49310862	14	62	4.428571	no	no	no	no	no	no	no	yes	no	no
182474035	135	2368	2503	1	-1/-1	1719	chr14	49868174	49868229	16	56	3.5	no	no	no	no	no	no	yes	yes	yes	no
182474080	2110	394	2504	0	0/0	2110	chr14	49923664	49923713	9	50	5.777778	no	no	no	no	no	no	no	yes	no	no
182474553	1692	185	1877	627	0/0	1692	chr14	51053546	51053609	20	64	3.142857	no	no	yes	no	no	no	no	no	no	yes
182475582	1640	863	2503	1	0/0	1640	chr14	54117858	54117919	30	62	2.066667	no	no	no	no	no	no	no	yes	no	no
182475661	1124	1378	2502	2	0/0	1124	chr14	54367903	54367945	21	43	2.047619	no	no	no	no	no	no	no	no	no	no
182475918	1255	606	1861	643	0/0	1255	chr14	55143844	55143951	32	108	3.375	no	no	yes	no	no	yes	no	no	no	yes
182476094	1694	783	2477	27	0/0	1694	chr14	55615786	55615886	32	101	3.21875	no	no	yes	no	no	no	no	no	no	yes
182476614	2044	402	2446	58	0/0	2044	chr14	57159100	57159169	29	70	2.413793	no	no	no	no	no	no	no	no	no	no
182476759	2323	181	2504	0	0/0	2323	chr14	57573005	57573070	33	66	2.030303	no	no	yes	no	no	no	no	no	yes	yes
182476776	2367	137	2504	0	0/0	2367	chr14	57641320	57641354	16	35	2.1875	no	no	yes	no	no	no	no	no	no	yes
182477325	227	2191	2418	86	1/1	385	chr14	59379724	59379796	8	73	9.125	no	no	no	no	no	no	no	yes	no	no
182477659	238	2239	2477	27	-1/-1	1648	chr14	60577365	60577461	14	97	6.928571	no	no	no	no	no	no	no	no	no	no
182477983	101	264	365	2139	1/1	228	chr14	61428035	61428077	8	43	5.375	no	no	yes	no	no	no	no	no	no	yes
182478077	0	568	568	1936	-7/-7	137	chr14	61755316	61755522	18	207	11.722222	no	no	yes	no	no	no	no	yes	yes	yes
182478082	1275	1218	2493	11	0/0	1275	chr14	61762421	61762455	17	35	2.058824	no	no	yes	no	yes	no	yes	yes	no	yes
182478776	0	431	431	2073	-3/-3	413	chr14	63752210	63752402	29	193	6.655172	no	no	no	no	no	no	no	no	no	no
182479062	1834	648	2482	22	0/0	1834	chr14	64338642	64338683	20	42	2.1	yes	no	no	no	no	no	yes	yes	no	no
182479251	2134	267	2401	103	0/0	2134	chr14	64768639	64768739	20	101	5.05	yes	no	yes	no	no	no	no	no	yes	yes
182479313	0	140	140	2364	-2/-2	79	chr14	64957822	64957952	31	131	4.225806	no	yes	yes	no	no	no	no	no	yes	yes
182479422	2245	259	2504	0	0/0	2245	chr14	65229275	65229332	25	58	2.32	no	no	no	no	no	no	no	yes	yes	no
182479635	1863	333	2196	308	0/0	1863	chr14	65744511	65744553	22	43	1.954545	no	no	no	no	no	yes	no	no	no	no
182480041	2123	379	2502	2	0/0	2123	chr14	66972642	66972685	15	44	3	no	no	yes	no	no	no	no	no	no	yes
182480751	0	132	132	2372	-1/-1	132	chr14	68944839	68944974	35	136	3.885714	no	no	yes	no	no	no	no	yes	no	yes
182480758	1833	657	2490	14	0/0	1833	chr14	68978900	68978927	7	28	4	yes	no	yes	no	no	no	yes	yes	yes	yes
182481123	2124	317	2441	63	0/0	2124	chr14	69930168	69930236	23	69	3	no	no	yes	no	no	no	no	no	no	yes
182481312	2328	157	2485	19	0/0	2328	chr14	70424125	70424213	27	89	3.296296	no	no	no	no	no	no	no	no	no	no
182481835	1668	833	2501	3	0/0	1668	chr14	71675353	71675441	23	89	3.869565	no	no	yes	no	no	no	no	yes	yes	yes
182481933	894	1603	2497	7	0/1	908	chr14	71904812	71904850	17	39	2.294118	no	no	yes	no	no	no	no	no	no	yes
182482093	2122	382	2504	0	0/0	2122	chr14	72467476	72467509	9	34	3.777778	no	no	yes	no	no	no	no	no	no	yes
182482913	2158	346	2504	0	0/0	2158	chr14	74101268	74101326	20	59	3	no	no	yes	no	no	no	no	no	no	yes
182482936	2151	353	2504	0	0/0	2151	chr14	74182462	74182535	34	74	2.176471	no	no	yes	no	no	no	no	yes	no	yes
182482958	0	186	186	2318	-1/-1	101	chr14	74232744	74232896	38	153	4.026316	no	no	no	no	no	no	no	no	no	no
182483629	2357	140	2497	7	0/0	2357	chr14	75926060	75926087	7	28	4	no	no	yes	no	no	no	no	no	no	yes
182483681	0	2486	2486	18	-2/-2	2000	chr14	76093838	76093974	23	137	5.956522	no	no	no	no	no	no	no	no	no	no
182483729	0	2068	2068	436	-3/-3	1253	chr14	76287123	76287262	22	140	6.5	no	no	yes	no	no	no	no	no	no	yes
182484019	128	2367	2495	9	-2/-1	800	chr14	76869060	76869150	19	91	4.75	no	no	yes	no	no	no	no	yes	no	yes
182484178	1872	631	2503	1	0/0	1872	chr14	77097846	77097872	8	27	3.375	yes	no	no	no	no	no	yes	yes	no	no
182484875	1757	742	2499	5	0/0	1757	chr14	79006135	79006188	23	54	2.347826	no	no	yes	no	no	no	no	no	no	yes
182484908	1990	487	2477	27	0/0	1990	chr14	79082009	79082086	29	78	2.689655	no	no	yes	no	no	no	no	no	no	yes
182485054	925	802	1727	777	0/0	925	chr14	79462832	79462929	30	98	3.3	no	no	yes	no	no	no	no	no	no	yes
182485096	774	1562	2336	168	0/-1	1132	chr14	79565213	79565285	22	73	3.291667	no	no	yes	no	no	no	no	no	no	yes
182485565	711	1718	2429	75	0/-1	815	chr14	80946309	80946392	23	84	3.652174	no	no	yes	no	no	no	no	yes	yes	yes
182486280	0	1475	1475	1029	-1/-1	640	chr14	82825765	82825913	28	149	5.266667	no	no	no	no	no	no	no	no	no	no
182486390	1840	360	2200	304	0/0	1840	chr14	83038369	83038484	16	116	7.375	no	no	yes	no	no	no	no	no	no	yes
182487502	2219	198	2417	87	0/0	2219	chr14	85659977	85660026	25	50	2	no	no	no	no	no	no	no	no	no	no
182487688	2056	280	2336	168	0/0	2056	chr14	86125022	86125103	30	82	2.733333	no	no	yes	no	no	no	no	yes	no	yes
182487797	2366	137	2503	1	0/0	2366	chr14	86347222	86347271	7	50	7.571429	no	no	yes	no	no	no	no	no	yes	yes
182487815	0	776	776	1728	-2/-2	776	chr14	86375834	86376014	38	181	4.81579	no	no	yes	no	no	no	no	no	no	yes
182487848	2186	281	2467	37	0/0	2186	chr14	86424450	86424539	28	90	3.214286	no	no	no	no	no	no	no	no	no	no
182487863	1623	505	2128	376	0/0	1623	chr14	86475837	86475899	28	63	2.25	no	no	no	no	no	no	no	yes	no	no
182488496	23	326	349	2155	1/1	168	chr14	88310158	88310240	24	83	3.458333	no	no	yes	no	no	no	no	no	no	yes
182488709	0	143	143	2361	-8/-8	62	chr14	88935840	88936099	26	260	10	no	no	no	no	no	no	no	yes	no	no
182489406	2016	484	2500	4	0/0	2016	chr14	90694584	90694648	35	65	1.914286	no	no	yes	no	no	no	no	yes	no	yes
182489407	1332	953	2285	219	0/0	1332	chr14	90694657	90694730	27	74	2.892857	no	no	yes	no	no	no	no	yes	no	yes
182489721	720	1778	2498	6	0/1	1655	chr14	91365169	91365194	7	26	3.714286	no	no	yes	no	no	no	no	yes	yes	yes
182489969	291	1922	2213	291	1/1	957	chr14	91836578	91836639	20	62	3.047619	yes	no	yes	no	no	no	no	yes	yes	yes
182490266	1247	498	1745	759	0/0	1247	chr14	92561043	92561118	32	76	2.375	no	no	yes	no	no	no	no	no	no	yes
182490418	1770	154	1924	580	0/0	1770	chr14	92929295	92929416	40	122	3.05	no	no	yes	no	no	no	no	no	yes	yes
182490469	2252	249	2501	3	0/0	2252	chr14	93111002	93111063	7	62	8.375	no	no	yes	no	no	no	no	yes	yes	yes
182490709	0	127	127	2377	-10/-10	93	chr14	93722002	93722430	35	429	12.257143	no	no	yes	no	no	no	no	yes	no	yes
182490728	0	175	175	2329	-3/-3	175	chr14	93737432	93737668	47	237	5.042553	no	no	yes	no	no	no	no	yes	no	yes
182490802	0	132	132	2372	-4/-4	110	chr14	93893987	93894203	36	217	6	no	no	no	no	no	no	no	yes	yes	no
182491016	2129	373	2502	2	0/0	2129	chr14	94515650	94515742	19	93	4.894737	no	no	yes	no	no	no	no	no	no	yes
182491067	2033	349	2382	122	0/0	2033	chr14	94613158	94613238	9	81	8.666667	no	no	yes	no	no	no	no	yes	no	yes
182491074	0	133	133	2371	-24/-24	49	chr14	94637409	94637973	20	565	28.25	no	no	no	no	no	no	no	yes	no	no
182491092	1978	484	2462	42	0/0	1978	chr14	94663528	94663560	17	33	1.941176	no	no	no	no	no	no	no	yes	no	no
182491141	1615	889	2504	0	0/0	1615	chr14	94746862	94746898	17	37	2.176471	no	no	no	no	no	no	no	no	yes	no
182491253	0	153	153	2351	-5/-5	153	chr14	94940055	94940414	51	360	7.019231	no	no	no	no	no	no	no	no	no	no
182491433	844	1288	2132	372	0/0	844	chr14	95319910	95319957	17	48	2.941176	yes	no	yes	no	no	no	yes	yes	yes	yes
182491526	1662	817	2479	25	0/0	1662	chr14	95516535	95516569	7	35	5	no	no	yes	no	no	no	yes	yes	no	yes
182491540	535	1420	1955	549	0/-1	760	chr14	95558808	95558881	24	74	3	no	no	no	no	no	no	no	no	no	no
182491620	2214	286	2500	4	0/0	2214	chr14	95710342	95710436	29	95	3.275862	no	yes	no	no	no	yes	no	yes	yes	yes
182491779	2017	486	2503	1	0/0	2017	chr14	96100459	96100503	15	45	3	no	no	no	no	no	no	no	yes	no	no
182491806	1201	215	1416	1088	0/0	1201	chr14	96181179	96181302	19	124	6.526316	no	no	no	no	no	no	no	yes	yes	no
182491879	0	1618	1618	886	-1/-1	1618	chr14	96340040	96340174	31	135	4.484848	no	no	yes	no	no	no	no	no	no	yes
182491918	2286	218	2504	0	0/0	2286	chr14	96446169	96446199	16	31	1.9375	no	no	yes	no	no	no	no	yes	no	yes
182492120	0	126	126	2378	-12/-12	74	chr14	96923641	96924209	38	569	15	no	no	yes	no	no	no	no	yes	yes	yes
182493163	695	1790	2485	19	0/1	1779	chr14	99321356	99321420	20	65	3.25	no	no	no	no	no	no	no	yes	yes	no
182493490	0	204	204	2300	-3/-3	202	chr14	100125048	100125277	42	230	5.333333	no	no	yes	no	no	no	no	yes	yes	yes
182493635	2229	275	2504	0	0/0	2229	chr14	100407827	100407859	16	33	2.0625	no	no	yes	no	no	yes	no	yes	yes	yes
182493713	0	1724	1724	780	-6/-6	833	chr14	100546328	100546496	17	169	10	yes	no	yes	no	no	no	yes	yes	yes	yes
182493990	58	2446	2504	0	1/1	1914	chr14	101175160	101175214	20	55	2.75	no	no	no	no	no	no	no	yes	yes	no
182493999	92	2405	2497	7	-2/-2	983	chr14	101196526	101196641	28	116	4.142857	no	no	yes	no	no	no	no	no	no	yes
182494000	608	1891	2499	5	0/-1	1132	chr14	101199223	101199269	7	47	6.714286	no	no	no	no	no	no	no	no	no	no
182494014	359	2139	2498	6	0/-1	1100	chr14	101228196	101228267	18	72	4	no	no	no	no	no	no	no	no	no	no
182494017	0	782	782	1722	-12/-12	352	chr14	101229930	101230174	17	245	14	no	no	no	no	no	no	yes	yes	no	no
182494024	1580	802	2382	122	0/0	1580	chr14	101233899	101233957	24	59	2.5	no	no	no	no	no	no	no	no	no	no
182494062	0	445	445	2059	-2/-2	445	chr14	101366050	101366238	45	189	4.2	no	no	no	no	no	no	no	yes	yes	no
182494400	0	275	275	2229	-1/-1	229	chr14	102046410	102046544	31	135	4.131579	no	no	yes	no	no	no	no	yes	yes	yes
182494420	946	1533	2479	25	0/0	946	chr14	102057685	102057760	7	76	10.857142	no	no	yes	no	no	no	no	yes	yes	yes
182494625	1711	793	2504	0	0/0	1711	chr14	102438215	102438270	13	56	4.307693	yes	no	yes	no	no	no	no	yes	yes	yes
182494819	2217	284	2501	3	0/0	2217	chr14	102752625	102752685	17	61	3.588235	no	no	no	no	no	no	no	yes	no	no
182494952	647	299	946	1558	0/0	647	chr14	103016470	103016577	18	108	6.055555	no	no	yes	no	no	no	no	yes	no	yes
182494970	0	376	376	2128	-8/-8	274	chr14	103062507	103062875	37	369	9.972973	no	no	no	no	no	no	no	yes	no	no
182495029	622	284	906	1598	0/0	622	chr14	103131980	103132068	20	89	4.45	yes	no	yes	no	no	yes	no	yes	no	yes
182495050	0	263	263	2241	-16/-16	89	chr14	103155384	103155739	18	356	19.777779	no	no	no	no	no	no	no	yes	no	no
182495055	0	345	345	2159	-3/-3	309	chr14	103160742	103160903	24	162	6.875	no	no	no	no	no	no	no	no	no	no
182495067	0	127	127	2377	-2/-2	98	chr14	103189563	103189703	34	141	4.147059	yes	no	no	no	no	no	yes	yes	no	no
182495097	1438	1042	2480	24	0/0	1438	chr14	103273134	103273174	11	41	3.818182	no	no	no	no	no	no	no	no	no	no
182495447	0	215	215	2289	-4/-4	139	chr14	103883532	103883741	35	210	6	no	no	no	no	no	no	no	yes	yes	no
182495476	2368	135	2503	1	0/0	2368	chr14	103944151	103944220	34	70	2.058824	no	no	yes	no	no	no	no	yes	no	yes
182495536	482	217	699	1805	0/0	482	chr14	104085405	104085521	22	117	5.363636	yes	no	no	no	no	no	no	yes	yes	no
182495563	2118	368	2486	18	0/0	2118	chr14	104142424	104142453	15	30	2	no	no	yes	no	no	no	no	no	yes	yes
182495577	1083	164	1247	1257	0/0	1083	chr14	104182975	104183100	21	126	6.047619	no	no	no	no	no	no	no	yes	no	no
182495630	233	1753	1986	518	-1/-1	1525	chr14	104254575	104254691	28	117	4.321429	no	no	yes	no	no	no	no	yes	no	yes
182495706	615	1830	2445	59	1/1	847	chr14	104331942	104332039	16	98	6.125	no	no	no	no	no	no	no	yes	yes	no
182495714	0	281	281	2223	-27/-27	40	chr14	104354792	104355028	7	237	34	no	no	no	no	no	no	no	yes	no	no
182495799	0	506	506	1998	-1/-1	466	chr14	104546589	104546738	25	150	6	no	no	yes	no	no	no	no	no	no	yes
182495878	0	150	150	2354	-4/-4	150	chr14	104637143	104637431	47	289	6.148936	no	no	no	no	no	no	yes	yes	yes	no
182495897	0	128	128	2376	-6/-6	121	chr14	104671927	104672271	43	345	8.023255	no	no	no	no	no	no	no	no	no	no
182495914	0	303	303	2201	-2/-2	258	chr14	104710383	104710534	34	152	4.444445	yes	no	yes	no	no	no	no	yes	no	yes
182495915	0	163	163	2341	-3/-3	110	chr14	104717207	104717392	37	186	5.025	no	no	yes	no	no	no	no	yes	no	yes
182495983	112	1983	2095	409	-1/-1	1164	chr14	104826636	104826729	17	94	5.388889	no	no	no	no	no	no	yes	yes	yes	no
182496027	2200	304	2504	0	0/0	2200	chr14	104892442	104892495	17	54	3.111111	no	no	yes	no	no	no	no	yes	no	yes
182496111	0	340	340	2164	-4/-4	206	chr14	105033462	105033690	31	229	7.387097	no	no	no	no	no	no	yes	yes	yes	no
182496138	0	217	217	2287	-3/-3	216	chr14	105075153	105075375	44	223	5.113636	no	no	no	no	no	no	no	yes	no	no
182496224	2365	138	2503	1	0/0	2365	chr14	105181335	105181379	18	45	2.5	yes	no	no	no	no	no	yes	yes	yes	no
182496246	632	1688	2320	184	-1/-1	1203	chr14	105214442	105214561	25	120	4.8	no	no	yes	no	no	no	no	no	yes	yes
182496320	0	162	162	2342	-3/-3	162	chr14	105327775	105328007	47	233	4.957447	no	no	yes	no	no	no	no	no	no	yes
182496321	0	227	227	2277	-5/-5	227	chr14	105330045	105330386	49	342	7	no	no	yes	no	no	no	yes	yes	no	yes
182496381	172	432	604	1900	-1/-1	285	chr14	105414845	105414968	23	124	5.391304	no	no	yes	no	no	yes	no	yes	no	yes
182496415	22	2455	2477	27	-3/-3	1754	chr14	105477855	105477950	18	96	5.333333	yes	no	yes	no	no	no	yes	yes	yes	yes
182496425	1861	643	2504	0	0/0	1861	chr14	105503266	105503332	18	67	3.722222	no	no	no	no	no	no	no	yes	yes	no
182496500	0	157	157	2347	-2/-2	156	chr14	105575351	105575564	53	214	3.932203	no	no	no	no	no	no	no	yes	yes	no
182496566	0	375	375	2129	-1/-1	375	chr14	105617715	105617894	56	180	3.267857	no	no	no	no	no	no	no	yes	no	no
182496584	0	1852	1852	652	-2/-2	1778	chr14	105635790	105635938	30	149	4.966667	no	no	no	no	no	no	no	yes	yes	no
182496648	1993	354	2347	157	0/0	1993	chr14	105687211	105687306	17	96	5.647059	no	no	no	no	no	no	no	yes	yes	no
182496807	0	155	155	2349	-8/-8	117	chr14	105850534	105850886	35	353	10.085714	no	no	no	no	no	yes	yes	yes	no	no
182497298	1965	532	2497	7	0/0	1965	chr15	19933718	19933758	10	41	4.1	no	no	no	no	no	no	no	yes	no	no
182497517	583	1824	2407	97	0/-1	1577	chr15	20192662	20192713	18	52	2.888889	no	no	no	no	no	no	no	yes	no	no
182497558	1508	945	2453	51	0/0	1508	chr15	20249725	20249773	18	49	2.722222	no	no	yes	no	no	no	no	no	yes	yes
182498093	0	1104	1104	1400	-4/-4	1104	chr15	21245093	21245249	24	157	6.708333	no	no	no	no	no	no	no	no	no	no
182498388	377	155	532	1972	0/0	377	chr15	22049511	22049631	18	121	6.833333	no	no	yes	no	no	no	no	no	no	yes
182498507	566	1845	2411	93	0/1	1520	chr15	22257745	22257773	11	29	2.636364	yes	no	no	no	no	no	yes	yes	yes	no
182498757	0	271	271	2233	-2/-2	271	chr15	22890631	22890872	61	242	3.967213	no	no	yes	no	no	no	yes	no	yes	yes
182499444	0	199	199	2305	-4/-4	157	chr15	24395749	24395941	32	193	6.15625	no	no	yes	no	no	no	no	no	no	yes
182499661	2322	180	2502	2	0/0	2322	chr15	24986847	24986894	18	48	2.666667	yes	yes	yes	no	no	no	no	yes	no	yes
182499765	355	1511	1866	638	-2/-2	785	chr15	25367165	25367282	26	118	4.538462	no	no	yes	no	no	no	no	yes	no	yes
182499960	1507	148	1655	849	0/0	1507	chr15	25898770	25898829	24	60	2.5	no	no	no	no	no	no	no	no	no	no
182500003	0	942	942	1562	-11/-11	501	chr15	25966882	25967049	11	168	15.636364	no	no	yes	no	no	no	no	yes	no	yes
182500334	2375	128	2503	1	0/0	2375	chr15	26717335	26717389	28	55	1.964286	yes	no	yes	no	no	no	no	no	no	yes
182500781	1599	878	2477	27	0/0	1599	chr15	27769858	27769923	19	66	3.473684	no	no	yes	no	no	no	no	no	no	yes
182500912	913	1082	1995	509	0/0	913	chr15	28094111	28094231	37	121	3.297297	no	no	yes	no	no	no	no	yes	no	yes
182501000	0	2504	2504	0	-6/-6	2492	chr15	28289818	28289991	21	174	8.476191	no	no	yes	no	no	no	no	yes	yes	yes
182501358	2101	403	2504	0	0/0	2101	chr15	28909639	28909676	13	38	2.923077	no	no	yes	no	no	no	no	no	no	yes
182501382	2310	194	2504	0	0/0	2310	chr15	28943727	28943785	15	59	3.933333	no	no	yes	no	no	no	no	no	no	yes
182501603	204	501	705	1799	-1/-1	377	chr15	29529205	29529273	20	69	3.5	no	no	yes	no	no	no	no	no	no	yes
182502137	1536	834	2370	134	0/0	1536	chr15	30788858	30788918	12	61	4.928571	no	no	no	no	no	no	no	yes	no	no
182503312	159	2345	2504	0	1/1	1439	chr15	33811608	33811633	12	26	2.166667	no	no	yes	no	no	yes	no	no	no	yes
182503581	0	712	712	1792	-12/-12	220	chr15	34437426	34437720	17	295	17.352942	yes	no	no	no	yes	no	yes	yes	no	yes
182504061	823	141	964	1540	0/0	823	chr15	35819313	35819389	21	77	3.666667	no	no	yes	no	no	no	no	no	no	yes
182504567	86	2418	2504	0	1/1	1753	chr15	37384441	37384475	16	35	2.1875	no	no	yes	no	no	no	no	yes	no	yes
182504809	1218	1255	2473	31	0/0	1218	chr15	38088332	38088386	11	55	5	no	no	no	no	no	no	no	no	no	no
182504954	936	1568	2504	0	0/1	1129	chr15	38549647	38549681	18	35	1.944444	no	no	yes	no	no	no	no	no	no	yes
182504973	2328	129	2457	47	0/0	2328	chr15	38632837	38632941	36	105	2.916667	no	no	yes	no	no	no	no	yes	no	yes
182505258	1425	301	1726	778	0/0	1425	chr15	39776134	39776210	17	77	4.5	no	no	yes	no	no	no	no	yes	yes	yes
182505489	2339	157	2496	8	0/0	2339	chr15	40405988	40406051	25	64	2.6	yes	no	yes	no	no	no	no	yes	no	yes
182506128	1065	718	1783	721	0/0	1065	chr15	41556854	41556896	17	43	2.529412	yes	no	no	no	no	no	no	yes	yes	no
182506489	2145	171	2316	188	0/0	2145	chr15	42491885	42491927	8	43	5.5	yes	no	yes	no	no	no	no	yes	yes	yes
182506797	1434	853	2287	217	0/0	1434	chr15	43185644	43185746	23	103	4.4	yes	no	yes	no	no	yes	no	yes	yes	yes
182507953	2339	165	2504	0	0/0	2339	chr15	45884169	45884206	18	38	2.111111	no	no	yes	no	no	no	no	no	no	yes
182507981	1480	1003	2483	21	0/0	1480	chr15	45970407	45970495	18	89	4.944445	no	no	no	no	no	no	no	no	no	no
182508732	0	191	191	2313	-3/-3	97	chr15	48240006	48240158	20	153	7.652174	no	no	yes	no	no	no	no	no	no	yes
182508824	1772	543	2315	189	0/0	1772	chr15	48469084	48469152	29	69	2.37931	no	no	yes	no	no	no	no	no	yes	yes
182509028	31	299	330	2174	-2/-2	267	chr15	49092712	49092837	10	126	12.6	no	no	no	no	no	no	no	no	no	no
182509475	0	1010	1010	1494	-2/-2	1006	chr15	50340853	50341020	36	168	4.694445	no	no	yes	no	no	no	no	no	no	yes
182509997	1093	1405	2498	6	0/0	1093	chr15	51724604	51724665	16	62	3.875	no	no	yes	no	no	no	no	yes	yes	yes
182510168	1998	365	2363	141	0/0	1998	chr15	52112812	52112838	7	27	3.857143	yes	no	no	no	no	no	no	yes	yes	no
182510612	499	1530	2029	475	0/-2	1211	chr15	53500239	53500341	20	103	5.2	no	no	no	no	no	no	no	yes	no	no
182510634	1440	1064	2504	0	0/0	1440	chr15	53598214	53598287	25	74	2.96	no	no	yes	no	no	no	no	no	no	yes
182510650	385	360	745	1759	0/0	385	chr15	53639472	53639598	28	127	4.607143	no	no	yes	no	no	no	no	no	no	yes
182511117	2350	154	2504	0	0/0	2350	chr15	55179974	55180022	16	49	3.1875	no	no	no	no	no	yes	no	no	no	no
182511512	2008	453	2461	43	0/0	2008	chr15	56007200	56007290	21	91	4.380952	yes	no	no	no	no	no	no	yes	yes	no
182511514	166	1147	1313	1191	-4/-4	840	chr15	56007283	56007391	18	109	6.055555	yes	no	no	no	no	no	no	yes	yes	no
182511529	1946	534	2480	24	0/0	1946	chr15	56049359	56049414	27	56	2.074074	no	no	no	no	no	no	no	yes	yes	no
182512123	583	1920	2503	1	0/-1	1139	chr15	57745903	57745939	7	37	5.285714	yes	no	yes	no	no	no	no	no	no	yes
182512640	2073	431	2504	0	0/0	2073	chr15	59205510	59205562	19	53	2.85	no	no	yes	no	no	no	no	no	no	yes
182514102	673	1831	2504	0	0/1	1236	chr15	63183527	63183559	14	33	2.357143	no	no	no	no	no	no	no	no	no	no
182514105	2247	257	2504	0	0/0	2247	chr15	63189880	63189933	21	54	2.571429	no	no	yes	no	no	no	yes	yes	yes	yes
182514274	0	318	318	2186	-2/-2	312	chr15	63737351	63737532	27	182	6.4	no	no	yes	no	no	no	no	no	no	yes
182514379	16	2471	2487	17	-3/-3	1414	chr15	64046323	64046408	9	86	9.555555	yes	no	yes	no	yes	no	yes	yes	yes	yes
182514470	2191	238	2429	75	0/0	2191	chr15	64286321	64286416	26	96	3.62963	no	no	yes	no	no	no	no	yes	no	yes
182515335	2358	145	2503	1	0/0	2358	chr15	65982185	65982230	15	46	3.066667	no	no	yes	no	no	no	yes	yes	yes	yes
182515357	0	2096	2096	408	-5/-5	869	chr15	66039739	66040018	34	280	8.235294	yes	no	yes	no	no	no	yes	yes	no	yes
182515454	2239	265	2504	0	0/0	2239	chr15	66313752	66313813	22	62	2.818182	no	no	yes	no	no	no	no	no	no	yes
182515489	2197	307	2504	0	0/0	2197	chr15	66365271	66365308	7	38	5.428571	no	no	yes	no	no	no	no	yes	no	yes
182515607	636	1859	2495	9	0/-1	1021	chr15	66622327	66622360	8	34	4.25	no	no	yes	no	no	no	yes	yes	yes	yes
182515629	446	1912	2358	146	-1/-1	1319	chr15	66673716	66673764	11	49	4.454545	no	no	yes	no	no	no	no	yes	yes	yes
182515648	2264	238	2502	2	0/0	2264	chr15	66711804	66711831	8	28	3.5	no	no	yes	no	no	no	no	yes	yes	yes
182516056	0	179	179	2325	-18/-18	39	chr15	67905033	67905381	16	349	21.9375	no	no	no	no	no	no	no	no	no	no
182517032	1941	560	2501	3	0/0	1941	chr15	70477797	70477854	15	58	3.866667	no	no	no	no	no	no	no	yes	no	no
182517066	2279	225	2504	0	0/0	2279	chr15	70541047	70541110	17	64	3.764706	no	no	no	no	no	no	no	no	no	no
182517467	2339	134	2473	31	0/0	2339	chr15	71698625	71698675	16	51	3.375	no	no	yes	no	no	no	no	no	no	yes
182518275	531	1973	2504	0	0/1	1577	chr15	73651157	73651209	20	53	2.65	no	no	no	no	no	no	no	yes	no	no
182518429	2328	164	2492	12	0/0	2328	chr15	74054126	74054174	16	49	3.0625	no	no	no	no	no	no	no	yes	yes	no
182518977	2282	215	2497	7	0/0	2282	chr15	75213499	75213566	26	68	2.615385	no	no	no	no	no	no	no	yes	yes	no
182519888	0	1450	1450	1054	-1/-1	1410	chr15	77552184	77552328	36	145	4.027778	no	no	no	no	no	no	no	yes	yes	no
182519939	2031	473	2504	0	0/0	2031	chr15	77691478	77691529	17	52	3.117647	no	no	yes	no	no	no	no	no	no	yes
182519980	185	374	559	1945	-1/-1	224	chr15	77776449	77776557	8	109	13.625	no	no	yes	no	no	no	no	no	yes	yes
182520041	1973	531	2504	0	0/0	1973	chr15	77990553	77990586	12	34	2.833333	no	no	yes	no	no	no	no	yes	yes	yes
182520046	1050	1433	2483	21	0/0	1050	chr15	77993130	77993155	7	26	3.714286	yes	no	yes	no	no	yes	no	yes	no	yes
182520147	466	1814	2280	224	1/1	498	chr15	78267125	78267221	12	97	7.75	no	no	yes	no	no	no	no	yes	no	yes
182520283	2118	188	2306	198	0/0	2118	chr15	78655404	78655479	24	76	3.166667	no	no	yes	no	no	no	no	no	no	yes
182520328	1077	180	1257	1247	0/0	1077	chr15	78768024	78768127	24	104	4.416667	no	no	yes	no	no	no	no	yes	no	yes
182520644	0	141	141	2363	-7/-7	103	chr15	79574896	79575231	37	336	9.081081	no	no	no	no	no	no	no	yes	yes	no
182520736	0	361	361	2143	-1/-1	361	chr15	79909872	79910037	55	166	3.018182	no	no	yes	no	no	no	no	yes	yes	yes
182521049	1812	690	2502	2	0/0	1812	chr15	80836615	80836689	24	75	3.08	no	no	yes	no	no	no	no	no	no	yes
182521080	119	2370	2489	15	-1/-1	1268	chr15	80917288	80917325	7	38	5.428571	no	no	yes	no	no	no	no	no	no	yes
182521525	972	527	1499	1005	0/0	972	chr15	82004427	82004530	20	104	5.2	no	no	yes	no	no	no	no	no	no	yes
182522809	1381	1121	2502	2	0/0	1381	chr15	85180119	85180185	21	67	3.190476	no	no	no	no	no	yes	no	yes	yes	no
182522876	0	1491	1491	1013	-3/-3	1425	chr15	85304711	85304890	34	180	5.294117	no	no	yes	no	no	no	no	no	no	yes
182523338	312	1407	1719	785	-1/-1	1127	chr15	86667199	86667277	12	79	6.583333	no	no	yes	no	no	no	no	no	no	yes
182523423	2202	292	2494	10	0/0	2202	chr15	86895053	86895125	24	73	3	no	no	yes	no	no	no	no	yes	no	yes
182523804	0	161	161	2343	-5/-5	116	chr15	88012995	88013253	37	259	7	no	no	yes	no	no	no	no	no	no	yes
182523986	94	972	1066	1438	-4/-4	652	chr15	88554443	88554566	12	124	10.416667	no	no	no	no	no	no	no	no	no	no
182524122	1129	1345	2474	30	0/0	1129	chr15	88897515	88897589	26	75	2.884615	no	no	no	no	no	no	no	yes	yes	no
182525044	1974	383	2357	147	0/0	1974	chr15	90654507	90654547	12	41	3.75	no	no	yes	no	no	no	no	yes	no	yes
182525166	1820	684	2504	0	0/0	1820	chr15	90940536	90940581	16	46	2.875	no	yes	yes	no	no	yes	no	no	no	yes
182525179	0	153	153	2351	-3/-3	75	chr15	90974370	90974517	29	148	5.103448	no	no	yes	no	no	yes	no	no	no	yes
182525331	0	180	180	2324	-12/-12	131	chr15	91270769	91271166	27	398	14.714286	no	no	yes	no	no	no	no	yes	no	yes
182525617	0	142	142	2362	-4/-4	140	chr15	92161714	92161974	44	261	5.931818	no	yes	yes	no	no	yes	no	yes	yes	yes
182526045	208	2247	2455	49	-1/-1	1699	chr15	93333545	93333659	37	115	3.108108	no	no	yes	no	no	no	no	yes	no	yes
182526209	1926	567	2493	11	0/0	1926	chr15	93773234	93773272	13	39	3	no	no	yes	no	no	no	no	yes	no	yes
182526321	181	2093	2274	230	-1/-1	1841	chr15	94002835	94002958	27	124	4.535714	no	no	yes	no	no	no	no	no	no	yes
182526457	457	1706	2163	341	2/2	946	chr15	94303063	94303143	15	81	5.8	no	no	yes	no	no	no	no	no	no	yes
182526811	1706	797	2503	1	0/0	1706	chr15	95248005	95248069	21	65	3.095238	no	no	yes	no	no	no	no	no	yes	yes
182526936	772	977	1749	755	0/0	772	chr15	95552801	95552879	24	79	3.291667	no	no	no	no	no	no	no	no	no	no
182527752	545	1959	2504	0	0/1	1176	chr15	97666524	97666553	13	30	2.307692	yes	no	yes	no	no	no	no	no	no	yes
182527864	2204	300	2504	0	0/0	2204	chr15	97980540	97980587	24	48	2	no	no	no	no	no	no	no	no	no	no
182528226	2367	134	2501	3	0/0	2367	chr15	98835156	98835227	28	72	2.571429	no	no	yes	no	no	no	no	yes	no	yes
182528413	2150	351	2501	3	0/0	2150	chr15	99427803	99427870	12	68	5.666667	no	no	yes	no	yes	no	no	yes	no	yes
182528508	2368	135	2503	1	0/0	2368	chr15	99733551	99733593	12	43	3.583333	yes	no	no	no	yes	no	yes	yes	yes	yes
182528642	1515	983	2498	6	0/0	1515	chr15	100218854	100218929	20	76	3.8	no	no	yes	no	no	no	no	no	no	yes
182528685	0	139	139	2365	-8/-8	70	chr15	100313717	100314098	38	382	10.052631	no	no	yes	no	no	no	no	yes	no	yes
182528690	2	1853	1855	649	-1/-1	762	chr15	100339565	100339691	20	127	6.35	yes	no	yes	no	no	no	no	yes	yes	yes
182528708	0	380	380	2124	-1/-1	380	chr15	100384332	100384491	54	160	2.962963	no	no	yes	no	no	no	no	yes	no	yes
182528762	0	163	163	2341	-12/-12	95	chr15	100535698	100536194	35	497	14.2	no	no	yes	no	no	no	no	no	no	yes
182528808	0	2335	2335	169	-2/-2	1520	chr15	100660198	100660332	27	135	5	no	no	no	no	no	no	no	no	no	no
182528817	0	196	196	2308	-15/-15	87	chr15	100706321	100706788	26	468	18	no	no	no	no	no	no	no	yes	no	no
182528856	0	167	167	2337	-21/-21	53	chr15	100767851	100768323	20	473	23.65	no	no	yes	no	no	no	no	no	yes	yes
182528865	0	898	898	1606	-1/-1	613	chr15	100781921	100782071	28	151	5.392857	no	no	yes	no	no	yes	no	yes	yes	yes
182529011	132	167	299	2205	-1/-1	162	chr15	101106719	101106829	32	111	3.382353	no	no	no	no	no	no	no	no	no	no
182529055	0	260	260	2244	-2/-2	217	chr15	101185405	101185564	40	160	4	no	no	yes	no	no	no	no	yes	yes	yes
182529067	0	238	238	2266	-7/-7	186	chr15	101223514	101223863	39	350	8.974359	no	no	yes	no	no	no	no	yes	no	yes
182529097	0	156	156	2348	-8/-8	79	chr15	101334166	101334495	33	330	10	yes	yes	yes	no	yes	no	no	yes	yes	yes
182529123	0	1132	1132	1372	-1/-1	1132	chr15	101426736	101426876	47	141	3	no	no	yes	no	no	no	no	no	no	yes
182529130	67	154	221	2283	-1/-1	151	chr15	101459433	101459560	43	128	2.976744	no	no	yes	no	no	no	no	yes	yes	yes
182529154	0	219	219	2285	-7/-7	131	chr15	101506319	101506586	29	268	9.166667	no	no	yes	no	no	no	no	yes	no	yes
182529180	1573	929	2502	2	0/0	1573	chr15	101572444	101572495	16	52	3.3125	no	no	no	no	no	no	no	no	no	no
182529508	0	1347	1347	1157	-1/-1	1347	chr16	261955	262092	45	138	3	yes	no	yes	no	no	yes	no	no	no	yes
182529520	1804	512	2316	188	0/0	1804	chr16	281285	281400	36	116	3.189189	no	yes	yes	no	no	no	no	yes	no	yes
182529523	1984	514	2498	6	0/0	1984	chr16	282904	282938	9	35	3.888889	yes	yes	no	no	no	yes	no	yes	no	yes
182529529	1695	519	2214	290	0/0	1695	chr16	286061	286133	28	73	2.607143	no	no	yes	no	no	yes	no	no	yes	yes
182529533	0	526	526	1978	-1/-1	526	chr16	292877	293012	46	136	2.956522	no	no	yes	no	yes	no	no	yes	no	yes
182529600	2050	450	2500	4	0/0	2050	chr16	369600	369652	22	53	2.409091	no	no	yes	yes	yes	no	no	yes	yes	yes
182529621	672	1769	2441	63	0/-1	890	chr16	397096	397153	18	58	3.157895	yes	no	yes	no	no	no	yes	yes	no	yes
182529644	0	290	290	2214	-1/-1	181	chr16	410335	410485	37	151	4.081081	no	yes	yes	yes	no	yes	yes	yes	no	yes
182529688	0	170	170	2334	-4/-4	147	chr16	458384	458617	39	234	6	no	no	yes	no	no	no	no	yes	yes	yes
182529735	0	139	139	2365	-3/-3	139	chr16	541805	542079	55	275	5	no	no	yes	no	no	no	no	yes	no	yes
182529777	0	316	316	2188	-16/-16	164	chr16	579428	579877	24	450	18.833334	no	yes	yes	no	no	yes	yes	yes	no	yes
182529817	0	312	312	2192	-6/-6	282	chr16	620593	620868	35	276	7.891892	no	no	yes	no	no	no	yes	no	no	yes
182529828	0	137	137	2367	-2/-2	77	chr16	635398	635534	34	137	4.029412	no	no	yes	yes	yes	no	yes	yes	no	yes
182529830	810	1679	2489	15	0/1	871	chr16	637258	637307	9	50	5.4	yes	no	yes	no	no	no	yes	yes	no	yes
182529850	0	217	217	2287	-2/-2	217	chr16	665215	665411	50	197	3.94	yes	yes	yes	no	yes	no	no	no	no	yes
182529878	0	202	202	2302	-6/-6	120	chr16	707560	707831	34	272	8	yes	yes	no	no	no	no	no	yes	no	yes
182529895	0	203	203	2301	-12/-12	192	chr16	746150	746762	44	613	13.913043	no	no	no	no	no	no	no	yes	yes	no
182529898	765	1734	2499	5	0/1	1149	chr16	751803	751863	19	61	3.210526	no	no	no	no	no	no	no	yes	yes	no
182529932	2358	140	2498	6	0/0	2358	chr16	788410	788441	11	32	2.909091	yes	no	no	yes	no	no	yes	yes	yes	yes
182529965	225	2234	2459	45	-1/-1	954	chr16	828906	829023	21	118	5.619048	no	no	yes	no	no	no	no	yes	no	yes
182529982	993	1510	2503	1	0/-1	1154	chr16	841198	841248	16	51	3.1875	no	no	yes	no	no	no	no	no	no	yes
182529984	2130	366	2496	8	0/0	2130	chr16	843385	843417	10	33	3.3	no	no	yes	no	no	no	no	yes	no	yes
182530019	0	292	292	2212	-9/-9	156	chr16	886516	886897	34	382	11.235294	no	no	yes	no	no	no	no	no	yes	yes
182530020	2302	202	2504	0	0/0	2302	chr16	889344	889417	24	74	3.083333	no	no	yes	no	no	no	no	no	no	yes
182530052	0	420	420	2084	-13/-13	135	chr16	911500	911729	14	230	16.25	no	no	yes	no	no	no	no	yes	no	yes
182530065	1615	198	1813	691	0/0	1615	chr16	918785	918897	37	113	3.054054	no	no	yes	no	no	no	no	no	no	yes
182530085	0	157	157	2347	-12/-12	151	chr16	936067	936640	41	574	14.142858	no	no	yes	no	no	no	no	no	no	yes
182530125	676	1827	2503	1	0/1	1060	chr16	975963	976032	34	70	2.058824	no	no	yes	no	yes	yes	no	no	no	yes
182530168	0	306	306	2198	-1/-1	306	chr16	1036504	1036686	60	183	3.032258	no	no	no	no	no	no	no	no	no	no
182530181	1364	1041	2405	99	0/0	1364	chr16	1054281	1054378	17	98	5.666667	no	no	no	no	no	no	no	no	yes	no
182530204	786	1716	2502	2	0/2	901	chr16	1088767	1088821	15	55	3.470588	no	yes	no	no	no	no	no	yes	no	yes
182530211	2360	126	2486	18	0/0	2360	chr16	1100773	1100853	23	81	3.521739	no	no	no	no	no	yes	no	no	no	no
182530359	0	420	420	2084	-10/-10	207	chr16	1260645	1260948	25	304	12.16	no	no	no	no	no	yes	yes	no	yes	no
182530422	32	2437	2469	35	-1/-1	2303	chr16	1356851	1356973	42	123	2.928571	no	no	yes	no	no	no	no	yes	no	yes
182530495	2292	212	2504	0	0/0	2292	chr16	1450321	1450393	31	73	2.375	yes	no	yes	no	yes	no	yes	yes	yes	yes
182530541	1554	932	2486	18	0/0	1554	chr16	1528310	1528408	26	99	3.807692	yes	no	yes	no	no	no	no	yes	no	yes
182530642	0	175	175	2329	-4/-4	148	chr16	1661294	1661562	39	269	6.897436	yes	no	yes	no	no	no	no	no	no	yes
182530729	434	2067	2501	3	0/-1	1109	chr16	1820037	1820111	21	75	3.619048	no	no	yes	no	no	no	no	no	no	yes
182530873	0	182	182	2322	-3/-3	120	chr16	2091200	2091387	34	188	5.527778	yes	no	yes	no	no	yes	yes	yes	yes	yes
182530909	1681	817	2498	6	0/0	1681	chr16	2144875	2144943	21	69	3.285714	no	no	yes	no	no	no	no	no	no	yes
182530923	1599	887	2486	18	0/0	1599	chr16	2178787	2178871	20	85	4.25	no	no	yes	no	no	yes	yes	yes	yes	yes
182531094	195	2298	2493	11	1/1	1574	chr16	2449760	2449808	9	49	5.555555	no	no	yes	no	no	no	no	no	no	yes
182531123	0	291	291	2213	-3/-3	158	chr16	2520561	2520725	31	165	5.322581	no	no	yes	no	no	yes	yes	yes	no	yes
182531314	434	1622	2056	448	-1/-1	1308	chr16	2905659	2905749	30	91	3.1	no	no	no	no	no	no	no	yes	no	no
182531406	0	707	707	1797	-3/-3	707	chr16	3066911	3067133	40	223	5.575	yes	no	yes	no	no	no	no	yes	no	yes
182531732	0	128	128	2376	-2/-2	128	chr16	3656331	3656556	56	226	4.035714	yes	no	yes	no	no	yes	no	yes	no	yes
182532170	498	330	828	1676	0/0	498	chr16	4461442	4461563	34	122	3.54054	no	no	no	no	no	yes	no	yes	yes	no
182532420	72	2432	2504	0	1/1	2120	chr16	4899463	4899524	27	62	2.296296	no	no	yes	no	no	no	no	yes	no	yes
182532769	1836	262	2098	406	0/0	1836	chr16	5553670	5553748	32	79	2.46875	no	no	yes	no	no	no	no	no	no	yes
182533041	2093	410	2503	1	0/0	2093	chr16	6058293	6058352	16	60	3.75	no	no	yes	no	no	no	no	yes	no	yes
182533241	2042	434	2476	28	0/0	2042	chr16	6443735	6443777	8	43	5.375	no	no	yes	no	no	no	no	no	no	yes
182533623	0	312	312	2192	-2/-2	309	chr16	7029122	7029316	32	195	6.15625	no	no	yes	no	no	no	no	no	no	yes
182533967	2224	277	2501	3	0/0	2224	chr16	7656445	7656512	30	68	2.266667	no	no	yes	no	no	no	no	no	no	yes
182534391	0	237	237	2267	-1/-1	237	chr16	8566435	8566581	45	147	3.266667	no	no	yes	no	no	no	no	no	no	yes
182535965	1156	246	1402	1102	0/0	1156	chr16	11515711	11515818	19	108	5.7	no	no	yes	no	no	no	no	yes	no	yes
182536401	2211	281	2492	12	0/0	2211	chr16	12361952	12362027	27	76	2.814815	no	no	yes	no	no	no	no	no	yes	yes
182536823	0	889	889	1615	-3/-3	834	chr16	13198203	13198377	26	175	6.807693	no	no	yes	no	no	no	no	yes	no	yes
182536951	1901	215	2116	388	0/0	1901	chr16	13544390	13544441	15	52	3.294118	no	no	yes	no	no	no	no	no	no	yes
182537311	917	803	1720	784	0/0	917	chr16	14353896	14353963	20	68	3.4	no	no	no	no	no	no	no	no	no	no
182537313	1417	222	1639	865	0/0	1417	chr16	14353946	14354014	24	69	2.958333	no	no	no	no	no	no	no	no	no	no
182537571	1734	497	2231	273	0/0	1734	chr16	14804521	14804636	31	116	3.741935	no	no	no	no	no	no	no	no	no	no
182537749	760	1134	1894	610	0/0	760	chr16	15122818	15122880	11	63	5.727273	yes	no	yes	no	no	no	no	no	no	yes
182537904	1981	516	2497	7	0/0	1981	chr16	15324327	15324399	36	73	2.027778	no	no	no	no	no	no	no	no	no	no
182538610	65	2118	2183	321	-1/-1	1878	chr16	16448188	16448268	26	81	3.115385	no	no	no	no	no	no	no	no	no	no
182539147	995	1285	2280	224	0/2	1090	chr16	17470883	17470915	12	33	2.75	no	no	no	no	yes	no	yes	yes	yes	yes
182539241	635	1868	2503	1	0/-1	1157	chr16	17618329	17618399	21	71	3.380952	no	no	no	no	no	no	no	no	no	no
182540482	2192	312	2504	0	0/0	2192	chr16	20073819	20073861	14	43	3.071429	yes	no	no	no	yes	no	yes	yes	yes	yes
182540557	2045	237	2282	222	0/0	2045	chr16	20198533	20198573	21	41	2	no	no	no	no	no	no	no	no	no	no
182540641	1387	1049	2436	68	0/0	1387	chr16	20409864	20409936	16	73	4.5625	no	no	yes	no	no	no	no	yes	yes	yes
182541084	592	1908	2500	4	0/-1	1908	chr16	21168476	21168528	15	53	3.5	no	no	yes	no	no	no	no	yes	no	yes
182541143	2239	181	2420	84	0/0	2239	chr16	21301365	21301460	22	96	4.347826	no	no	yes	no	no	yes	yes	yes	yes	yes
182541897	2199	191	2390	114	0/0	2199	chr16	22793822	22793904	25	83	3.259259	no	no	no	no	no	no	no	no	yes	no
182541960	1499	1004	2503	1	0/0	1499	chr16	22914607	22914650	8	44	5.5	no	no	yes	no	no	no	no	yes	no	yes
182542203	1994	454	2448	56	0/0	1994	chr16	23346644	23346716	21	73	3.476191	no	no	yes	no	no	no	no	no	yes	yes
182542211	2288	209	2497	7	0/0	2288	chr16	23360763	23360794	7	32	4.571429	no	no	yes	no	no	no	no	no	no	yes
182542614	0	2226	2226	278	-1/-1	2226	chr16	24125027	24125170	48	144	2.979592	no	no	yes	no	no	no	no	no	no	yes
182543609	498	1711	2209	295	1/1	1314	chr16	25903303	25903380	23	78	3.391304	no	no	yes	no	no	no	no	no	no	yes
182543671	1276	1214	2490	14	0/0	1276	chr16	26049328	26049404	14	77	5.5	no	no	yes	no	no	no	no	no	no	yes
182543721	0	1002	1002	1502	-3/-3	607	chr16	26153425	26153616	30	192	6.25	no	no	no	no	no	no	no	no	no	no
182544564	0	543	543	1961	-2/-2	428	chr16	27842046	27842238	35	193	5.514286	no	no	yes	no	no	no	no	no	no	yes
182545487	1370	170	1540	964	0/0	1370	chr16	29226762	29226805	18	44	2.444444	yes	no	yes	no	no	no	no	no	no	yes
182545497	0	186	186	2318	-3/-3	70	chr16	29237161	29237311	25	151	6.04	no	no	yes	no	no	no	no	no	no	yes
182545889	230	306	536	1968	0/0	230	chr16	29843501	29843606	8	106	13.25	no	no	yes	no	no	no	no	yes	no	yes
182546187	1553	837	2390	114	0/0	1553	chr16	30348628	30348666	13	39	2.928571	no	no	no	no	no	no	no	no	no	no
182546942	1380	717	2097	407	0/0	1380	chr16	31427924	31427986	21	63	3	yes	no	yes	no	no	no	yes	yes	no	yes
182547241	1776	486	2262	242	0/0	1776	chr16	32115839	32115890	17	52	3.117647	yes	no	yes	no	no	no	yes	yes	no	yes
182547423	2228	276	2504	0	0/0	2228	chr16	32346258	32346310	24	53	2.208333	no	no	no	no	no	no	no	no	no	no
182547705	138	2362	2500	4	0/1	2353	chr16	32897743	32897777	17	35	2.058824	no	no	no	no	no	no	no	yes	no	no
182548127	0	1873	1873	631	-1/-1	1873	chr16	33626596	33626745	50	150	3	no	no	no	no	no	no	no	no	no	no
182548137	2217	286	2503	1	0/0	2217	chr16	33657071	33657108	20	38	1.9	no	no	no	no	no	no	no	no	no	no
182548150	2136	346	2482	22	0/0	2136	chr16	33707210	33707296	29	87	3	yes	no	no	no	yes	no	no	yes	no	yes
182550336	2299	205	2504	0	0/0	2299	chr16	46428414	46428465	16	52	3.25	no	no	no	no	no	no	yes	yes	no	no
182550527	1006	908	1914	590	0/0	1006	chr16	46789927	46790017	18	91	5.055555	no	yes	yes	no	no	no	yes	yes	yes	yes
182550587	0	173	173	2331	-13/-13	114	chr16	46907927	46908400	32	474	15.0625	no	no	yes	no	no	no	no	yes	yes	yes
182550964	72	207	279	2225	-2/-2	187	chr16	47859956	47860106	28	151	5.21875	no	no	yes	no	no	no	no	no	no	yes
182551260	940	1559	2499	5	0/-2	1088	chr16	48643299	48643341	9	43	4.888889	no	no	yes	no	no	no	no	no	no	yes
182551693	2147	357	2504	0	0/0	2147	chr16	49744536	49744585	22	50	2.272727	no	no	yes	no	no	no	no	yes	yes	yes
182551763	1853	549	2402	102	0/0	1853	chr16	49869407	49869470	31	64	2.064516	no	no	no	no	no	no	no	no	no	no
182551989	825	1679	2504	0	0/1	1158	chr16	50281377	50281412	9	36	4	no	no	yes	no	no	no	no	yes	no	yes
182552008	0	2503	2503	1	1/1	2285	chr16	50369092	50369128	12	37	3.166667	yes	no	yes	no	no	no	no	yes	yes	yes
182552018	1005	1499	2504	0	0/0	1005	chr16	50388666	50388708	21	43	2.047619	no	no	no	no	no	no	no	no	no	no
182552200	0	1514	1514	990	-2/-2	1397	chr16	50755099	50755245	28	147	5.392857	no	no	yes	no	no	yes	no	yes	no	yes
182552230	493	995	1488	1016	-1/-1	614	chr16	50884327	50884432	19	106	5.578948	yes	yes	yes	no	no	yes	no	yes	yes	yes
182552247	0	795	795	1709	-1/-1	754	chr16	50932556	50932691	31	136	4.387097	no	no	no	no	no	no	no	yes	yes	no
182552577	1959	545	2504	0	0/0	1959	chr16	51725403	51725450	21	48	2.285714	no	no	no	no	no	no	no	no	no	no
182552676	625	779	1404	1100	-1/-1	630	chr16	51996271	51996393	34	123	3.611111	no	no	no	no	no	no	no	no	no	no
182552696	1767	352	2119	385	0/0	1767	chr16	52075906	52075988	15	83	5.625	yes	no	yes	no	no	no	no	no	no	yes
182552706	0	2359	2359	145	-1/-1	2359	chr16	52115567	52115730	53	164	3.09434	no	no	no	no	no	no	no	no	no	no
182552937	1229	610	1839	665	0/0	1229	chr16	52704962	52705024	12	63	5.25	no	no	no	no	no	no	no	no	no	no
182553235	2013	130	2143	361	0/0	2013	chr16	53378260	53378285	10	26	2.6	yes	no	yes	no	no	no	no	yes	yes	yes
182553446	1549	495	2044	460	0/0	1549	chr16	53888359	53888434	32	76	2.375	yes	no	yes	no	no	no	no	no	no	yes
182554047	1265	1239	2504	0	0/0	1265	chr16	55294833	55294876	22	44	2	no	no	yes	no	no	no	no	yes	no	yes
182555058	2051	451	2502	2	0/0	2051	chr16	57614341	57614365	8	25	3.125	no	no	yes	no	no	no	no	yes	no	yes
182555148	2378	126	2504	0	0/0	2378	chr16	57819080	57819112	12	33	2.75	no	no	yes	no	no	no	no	yes	no	yes
182555279	1142	1352	2494	10	0/0	1142	chr16	57981384	57981437	21	54	2.571429	no	no	yes	no	no	no	no	no	no	yes
182555716	2323	153	2476	28	0/0	2323	chr16	58738043	58738132	20	90	4.363636	no	no	yes	no	no	no	no	no	no	yes
182555777	1920	570	2490	14	0/0	1920	chr16	58854819	58854871	24	53	2.208333	no	no	yes	no	no	no	no	yes	no	yes
182555904	496	1488	1984	520	-1/-1	1229	chr16	59250184	59250288	33	105	3.114286	no	no	no	no	no	no	no	no	no	no
182555993	1466	386	1852	652	0/0	1466	chr16	59491328	59491373	24	46	1.958333	no	no	no	no	no	no	no	no	no	no
182556312	666	1822	2488	16	0/-1	1039	chr16	60327221	60327302	16	82	5.25	no	no	no	no	no	no	no	no	no	no
182556490	2315	186	2501	3	0/0	2315	chr16	60659504	60659570	28	67	2.392857	no	no	no	no	no	no	no	yes	no	no
182556678	2301	203	2504	0	0/0	2301	chr16	61029451	61029487	17	37	2.176471	no	no	no	no	no	no	no	no	no	no
182557060	0	271	271	2233	-10/-10	236	chr16	61960039	61960436	30	398	13.294118	no	no	yes	no	no	no	no	no	no	yes
182557352	1835	668	2503	1	0/0	1835	chr16	62574321	62574373	19	53	3.052632	no	no	no	no	no	no	no	no	no	no
182557469	1407	1012	2419	85	0/0	1407	chr16	62889093	62889189	27	97	3.592592	no	no	no	no	no	no	no	no	no	no
182557517	2350	154	2504	0	0/0	2350	chr16	63028281	63028351	15	71	4.8	no	no	no	no	no	no	no	no	no	no
182557688	897	1595	2492	12	0/2	1012	chr16	63404636	63404682	9	47	5.222222	no	no	yes	no	no	no	no	no	no	yes
182557958	2052	449	2501	3	0/0	2052	chr16	64021742	64021822	18	81	4.5	no	no	no	no	no	no	no	no	no	no
182557974	2097	183	2280	224	0/0	2097	chr16	64065597	64065670	12	74	6.166667	no	no	no	no	no	no	no	yes	no	no
182558051	2253	151	2404	100	0/0	2253	chr16	64175728	64175831	23	104	4.384615	no	no	no	no	no	no	no	no	no	no
182558834	0	532	532	1972	-2/-2	420	chr16	65971560	65971709	22	150	6.909091	no	no	no	no	no	no	no	no	no	no
182558838	1881	623	2504	0	0/0	1881	chr16	65975260	65975317	20	58	2.9	no	no	no	no	no	no	no	yes	yes	no
182558848	287	1437	1724	780	1/1	494	chr16	66022286	66022340	22	55	2.5	no	no	no	no	no	no	no	no	no	no
182558931	42	2409	2451	53	0/1	1279	chr16	66267598	66267623	12	26	2.166667	no	no	no	no	no	no	no	no	yes	no
182559289	2363	141	2504	0	0/0	2363	chr16	66921288	66921364	26	77	2.961539	no	no	no	no	no	yes	no	yes	no	no
182559826	2210	293	2503	1	0/0	2210	chr16	67893187	67893215	11	29	2.636364	yes	no	no	no	no	no	yes	yes	yes	no
182560154	0	150	150	2354	-11/-11	142	chr16	68607097	68607436	23	340	14.782609	no	no	no	no	no	no	no	no	no	no
182560730	918	1584	2502	2	0/-1	1130	chr16	69717469	69717535	16	67	4.1875	no	no	yes	no	no	yes	no	yes	yes	yes
182560758	1400	737	2137	367	0/0	1400	chr16	69777092	69777210	39	119	3.153846	no	no	yes	no	no	no	no	yes	no	yes
182561185	1614	889	2503	1	0/0	1614	chr16	70454658	70454691	9	34	3.777778	yes	no	yes	no	no	no	yes	yes	yes	yes
182561253	2275	224	2499	5	0/0	2275	chr16	70604895	70604961	16	67	4.3125	no	no	yes	no	no	no	no	yes	yes	yes
182562129	106	354	460	2044	-1/-1	241	chr16	72928101	72928226	19	126	6.6	no	no	yes	no	no	no	no	yes	yes	yes
182562509	2317	187	2504	0	0/0	2317	chr16	73788714	73788753	16	40	2.5	no	no	yes	no	no	no	no	yes	no	yes
182563045	2185	319	2504	0	0/0	2185	chr16	74949414	74949477	16	64	4	no	no	yes	no	no	yes	no	yes	yes	yes
182563289	2117	387	2504	0	0/0	2117	chr16	75480074	75480133	20	60	3	no	no	yes	no	no	no	no	no	no	yes
182563314	897	1135	2032	472	0/0	897	chr16	75526153	75526241	12	89	7.416667	no	no	no	no	no	no	no	yes	no	no
182563683	1870	316	2186	318	0/0	1870	chr16	76408352	76408414	25	63	2.52	no	no	yes	no	no	no	no	no	yes	yes
182564576	860	806	1666	838	0/0	860	chr16	78751405	78751478	24	74	3.25	no	no	yes	no	no	no	no	no	no	yes
182564584	895	1608	2503	1	0/-1	1013	chr16	78757326	78757358	8	33	4.125	no	no	yes	no	no	no	no	yes	no	yes
182564646	2129	374	2503	1	0/0	2129	chr16	78890314	78890394	22	81	3.681818	no	yes	yes	no	no	no	no	no	no	yes
182564776	397	2099	2496	8	1/1	1053	chr16	79173280	79173309	7	30	4.428571	no	no	yes	no	no	no	no	yes	no	yes
182564822	1185	1319	2504	0	0/-1	1319	chr16	79281031	79281077	17	47	2.941176	no	no	no	no	no	no	no	no	no	no
182565389	1095	1409	2504	0	0/0	1095	chr16	80491599	80491633	8	35	4.375	no	no	yes	no	no	no	no	no	no	yes
182565533	2287	217	2504	0	0/0	2287	chr16	80804251	80804293	14	43	3.071429	yes	no	no	no	yes	no	yes	yes	yes	yes
182565754	10	2491	2501	3	-2/-2	2372	chr16	81284215	81284300	18	86	4.777778	no	no	yes	no	no	no	no	no	no	yes
182565775	2001	502	2503	1	0/0	2001	chr16	81325012	81325080	17	69	4.117647	no	no	yes	no	no	no	no	yes	yes	yes
182565917	0	188	188	2316	-20/-20	58	chr16	81550833	81551272	20	440	22.15	no	no	yes	no	no	no	no	yes	yes	yes
182565920	1630	573	2203	301	0/0	1630	chr16	81557274	81557386	19	113	5.947369	no	no	yes	no	no	no	no	no	no	yes
182565969	0	185	185	2319	-3/-3	98	chr16	81647884	81648045	32	162	5.0625	no	no	yes	no	no	no	no	yes	no	yes
182566094	0	426	426	2078	-1/-1	373	chr16	81877746	81877890	29	145	5	no	no	yes	no	no	no	no	yes	no	yes
182566197	1855	637	2492	12	0/0	1855	chr16	82097285	82097350	31	66	2.16129	no	yes	yes	no	no	no	no	no	no	yes
182566469	1975	164	2139	365	0/0	1975	chr16	82746192	82746281	33	90	2.727273	no	no	yes	no	no	no	no	no	no	yes
182566495	2332	169	2501	3	0/0	2332	chr16	82834549	82834578	7	30	4.285714	no	no	yes	no	no	no	no	no	yes	yes
182566771	1464	960	2424	80	0/0	1464	chr16	83445234	83445311	19	78	4.105263	no	no	yes	no	no	no	no	no	no	yes
182566864	2212	291	2503	1	0/0	2212	chr16	83625155	83625214	16	60	3.666667	no	no	yes	no	no	no	no	yes	no	yes
182567062	0	417	417	2087	-2/-2	229	chr16	84032901	84033049	28	149	5.321429	no	no	yes	no	no	yes	no	yes	no	yes
182567134	948	1554	2502	2	0/1	1160	chr16	84221481	84221521	7	41	5.857143	no	yes	no	no	no	no	no	no	no	yes
182567238	0	931	931	1573	-4/-4	315	chr16	84479391	84479574	19	184	9.684211	no	yes	no	no	no	yes	no	yes	yes	yes
182567251	215	2283	2498	6	-2/-1	613	chr16	84509371	84509445	17	75	4.411765	no	no	yes	no	no	no	no	no	yes	yes
182567257	0	608	608	1896	-3/-3	475	chr16	84525112	84525313	40	202	5.05	no	no	yes	no	no	no	no	yes	yes	yes
182567279	2354	147	2501	3	0/0	2354	chr16	84558371	84558414	11	44	4	no	no	no	no	no	no	no	no	no	no
182567406	0	150	150	2354	-1/-1	149	chr16	84735960	84736103	38	144	3.789474	no	no	yes	no	no	no	no	yes	yes	yes
182567424	85	2409	2494	10	1/1	1772	chr16	84776267	84776350	14	84	6	no	no	yes	no	no	no	no	no	no	yes
182567440	32	2368	2400	104	-1/-1	2272	chr16	84809879	84810002	30	124	4.133333	no	no	no	no	no	no	no	no	no	no
182567689	1157	1345	2502	2	0/0	1157	chr16	85259267	85259342	22	76	3.454545	no	no	yes	no	no	no	no	no	yes	yes
182567754	70	2430	2500	4	-1/-1	1905	chr16	85370578	85370660	16	83	5.294117	no	no	yes	no	no	no	no	yes	no	yes
182567916	2280	222	2502	2	0/0	2280	chr16	85627666	85627691	8	26	3.25	no	no	yes	no	no	no	no	yes	no	yes
182567925	0	133	133	2371	-9/-9	107	chr16	85645814	85646232	35	419	11.555555	no	no	yes	no	no	no	no	yes	no	yes
182567928	1826	567	2393	111	0/0	1826	chr16	85651027	85651094	23	68	2.956522	no	no	yes	no	no	no	no	yes	yes	yes
182567996	0	142	142	2362	-5/-5	139	chr16	85745537	85745843	43	307	6.958333	no	no	yes	no	no	no	no	no	no	yes
182568143	0	393	393	2111	-2/-2	368	chr16	86040517	86040676	30	160	5.366667	no	no	no	no	no	no	no	no	no	no
182568152	0	162	162	2342	-40/-40	61	chr16	86063256	86063730	10	475	48.299999	no	no	no	no	no	no	no	yes	yes	no
182568388	0	447	447	2057	-1/-1	447	chr16	86431128	86431305	58	178	3.068965	no	no	no	no	no	no	no	no	no	no
182568665	0	186	186	2318	-13/-13	57	chr16	86884029	86884313	17	285	17.058823	no	no	no	no	no	no	no	yes	yes	no
182568691	1662	841	2503	1	0/0	1662	chr16	86908205	86908293	21	89	4.238095	no	yes	yes	no	no	no	no	yes	no	yes
182568791	93	2049	2142	362	-1/-1	1886	chr16	87043042	87043164	17	123	7.235294	no	no	no	no	no	no	no	yes	yes	no
182569084	2324	180	2504	0	0/0	2324	chr16	87491385	87491451	20	67	3.35	no	no	yes	no	no	no	yes	yes	yes	yes
182569227	1800	681	2481	23	0/0	1800	chr16	87692198	87692230	12	33	2.75	no	no	yes	no	no	no	no	yes	no	yes
182569458	1779	628	2407	97	0/0	1779	chr16	88019518	88019572	26	55	2.115385	no	no	yes	no	no	no	yes	no	yes	yes
182569488	0	456	456	2048	-1/-1	405	chr16	88059053	88059183	26	131	5.038462	no	no	yes	no	no	no	no	no	no	yes
182569497	0	170	170	2334	-2/-2	143	chr16	88077038	88077194	40	157	3.925	no	yes	no	no	no	yes	no	no	yes	yes
182569551	0	754	754	1750	-1/-1	450	chr16	88131364	88131516	38	153	4.052631	no	no	no	no	no	no	no	yes	yes	no
182569607	0	996	996	1508	-22/-22	804	chr16	88206787	88207443	25	657	26.037037	no	no	no	no	no	no	yes	no	no	no
182569716	0	420	420	2084	-1/-1	420	chr16	88325091	88325270	60	180	3	no	no	no	no	no	no	no	yes	yes	no
182569722	0	249	249	2255	-5/-5	247	chr16	88333260	88333582	46	323	7	no	no	no	no	no	no	no	yes	yes	no
182569730	1853	647	2500	4	0/0	1853	chr16	88338149	88338222	32	74	2.3125	no	no	no	no	no	no	no	yes	no	no
182569757	0	337	337	2167	-8/-8	286	chr16	88360437	88360831	40	395	10.025	no	no	no	no	no	no	no	no	no	no
182569816	2193	309	2502	2	0/0	2193	chr16	88425445	88425507	16	63	3.882353	no	no	yes	no	no	no	no	no	no	yes
182569820	394	2110	2504	0	0/1	1106	chr16	88439880	88439936	27	57	2.111111	no	yes	no	no	no	no	no	yes	yes	yes
182569824	0	223	223	2281	-4/-4	194	chr16	88443651	88443891	40	241	6.025	no	no	no	no	no	no	no	yes	no	no
182569843	0	310	310	2194	-7/-7	168	chr16	88468007	88468274	26	268	10.37037	yes	no	yes	no	no	no	yes	yes	no	yes
182569845	0	357	357	2147	-6/-6	354	chr16	88470480	88470878	50	399	7.98	no	no	yes	no	no	no	yes	yes	yes	yes
182569892	1888	616	2504	0	0/0	1888	chr16	88553931	88553985	26	55	2.115385	no	no	no	no	no	no	no	no	no	no
182569937	2117	387	2504	0	0/0	2117	chr16	88623063	88623123	18	61	3.388889	yes	yes	yes	no	no	no	yes	yes	yes	yes
182569941	1474	1028	2502	2	0/0	1474	chr16	88633431	88633504	37	74	2	no	no	no	no	no	no	no	yes	yes	no
182570001	1938	176	2114	390	0/0	1938	chr16	88739948	88740068	40	121	3.025	no	yes	yes	no	no	yes	no	yes	yes	yes
182570002	0	825	825	1679	-6/-6	605	chr16	88741657	88741961	30	305	10.166667	yes	yes	yes	no	no	yes	no	yes	no	yes
182570029	244	2142	2386	118	-1/-1	1730	chr16	88793702	88793825	41	124	3.02439	no	no	no	no	no	no	no	yes	yes	no
182570067	0	222	222	2282	-15/-15	165	chr16	88831206	88831852	36	647	17.972221	no	no	yes	no	no	yes	yes	yes	no	yes
182570073	0	195	195	2309	-8/-8	192	chr16	88834287	88834662	35	376	10.684211	no	no	yes	no	no	no	no	yes	no	yes
182570081	0	262	262	2242	-4/-4	259	chr16	88839072	88839345	45	274	6.088889	yes	no	yes	no	no	yes	yes	yes	yes	yes
182570096	592	1884	2476	28	0/-1	943	chr16	88863190	88863294	36	105	2.916667	no	no	no	no	no	yes	no	yes	no	no
182570097	1854	646	2500	4	0/0	1854	chr16	88864548	88864635	30	88	2.933333	no	no	yes	no	no	no	no	yes	no	yes
182570102	0	239	239	2265	-4/-4	170	chr16	88875048	88875237	32	190	5.9375	no	yes	no	no	no	yes	no	yes	yes	yes
182570174	0	131	131	2373	-2/-2	124	chr16	88931501	88931666	41	166	4.04878	no	no	yes	no	no	no	no	yes	no	yes
182570175	898	385	1283	1221	0/0	898	chr16	88932157	88932269	22	113	5.136364	no	no	yes	no	no	no	no	yes	no	yes
182570179	149	308	457	2047	-1/-1	285	chr16	88934146	88934275	43	130	3.023256	no	no	yes	no	no	no	no	yes	no	yes
182570187	19	2387	2406	98	-1/-1	2341	chr16	88952881	88953009	39	129	3.307692	no	no	yes	no	no	no	no	yes	no	yes
182570188	2235	269	2504	0	0/0	2235	chr16	88953429	88953493	33	65	1.969697	no	no	yes	no	no	no	no	yes	no	yes
182570193	1858	344	2202	302	0/0	1858	chr16	88963236	88963337	24	102	4.25	no	no	yes	no	no	no	no	yes	no	yes
182570195	0	642	642	1862	-1/-1	642	chr16	88967107	88967267	53	161	3.018518	no	no	yes	no	no	no	yes	yes	no	yes
182570199	0	335	335	2169	-1/-1	335	chr16	88975104	88975259	43	156	3.622222	no	no	yes	no	no	no	no	yes	no	yes
182570316	0	295	295	2209	-7/-7	294	chr16	89041839	89042225	40	387	9.682927	no	no	no	no	no	no	no	no	no	no
182570318	0	408	408	2096	-6/-6	251	chr16	89042517	89042779	33	263	7.969697	no	no	no	no	no	no	yes	no	no	no
182570388	0	270	270	2234	-5/-5	270	chr16	89117894	89118268	54	375	6.909091	no	no	yes	no	no	no	no	yes	no	yes
182570445	0	1568	1568	936	-4/-4	652	chr16	89160342	89160481	23	140	6.125	no	yes	yes	no	no	no	no	yes	no	yes
182570454	1038	1453	2491	13	0/0	1038	chr16	89167677	89167720	15	44	2.933333	no	no	yes	no	no	no	no	yes	yes	yes
182570456	1237	1266	2503	1	0/0	1237	chr16	89171348	89171382	11	35	3.181818	yes	no	no	no	no	no	no	yes	no	no
182570461	0	444	444	2060	-15/-15	108	chr16	89182077	89182341	15	265	17.666666	no	no	yes	no	no	no	no	no	no	yes
182570520	0	537	537	1967	-5/-5	286	chr16	89241044	89241287	30	244	8.133333	no	no	no	no	no	no	yes	yes	yes	no
182570540	0	374	374	2130	-14/-14	121	chr16	89290204	89290591	23	388	17.041666	no	no	yes	no	no	yes	no	yes	no	yes
182570591	0	393	393	2111	-8/-8	253	chr16	89323400	89323614	20	215	10.75	no	no	yes	no	no	no	no	yes	no	yes
182570611	0	271	271	2233	-4/-4	258	chr16	89341817	89342076	42	260	6.104167	no	no	yes	no	no	no	yes	yes	yes	yes
182570630	1931	489	2420	84	0/0	1931	chr16	89384562	89384597	15	36	2.4	no	no	yes	no	no	no	no	yes	yes	yes
182570679	2299	202	2501	3	0/0	2299	chr16	89448143	89448215	18	73	4.055555	no	no	yes	no	no	no	no	yes	no	yes
182570869	13	1092	1105	1399	-2/-2	1043	chr16	89649133	89649262	33	130	3.914286	no	no	yes	no	yes	yes	no	yes	yes	yes
182570921	1470	964	2434	70	0/0	1470	chr16	89694807	89694910	34	104	3.058824	no	no	yes	no	no	yes	no	yes	yes	yes
182570952	0	335	335	2169	-1/-1	335	chr16	89732955	89733120	45	166	3.673913	yes	yes	yes	no	no	no	no	yes	no	yes
182571079	2132	321	2453	51	0/0	2132	chr16	89883752	89883856	27	105	3.888889	yes	yes	yes	no	no	no	no	yes	no	yes
182571080	0	552	552	1952	-19/-19	207	chr16	89884686	89885131	20	446	22.142857	no	no	yes	no	no	yes	no	no	yes	yes
182571082	1399	1010	2409	95	0/0	1399	chr16	89885978	89886060	16	83	5.1875	no	no	yes	yes	no	no	no	no	no	yes
182571103	2274	214	2488	16	0/0	2274	chr16	89900234	89900302	29	69	2.37931	no	no	yes	no	no	no	no	no	no	yes
182571131	0	620	620	1884	-7/-7	555	chr16	89933913	89934277	41	365	8.902439	no	yes	yes	no	no	yes	yes	yes	no	yes
182571157	131	2352	2483	21	-1/-1	857	chr16	89987370	89987429	9	60	6.666667	no	no	yes	no	no	no	no	yes	no	yes
182571162	601	1901	2502	2	0/1	1901	chr16	89994992	89995061	27	70	2.592592	no	yes	yes	no	no	no	no	yes	yes	yes
182571173	0	848	848	1656	-1/-1	848	chr16	90006856	90006989	44	134	3.045455	no	no	yes	no	yes	no	no	no	no	yes
182571187	869	1575	2444	60	0/0	869	chr16	90029135	90029220	12	86	7.166667	yes	no	yes	no	yes	no	no	yes	no	yes
182571335	0	1416	1416	1088	-2/-2	1409	chr17	136258	136439	44	182	4.177778	no	no	no	no	no	no	no	yes	yes	no
182571350	133	2368	2501	3	-1/-1	1561	chr17	144069	144111	12	43	3.583333	no	yes	no	no	no	no	no	yes	yes	yes
182571359	0	299	299	2205	-37/-37	208	chr17	170744	172019	32	1276	39.294117	no	no	yes	no	no	no	no	no	yes	yes
182571389	0	301	301	2203	-9/-9	254	chr17	215909	216288	33	380	11.545455	yes	no	yes	no	yes	no	no	yes	yes	yes
182571426	0	168	168	2336	-22/-22	54	chr17	272912	273639	28	728	26	no	no	yes	no	no	no	yes	no	yes	yes
182571429	0	155	155	2349	-74/-74	112	chr17	286898	288955	26	2058	76.84375	no	no	yes	no	no	no	yes	no	no	yes
182571448	0	242	242	2262	-10/-10	218	chr17	304916	305135	16	220	13.875	no	no	yes	no	no	no	yes	yes	yes	yes
182571461	0	149	149	2355	-12/-12	78	chr17	319894	320246	25	353	14.12	yes	no	yes	no	no	no	no	yes	yes	yes
182571462	1607	892	2499	5	0/0	1607	chr17	321550	321633	21	84	4	no	yes	yes	no	no	no	no	no	yes	yes
182571471	1088	1414	2502	2	0/1	1104	chr17	331064	331101	13	38	2.923077	yes	no	yes	no	no	no	no	yes	yes	yes
182571472	270	2199	2469	35	1/1	1657	chr17	331256	331325	35	70	2	yes	yes	yes	no	no	no	no	yes	yes	yes
182571474	0	549	549	1955	-1/-1	549	chr17	333083	333269	62	187	3.016129	no	yes	yes	no	yes	yes	no	yes	yes	yes
182571495	0	1588	1588	916	-9/-9	1579	chr17	360686	361102	38	417	10.973684	no	no	yes	no	no	no	no	yes	yes	yes
182571513	0	132	132	2372	-5/-5	132	chr17	387345	387720	53	376	7.037037	no	no	no	no	no	no	no	yes	yes	no
182571539	0	248	248	2256	-15/-15	158	chr17	413443	413950	30	508	16.933332	yes	no	yes	yes	no	no	yes	yes	yes	yes
182571564	620	374	994	1510	0/0	620	chr17	447983	448099	37	117	3.184211	no	no	no	no	no	no	no	yes	yes	no
182571612	0	671	671	1833	-1/-1	671	chr17	552294	552425	43	132	3.069767	yes	no	yes	no	no	no	no	yes	yes	yes
182571744	0	1482	1482	1022	-1/-1	1482	chr17	660600	660739	47	140	3	no	no	yes	no	no	no	no	no	yes	yes
182571753	114	2388	2502	2	-1/-1	1730	chr17	670186	670245	15	60	4	no	no	yes	no	no	no	no	no	no	yes
182571782	1946	340	2286	218	0/0	1946	chr17	709141	709258	39	118	3.025641	no	no	yes	no	no	no	no	no	no	yes
182571830	0	172	172	2332	-11/-11	102	chr17	769129	769614	37	486	13.135135	no	no	yes	no	no	yes	no	no	no	yes
182571848	0	130	130	2374	-3/-3	130	chr17	806107	806337	46	231	5.065217	yes	no	yes	no	no	no	no	no	yes	yes
182571881	0	1249	1249	1255	-9/-9	1247	chr17	835685	836171	45	487	10.933333	no	no	yes	no	no	no	yes	yes	no	yes
182571896	1047	1457	2504	0	0/0	1047	chr17	845181	845243	20	63	3.15	no	no	yes	no	no	no	no	no	no	yes
182572024	0	745	745	1759	-2/-2	635	chr17	1009157	1009295	17	139	8.222222	no	no	yes	no	no	yes	no	no	no	yes
182572026	3	194	197	2307	-1/-1	161	chr17	1013350	1013480	33	131	3.969697	yes	no	yes	no	no	no	no	yes	no	yes
182572029	0	240	240	2264	-6/-6	112	chr17	1022953	1023224	29	272	9.333333	yes	no	yes	no	no	no	yes	no	yes	yes
182572035	0	341	341	2163	-1/-1	341	chr17	1029781	1029965	61	185	3.065574	no	no	yes	no	no	no	yes	no	no	yes
182572045	702	611	1313	1191	0/0	702	chr17	1032537	1032661	41	125	3.04878	yes	no	yes	no	no	no	no	no	yes	yes
182572063	0	234	234	2270	-9/-9	176	chr17	1054448	1054766	25	319	12.692307	no	no	yes	no	no	yes	no	no	no	yes
182572080	0	175	175	2329	-4/-4	135	chr17	1072356	1072567	35	212	6.057143	no	no	yes	no	no	yes	yes	no	no	yes
182572101	1798	705	2503	1	0/0	1798	chr17	1091274	1091361	23	88	3.913043	no	no	yes	no	no	yes	no	yes	yes	yes
182572137	0	180	180	2324	-31/-31	75	chr17	1142934	1143557	18	624	34.736843	no	no	yes	no	no	no	no	yes	yes	yes
182572148	0	190	190	2314	-13/-13	158	chr17	1153363	1153821	29	459	15.8	no	no	yes	no	yes	yes	no	yes	yes	yes
182572229	0	312	312	2192	-8/-8	225	chr17	1249983	1250343	36	361	10	no	no	yes	no	no	no	no	no	no	yes
182572287	0	140	140	2364	-8/-8	93	chr17	1324181	1324484	30	304	10.533334	no	no	no	no	no	no	yes	yes	yes	no
182572325	580	1539	2119	385	0/-1	1490	chr17	1376319	1376411	28	93	3.482759	no	no	yes	no	no	no	no	yes	yes	yes
182572445	8	2495	2503	1	1/1	2231	chr17	1587072	1587114	14	43	3.071429	no	no	yes	no	no	no	no	yes	yes	yes
[truncated: 3,677 more rows]
