# Supplementary material for: Genome-wide characterization of human minisatellite VNTRs: population-specific alleles and gene expression differences
Source: Nucleic Acids Res. 2021 Apr 13;49(8):4308–24. doi: 10.1093/nar/gkab224 (PMC8096271; doi:10.1093/nar/gkab224)
Supplement: gkab224_Supplemental_Files [file gkab224_supplemental_files.zip › Private_VNTRs.txt]

TRid	chr	start	end	pattern	array	copy_number	Upstream	3prime	Intron	Exon	5prime	Downstream	CpG	TFBS	DNAse	Gene	count
182168763	chr1	866415	867192	49	778	15.897959	no	yes	yes	no	no	yes	yes	yes	yes	yes	6
182168793	chr1	904472	904743	60	272	4.533333	yes	no	no	no	no	no	yes	yes	yes	no	3
182168807	chr1	908921	909899	45	979	22	no	no	yes	no	no	no	yes	yes	no	yes	8
182168821	chr1	933962	934962	28	1001	35.75	no	no	yes	no	no	no	yes	yes	no	yes	17
182168828	chr1	948647	948677	11	31	2.818182	no	no	yes	no	no	no	no	no	no	yes	1
182168846	chr1	951960	951995	19	36	2	no	no	yes	no	no	no	no	yes	no	yes	1
182168856	chr1	968882	968909	14	28	2	no	no	yes	no	no	no	no	no	no	yes	1
182168863	chr1	969722	969765	22	44	2	no	no	yes	no	no	no	no	yes	yes	yes	4
182168883	chr1	988687	989365	23	679	29.75	no	no	no	no	no	no	no	yes	no	no	2
182168913	chr1	1019933	1019990	28	58	2.107143	yes	no	no	no	no	no	yes	yes	yes	no	1
182168916	chr1	1028472	1029145	61	674	11.065574	no	no	yes	no	no	no	yes	yes	no	yes	6
182168948	chr1	1056449	1056720	52	272	5.37037	no	no	no	no	no	yes	yes	yes	yes	no	4
182168984	chr1	1087943	1087975	15	33	2.2	yes	no	yes	no	no	no	yes	yes	no	yes	1
182168987	chr1	1091690	1091821	38	132	3.4	no	no	yes	no	yes	no	no	yes	yes	yes	21
182168990	chr1	1092682	1092733	22	52	2.363636	yes	no	yes	no	yes	no	no	yes	no	yes	1
182169014	chr1	1120999	1121073	25	75	3	no	no	no	no	no	no	no	no	no	no	17
182169042	chr1	1152391	1153586	43	1196	27.813953	no	no	no	no	no	no	no	yes	yes	no	8
182169073	chr1	1176504	1176549	18	46	2.555556	no	no	yes	no	no	no	no	yes	yes	yes	2
182169079	chr1	1177131	1177197	22	67	3.045455	no	no	yes	no	no	no	no	yes	yes	yes	4
182169093	chr1	1197857	1197887	7	31	4.428571	no	yes	no	no	no	yes	no	yes	no	yes	3
182169096	chr1	1201779	1202830	38	1052	27.68421	no	no	no	no	no	yes	no	yes	yes	no	11
182169110	chr1	1222923	1223153	50	231	4.673077	no	no	yes	no	no	no	yes	yes	yes	yes	5
182169115	chr1	1225687	1225780	29	94	3.241379	no	no	yes	no	no	no	no	yes	yes	yes	16
182169128	chr1	1244879	1244914	19	36	1.947368	yes	no	yes	no	no	no	no	yes	yes	yes	1
182169150	chr1	1272609	1272717	40	109	2.725	no	no	yes	no	no	no	no	yes	yes	yes	1
182169152	chr1	1275584	1275616	16	33	2.0625	no	no	yes	no	no	no	no	no	yes	yes	1
182169182	chr1	1299411	1299479	29	69	2.37931	yes	no	yes	no	yes	yes	no	yes	no	yes	2
182169191	chr1	1314517	1314598	22	82	3.772727	yes	no	yes	no	yes	yes	no	yes	no	yes	15
182169210	chr1	1329690	1329719	15	30	2	no	no	no	no	no	yes	no	yes	yes	no	1
182169228	chr1	1341175	1341234	22	60	2.727273	yes	no	yes	no	no	yes	no	yes	yes	yes	15
182169238	chr1	1355387	1355454	28	68	2.5	yes	no	yes	yes	yes	no	yes	yes	no	yes	1
182169257	chr1	1361182	1361237	27	56	2.148148	no	no	yes	no	no	no	no	yes	yes	yes	4
182169304	chr1	1382231	1382905	39	675	17.450001	no	no	no	no	no	no	no	yes	no	no	3
182169342	chr1	1442839	1442939	32	101	3.15625	no	yes	no	no	no	yes	no	yes	no	yes	9
182169378	chr1	1479838	1479873	14	36	2.571429	no	no	yes	no	no	no	no	yes	yes	yes	1
182169388	chr1	1497155	1497217	31	63	2.032258	no	yes	no	no	no	yes	no	no	no	yes	2
182169430	chr1	1535042	1535095	19	54	2.842105	no	yes	no	no	no	yes	no	yes	no	yes	11
182169498	chr1	1600302	1600339	19	38	2	yes	yes	no	no	no	no	yes	yes	yes	yes	3
182169506	chr1	1608035	1608111	18	77	4.444445	no	no	no	no	no	no	no	no	no	no	2
182169512	chr1	1615889	1615914	12	26	2.166667	yes	yes	yes	no	yes	no	yes	yes	yes	yes	9
182169513	chr1	1621504	1621553	26	50	1.923077	no	no	yes	no	no	no	no	yes	no	yes	1
182169579	chr1	1699599	1699638	9	40	4.444445	yes	no	no	no	no	no	no	no	no	no	19
182169691	chr1	1898218	1898274	29	57	1.965517	no	no	no	no	no	no	no	yes	yes	no	1
182169707	chr1	1909246	1909303	18	58	3.222222	no	no	no	no	no	no	no	yes	yes	no	23
182169720	chr1	1927109	1927134	8	26	3.25	no	no	yes	no	yes	no	no	yes	no	yes	2
182169724	chr1	1929385	1929454	23	70	3.04	no	no	yes	no	no	no	no	yes	yes	yes	2
182169733	chr1	1934206	1935602	34	1397	42.184212	no	no	yes	no	no	no	no	yes	no	yes	15
182169774	chr1	1978899	1979943	58	1045	18.017241	no	no	yes	no	no	no	yes	yes	yes	yes	2
182169777	chr1	1981392	1982441	35	1050	29.944445	no	no	yes	no	no	no	yes	no	yes	yes	6
182169780	chr1	1984574	1984697	39	124	3.15	no	no	yes	no	yes	no	no	yes	no	yes	3
182169782	chr1	1988817	1988873	20	57	2.85	no	no	yes	no	no	no	no	yes	yes	yes	2
182169806	chr1	2019274	2019303	11	30	2.818182	yes	no	no	no	no	no	yes	yes	yes	no	22
182169838	chr1	2050219	2050262	17	44	2.588235	yes	no	no	no	no	no	yes	yes	yes	no	2
182169870	chr1	2107745	2107972	54	228	4.407407	no	no	yes	no	no	no	no	yes	no	yes	1
182169911	chr1	2155030	2155071	18	42	2.333333	no	no	yes	no	no	no	no	yes	no	yes	1
182169920	chr1	2162870	2162974	35	105	3.057143	no	no	yes	no	no	no	no	yes	no	yes	21
182169953	chr1	2183402	2183529	34	128	3.631579	no	no	yes	no	no	yes	no	yes	no	yes	2
182169959	chr1	2189599	2189663	28	65	2.321429	no	yes	yes	no	yes	no	yes	yes	yes	yes	15
182169967	chr1	2204888	2205033	42	146	3.44186	no	no	yes	no	no	no	yes	yes	yes	yes	14
182169998	chr1	2228145	2228208	24	64	2.75	yes	no	no	no	no	no	yes	yes	no	no	2
182170026	chr1	2272819	2272871	22	53	2.409091	no	no	yes	no	no	no	no	yes	yes	yes	6
182170049	chr1	2314786	2314831	20	46	2.3	yes	no	no	no	no	no	yes	yes	no	no	1
182170097	chr1	2348849	2348895	20	47	2.35	no	no	yes	no	no	no	no	yes	no	yes	4
182170111	chr1	2393802	2393841	18	40	2.277778	yes	no	yes	no	no	no	no	yes	yes	yes	4
182170133	chr1	2446730	2446792	18	63	3.555556	no	no	yes	no	no	no	no	no	no	yes	8
182170145	chr1	2453942	2454012	25	71	2.84	no	no	yes	no	no	no	no	yes	no	yes	11
182170150	chr1	2467715	2467776	31	62	2	no	no	yes	no	no	no	no	yes	no	yes	2
182170158	chr1	2483753	2484138	22	386	17.652174	no	no	yes	no	no	no	yes	yes	no	yes	13
182170188	chr1	2530929	2530994	29	66	2.275862	yes	no	yes	no	no	no	no	yes	yes	yes	2
182170191	chr1	2537037	2537082	22	46	2.090909	no	no	yes	no	no	no	no	yes	no	yes	1
182170206	chr1	2548250	2548277	12	28	2.333333	no	no	no	no	no	yes	no	yes	yes	no	1
182170221	chr1	2586798	2586863	14	66	4.6	yes	yes	yes	yes	yes	no	yes	yes	no	yes	14
182170244	chr1	2628680	2628739	30	60	2	no	no	yes	no	no	no	yes	yes	no	yes	1
182170248	chr1	2630473	2630519	18	47	2.611111	yes	no	yes	no	no	no	no	yes	no	yes	2
182170352	chr1	2812074	2812106	10	33	3.181818	no	no	yes	no	no	no	no	no	no	yes	6
182170361	chr1	2819575	2819610	14	36	2.571429	no	no	no	no	no	no	no	yes	no	no	4
182170365	chr1	2819683	2819727	18	45	2.5	no	no	no	no	no	no	no	yes	no	no	2
182170375	chr1	2825039	2825134	31	96	3.125	no	no	no	no	no	no	no	no	no	no	6
182170377	chr1	2827753	2827803	22	51	2.363636	no	no	no	no	no	no	no	no	no	no	2
182170394	chr1	2851920	2852971	52	1052	20.23077	no	no	no	no	no	no	no	yes	yes	no	1
182170401	chr1	2871324	2871565	39	242	6.205128	no	no	no	no	no	no	no	yes	no	no	10
182170435	chr1	2914709	2914777	31	69	2.225806	no	no	no	no	no	no	no	yes	no	no	1
182170443	chr1	2921417	2922039	42	623	14.833333	no	no	no	no	no	no	no	yes	yes	no	17
182170483	chr1	2960522	2960921	35	400	11.485714	no	no	no	no	yes	yes	no	no	no	yes	21
182170506	chr1	2987616	2987652	10	37	3.7	no	no	no	no	no	no	no	no	yes	no	1
182170528	chr1	3029051	3029500	64	450	7.03125	no	no	no	no	no	no	no	yes	no	no	5
182170545	chr1	3051720	3051751	13	32	2.461539	no	no	no	no	no	no	no	no	no	no	5
182170557	chr1	3086479	3086549	20	71	3.55	no	no	yes	no	no	no	no	yes	no	yes	9
182170597	chr1	3148198	3148258	19	61	3.210526	no	no	yes	no	no	no	no	no	no	yes	2
182170599	chr1	3150872	3151055	28	184	6.517241	no	no	yes	no	no	no	no	no	no	yes	20
182170601	chr1	3153246	3153276	16	31	1.9375	no	no	yes	no	no	no	no	yes	no	yes	1
182170606	chr1	3165155	3165946	24	792	33.041668	no	no	yes	no	no	no	no	yes	yes	yes	13
182170619	chr1	3181957	3182011	20	55	2.714286	no	no	yes	no	no	no	no	yes	no	yes	10
182170622	chr1	3189306	3189489	57	184	3.22807	no	no	yes	no	no	no	no	no	no	yes	9
182170628	chr1	3202336	3202394	10	59	5.9	no	no	yes	no	no	no	no	no	no	yes	25
182170641	chr1	3219675	3219726	22	52	2.363636	no	no	yes	no	no	no	no	yes	yes	yes	2
182170661	chr1	3265876	3265915	20	40	2	no	no	yes	no	no	no	no	yes	no	yes	3
182170665	chr1	3270932	3270974	14	43	3.071429	no	no	yes	no	no	no	no	yes	no	yes	4
182170672	chr1	3277718	3277782	18	65	3.611111	no	no	yes	no	no	no	no	yes	no	yes	5
182170680	chr1	3283545	3283770	56	226	4.035714	no	no	yes	no	no	no	no	yes	no	yes	13
182170764	chr1	3361709	3362045	33	337	10	no	no	yes	no	no	no	no	no	no	yes	22
182170776	chr1	3379067	3380113	14	1047	74.470589	no	no	yes	no	no	no	no	no	no	yes	19
182170838	chr1	3470095	3470159	32	65	2.03125	no	no	yes	no	no	no	no	yes	no	yes	2
182170850	chr1	3470504	3470584	20	81	4.05	no	no	yes	no	no	no	no	yes	no	yes	14
182170867	chr1	3477293	3477347	23	55	2.375	no	no	yes	no	no	no	no	yes	yes	yes	15
182170876	chr1	3501991	3502114	39	124	3.275	no	no	yes	no	no	no	no	yes	yes	yes	8
182170880	chr1	3505037	3505082	17	46	2.705882	no	no	yes	no	no	no	no	yes	yes	yes	3
182170888	chr1	3520537	3520658	32	122	3.787879	no	no	yes	no	no	no	no	yes	no	yes	13
182170896	chr1	3546499	3546897	48	399	8.520833	no	no	yes	no	no	no	no	yes	no	yes	21
182170902	chr1	3559112	3559136	9	25	2.777778	no	no	yes	no	no	no	no	no	no	yes	1
182170934	chr1	3585084	3585124	19	41	2.157895	no	no	yes	no	no	no	no	yes	yes	yes	6
182170937	chr1	3585573	3585606	17	34	2	no	no	yes	no	no	no	no	yes	no	yes	22
182170943	chr1	3586179	3586228	21	50	2.380952	no	no	yes	no	no	no	no	yes	yes	yes	17
182170946	chr1	3587841	3588571	20	731	36.549999	no	no	yes	no	no	no	no	yes	yes	yes	11
182170950	chr1	3591596	3591929	66	334	5.060606	no	no	yes	no	no	no	no	yes	yes	yes	1
182170972	chr1	3625149	3625189	17	41	2.470588	yes	no	no	yes	no	no	yes	yes	no	yes	2
182170984	chr1	3643529	3644433	51	905	17.764706	no	no	yes	no	no	no	yes	yes	no	yes	3
182170992	chr1	3649786	3649825	17	40	2.352941	no	no	yes	no	no	no	yes	yes	no	yes	2
182171027	chr1	3693666	3695003	35	1338	38.083332	no	no	yes	no	no	no	no	no	no	yes	3
182171036	chr1	3707809	3707839	7	31	4.428571	no	yes	yes	no	no	no	no	yes	no	yes	6
182171040	chr1	3715255	3715371	38	117	3.05	yes	no	yes	no	no	no	no	yes	no	yes	18
182171051	chr1	3725591	3725643	27	53	1.962963	no	no	yes	no	no	no	no	yes	no	yes	12
182171063	chr1	3739214	3740189	36	976	27.222221	no	no	yes	no	yes	yes	no	yes	yes	yes	10
182171110	chr1	3834253	3834508	53	256	4.830189	no	no	yes	no	no	yes	no	no	no	yes	1
182171128	chr1	3877830	3877880	18	51	2.833333	no	no	yes	no	no	no	no	no	no	yes	3
182171129	chr1	3880716	3880768	17	53	3.117647	no	no	yes	no	no	no	no	no	no	yes	12
182171131	chr1	3885496	3885571	18	76	4.31579	no	no	no	no	no	yes	no	no	yes	no	5
182171133	chr1	3891819	3892682	46	864	18.782608	no	no	yes	no	yes	no	yes	yes	yes	yes	8
182171149	chr1	3907428	3907483	19	56	3	no	no	yes	no	no	no	no	yes	yes	yes	2
182171152	chr1	3910043	3910128	44	86	1.954545	no	no	yes	no	no	no	no	yes	yes	yes	1
182171156	chr1	3920608	3920651	22	44	2	no	no	no	no	no	no	no	no	no	no	9
182171197	chr1	3992560	3992597	17	38	2.235294	no	no	yes	no	no	no	no	yes	no	yes	1
182171201	chr1	3999537	3999947	59	411	6.983051	no	no	yes	no	no	yes	no	no	yes	yes	13
182171260	chr1	4062509	4062549	16	41	2.6875	no	no	no	no	no	no	no	no	no	no	1
182171263	chr1	4069015	4069069	24	55	2.291667	no	no	no	no	no	no	no	no	no	no	1
182171284	chr1	4102450	4102501	26	52	2	no	no	no	no	no	no	no	no	no	no	1
182171297	chr1	4129706	4130002	60	297	4.919355	no	no	no	no	no	no	no	yes	no	no	1
182171298	chr1	4133260	4133293	11	34	3.090909	no	no	no	no	no	no	no	yes	no	no	1
182171389	chr1	4332354	4333581	29	1228	42.19355	no	no	no	no	no	no	no	no	no	no	23
182171405	chr1	4355753	4355894	40	142	3.55	no	no	no	no	no	no	no	no	no	no	8
182171516	chr1	4515232	4515269	11	38	3.454545	no	no	no	no	no	no	no	no	no	no	17
182171556	chr1	4616390	4616545	40	156	3.9	no	no	no	no	no	no	no	yes	no	no	3
182171573	chr1	4632534	4633461	7	928	133	no	no	no	no	no	no	no	no	yes	no	21
182171584	chr1	4648971	4649737	46	767	16.782608	no	no	no	no	no	no	no	yes	yes	no	1
182171587	chr1	4654696	4654727	16	32	2	yes	no	no	no	yes	no	yes	yes	no	yes	13
182171592	chr1	4666476	4667022	32	547	17.085714	no	no	yes	no	no	no	yes	yes	yes	yes	22
182171595	chr1	4671548	4671611	18	64	3.526316	no	no	yes	no	no	no	no	no	no	yes	2
182171602	chr1	4692221	4692254	13	34	2.615385	no	no	yes	no	no	no	no	no	no	yes	1
182171603	chr1	4696915	4696993	27	79	2.892857	no	no	yes	no	no	no	no	yes	no	yes	1
182171605	chr1	4702034	4702208	57	175	3.070175	no	no	yes	no	no	no	no	no	no	yes	2
182171618	chr1	4714220	4714263	15	44	2.933333	no	no	yes	no	no	no	no	yes	no	yes	1
182171622	chr1	4726139	4726242	36	104	2.888889	no	no	yes	no	no	no	no	no	no	yes	14
182171641	chr1	4752147	4752214	18	68	3.736842	no	no	yes	no	no	no	no	yes	yes	yes	21
182171777	chr1	5070089	5070123	14	35	2.5	no	no	no	no	no	no	no	no	no	no	1
182171797	chr1	5088746	5088796	9	51	5.666667	no	no	yes	no	no	no	no	no	no	yes	1
182171805	chr1	5111718	5111848	45	131	2.911111	no	no	no	no	no	no	no	yes	yes	no	2
182171829	chr1	5146794	5146850	16	57	3.5625	no	no	no	no	no	no	no	yes	no	no	2
182171902	chr1	5303973	5304283	51	311	6.117647	no	no	yes	no	no	no	no	yes	no	yes	20
182171912	chr1	5320007	5320119	42	113	2.714286	no	no	no	no	no	no	no	no	no	no	1
182171918	chr1	5334034	5334778	30	745	24.833334	no	no	no	no	no	no	no	no	no	no	6
182171979	chr1	5430341	5430491	35	151	4.342857	no	no	no	no	no	no	no	no	yes	no	23
182171994	chr1	5470155	5470225	17	71	4.176471	no	no	no	no	no	no	no	yes	no	no	15
182172015	chr1	5500765	5500850	30	86	2.866667	no	no	no	no	no	no	no	yes	yes	no	16
182172041	chr1	5578121	5578158	20	38	1.9	no	no	yes	no	no	no	no	yes	no	yes	1
182172046	chr1	5582785	5582853	10	69	6.727273	no	no	yes	no	no	no	no	no	no	yes	4
182172063	chr1	5620232	5620256	12	25	2.083333	no	no	yes	no	no	no	no	no	no	yes	1
182172205	chr1	5808818	5808852	18	35	1.944444	no	no	no	no	no	no	no	yes	no	no	3
182172214	chr1	5816487	5817645	24	1159	48.360001	no	no	no	no	no	no	no	yes	yes	no	4
182172231	chr1	5833185	5833266	25	82	3.28	no	no	no	no	no	no	no	no	no	no	6
182172256	chr1	5874033	5874089	15	57	3.8	yes	no	yes	no	no	yes	no	yes	no	yes	3
182172258	chr1	5879147	5879187	19	41	2.157895	no	no	yes	no	no	yes	no	no	no	yes	1
182172268	chr1	5884418	5885424	49	1007	20.959183	no	no	yes	no	no	no	no	yes	yes	yes	10
182172272	chr1	5895828	5895994	55	167	3.036364	no	no	yes	no	no	no	no	yes	no	yes	15
182172278	chr1	5915203	5915232	7	30	4.285714	no	no	yes	no	no	no	no	yes	yes	yes	8
182172280	chr1	5915579	5915640	32	62	1.9375	no	no	yes	no	no	no	no	yes	yes	yes	1
182172303	chr1	5957417	5957779	52	363	6.980769	no	no	yes	no	no	no	no	no	no	yes	11
182172316	chr1	5977874	5977910	12	37	3.166667	no	no	yes	no	no	no	no	yes	yes	yes	1
182172323	chr1	5990632	5990667	13	36	2.923077	yes	no	yes	no	no	no	no	no	no	yes	4
182172340	chr1	6009390	6009434	22	45	2.045455	no	no	yes	no	no	no	no	no	no	yes	4
182172383	chr1	6064181	6064218	19	38	2	no	no	yes	no	no	no	no	no	no	yes	1
182172389	chr1	6071636	6071734	34	99	2.885714	no	no	yes	no	no	no	yes	yes	yes	yes	6
182172418	chr1	6119748	6119809	20	62	3.1	no	no	yes	no	no	no	no	no	no	yes	17
182172445	chr1	6155877	6155906	8	30	3.75	no	no	yes	no	no	no	no	no	no	yes	1
182172461	chr1	6175857	6175887	15	31	2.066667	no	no	yes	no	no	no	no	yes	no	yes	1
182172477	chr1	6206108	6206139	17	32	1.941176	yes	yes	yes	no	yes	no	yes	yes	yes	yes	1
182172484	chr1	6235681	6235711	10	31	3.1	yes	no	yes	no	no	no	yes	yes	no	yes	17
182172490	chr1	6249705	6249746	23	42	1.956522	no	no	no	yes	no	no	yes	yes	no	yes	1
182172494	chr1	6258776	6258822	23	47	2.043478	no	no	yes	no	no	no	no	yes	yes	yes	1
182172496	chr1	6260758	6260789	14	32	2.357143	no	no	yes	no	no	no	yes	yes	yes	yes	1
182172538	chr1	6333704	6333735	8	32	4.125	no	no	yes	no	no	no	no	no	no	yes	1
182172565	chr1	6393476	6393512	17	37	2.176471	yes	no	no	no	yes	no	yes	yes	yes	yes	6
182172649	chr1	6544513	6544544	12	32	2.666667	no	no	yes	no	no	no	no	no	yes	yes	20
182172650	chr1	6547920	6547995	24	76	3.12	no	yes	yes	no	no	no	no	yes	no	yes	6
182172681	chr1	6613202	6613226	7	25	3.571429	yes	no	yes	no	no	no	yes	yes	yes	yes	6
182172682	chr1	6614297	6614336	21	40	1.904762	no	no	yes	no	no	no	yes	yes	yes	yes	5
182172686	chr1	6625121	6625176	19	56	3	yes	yes	yes	no	yes	no	yes	yes	yes	yes	9
182172708	chr1	6679413	6679447	16	35	2.1875	no	no	yes	no	no	no	no	no	no	yes	2
182172711	chr1	6686252	6686285	16	34	2.125	no	no	yes	no	no	no	no	yes	yes	yes	11
182172742	chr1	6721534	6721574	20	41	2.05	no	no	no	no	no	no	no	no	no	no	1
182172783	chr1	6767482	6767511	12	30	2.461539	yes	no	no	no	no	no	no	no	no	no	1
182172862	chr1	6937805	6937860	24	56	2.458333	no	no	yes	no	no	no	no	yes	no	yes	11
182172886	chr1	6984103	6984223	31	121	4	no	no	yes	no	no	no	no	no	no	yes	4
182172967	chr1	7148237	7148299	23	63	2.73913	no	no	yes	no	no	no	no	yes	no	yes	1
182173118	chr1	7456984	7457026	16	43	2.75	no	no	yes	no	no	no	no	yes	yes	yes	1
182173196	chr1	7502897	7502927	14	31	2.214286	no	no	yes	no	no	no	no	no	no	yes	3
182173230	chr1	7536115	7536167	21	53	2.523809	no	no	yes	no	no	no	no	yes	no	yes	2
182173238	chr1	7550058	7550102	22	45	2.090909	no	no	yes	no	no	no	no	yes	yes	yes	1
182173249	chr1	7586114	7586146	17	33	1.941176	no	no	yes	no	no	no	no	yes	yes	yes	1
182173276	chr1	7631991	7632044	10	54	5.4	no	no	yes	no	no	no	no	no	no	yes	17
182173279	chr1	7645973	7646026	24	54	2.291667	no	no	yes	no	no	no	no	yes	yes	yes	9
182173292	chr1	7680888	7680943	20	56	2.8	no	no	yes	no	no	no	yes	yes	yes	yes	1
182173299	chr1	7704781	7704829	15	49	3.1875	no	no	yes	no	no	no	yes	yes	no	yes	1
182173308	chr1	7742359	7742404	16	46	2.9375	no	no	yes	no	no	no	no	no	no	yes	2
182173327	chr1	7784385	7784428	21	44	2.095238	yes	no	yes	no	no	no	yes	yes	no	yes	3
182173346	chr1	7859237	7859268	10	32	3.2	no	no	no	no	no	no	no	no	no	no	2
182173549	chr1	8175648	8175698	26	51	1.961538	no	no	no	no	no	no	no	no	no	no	3
182173564	chr1	8211315	8211342	7	28	4	no	no	yes	no	no	no	no	yes	yes	yes	1
182173637	chr1	8301121	8301976	28	856	30.678572	no	no	no	no	no	no	no	yes	no	no	3
182173660	chr1	8333224	8333272	24	49	2.125	no	no	yes	no	no	no	no	no	no	yes	2
182173673	chr1	8358581	8358640	15	60	4	no	no	yes	yes	no	no	no	yes	yes	yes	2
182173674	chr1	8359769	8359811	18	43	2.388889	no	no	yes	yes	no	no	no	yes	yes	yes	1
182173699	chr1	8423717	8423754	16	38	2.4375	yes	no	yes	no	no	no	yes	yes	yes	yes	1
182173704	chr1	8432393	8432476	30	84	2.8	no	no	yes	no	no	no	no	yes	no	yes	1
182173787	chr1	8554706	8554918	35	213	6.085714	no	no	yes	no	no	no	no	no	no	yes	12
182173876	chr1	8757673	8757711	20	39	1.95	no	no	yes	no	no	no	no	no	yes	yes	1
182173934	chr1	8879133	8879170	14	38	2.714286	yes	no	yes	no	yes	no	yes	yes	yes	yes	3
182174038	chr1	9039715	9039758	21	44	2.095238	no	no	yes	no	yes	yes	yes	yes	yes	yes	6
182174109	chr1	9154945	9156003	41	1059	25.860466	no	no	yes	no	no	no	no	yes	no	yes	2
182174133	chr1	9201836	9201873	15	38	2.533333	no	no	no	no	no	no	no	yes	yes	no	2
182174189	chr1	9259788	9259855	33	68	2.060606	no	no	yes	no	no	no	no	yes	no	yes	2
182174405	chr1	9588785	9588841	29	57	2.034483	yes	no	no	no	no	no	yes	yes	yes	no	1
182174422	chr1	9628783	9628821	18	39	2.166667	no	no	no	no	no	no	no	yes	yes	no	10
182174434	chr1	9643441	9643507	25	67	2.68	no	no	no	no	no	no	no	yes	yes	no	4
182174495	chr1	9721084	9721125	22	42	1.909091	no	no	yes	yes	no	no	no	yes	yes	yes	1
182174511	chr1	9768178	9768873	31	696	22.67742	no	no	yes	no	no	no	no	yes	yes	yes	23
182174635	chr1	9984376	9984419	18	44	2.5	no	yes	yes	no	no	yes	no	no	no	yes	1
182174887	chr1	10404094	10404141	18	48	2.666667	no	no	yes	no	no	no	no	yes	no	yes	1
182174941	chr1	10516384	10516427	21	44	2.095238	no	no	yes	no	no	no	no	yes	yes	yes	1
182174974	chr1	10590187	10590248	20	62	3.1	no	no	yes	no	no	no	no	no	no	yes	7
182174986	chr1	10629813	10629845	9	33	3.666667	no	no	no	yes	no	no	no	yes	yes	yes	11
182175023	chr1	10662721	10662762	17	42	2.470588	no	no	yes	no	no	no	no	yes	no	yes	5
182175053	chr1	10729087	10729131	22	45	2.136364	no	no	yes	no	no	no	no	yes	no	yes	1
182175195	chr1	10981455	10981486	14	32	2.285714	no	no	yes	no	no	no	no	no	no	yes	1
182175252	chr1	11059894	11059926	16	33	2.125	yes	no	no	yes	no	no	yes	yes	no	yes	10
182175456	chr1	11441856	11441906	19	51	2.684211	no	no	no	no	no	no	no	yes	no	no	1
182175481	chr1	11522524	11522999	11	476	43.272728	no	no	yes	no	no	no	no	no	yes	yes	16
182175486	chr1	11524662	11524970	41	309	7.658536	no	no	yes	no	no	no	no	no	no	yes	8
182175547	chr1	11654823	11654875	20	53	2.65	yes	no	yes	no	yes	no	yes	yes	yes	yes	1
182175622	chr1	11806286	11806320	18	35	2	yes	yes	no	yes	yes	no	yes	yes	no	yes	1
182175654	chr1	11869976	11870016	10	41	4.3	no	no	no	no	no	no	no	no	no	no	19
182175667	chr1	11895601	11895636	18	36	2	no	no	no	no	no	no	no	yes	no	no	1
182175722	chr1	11945479	11945524	16	46	2.875	no	no	yes	no	no	no	no	no	no	yes	9
182175743	chr1	11966396	11966546	43	151	3.55814	no	yes	yes	no	no	yes	no	yes	no	yes	8
182175820	chr1	12073525	12073583	18	59	3.388889	no	no	yes	no	no	no	no	yes	no	yes	3
182175869	chr1	12166729	12166770	15	42	2.8	yes	no	no	no	no	no	no	yes	yes	no	1
182175899	chr1	12247492	12247522	11	31	2.818182	no	no	yes	no	no	no	no	no	no	yes	11
182175921	chr1	12310769	12310937	8	169	21.125	yes	no	yes	no	no	no	no	yes	no	yes	17
182175926	chr1	12325980	12326015	14	36	2.571429	no	no	yes	no	no	no	no	no	no	yes	1
182175928	chr1	12334329	12334363	16	35	2.1875	no	no	yes	no	no	no	no	no	no	yes	2
182175964	chr1	12446532	12446580	18	49	2.722222	no	no	yes	no	no	no	no	yes	no	yes	1
182175976	chr1	12504936	12504962	7	27	3.857143	no	no	yes	no	no	no	no	no	yes	yes	1
182175983	chr1	12526137	12526180	11	44	4	no	no	no	no	no	no	no	yes	no	no	8
182176001	chr1	12571105	12571137	18	33	1.944444	no	no	yes	no	no	no	no	yes	no	yes	1
182176033	chr1	12614758	12614835	36	78	2.166667	no	no	yes	no	no	no	no	yes	yes	yes	1
182176210	chr1	13090578	13090619	18	42	2.333333	no	no	no	no	no	no	no	no	no	no	1
182176631	chr1	13966164	13966216	18	53	2.944444	no	no	yes	no	no	no	no	yes	no	yes	5
182176736	chr1	14258140	14258174	11	35	3.181818	no	no	yes	no	no	no	no	no	no	yes	8
182176770	chr1	14395155	14395211	26	57	2.192308	no	no	yes	no	no	no	no	no	no	yes	1
182176784	chr1	14416947	14417011	20	65	3.35	no	no	yes	no	no	no	no	no	no	yes	19
182176811	chr1	14478173	14478230	28	58	2.071429	no	no	yes	no	no	no	no	no	no	yes	1
182176887	chr1	14655144	14655197	22	54	2.454545	no	no	yes	no	no	no	no	no	yes	yes	1
182176930	chr1	14788756	14788821	23	66	3	no	no	yes	no	no	no	no	yes	yes	yes	13
182176964	chr1	14868034	14868074	22	41	1.909091	no	no	yes	no	no	no	no	yes	no	yes	6
182176970	chr1	14874537	14874579	18	43	2.388889	no	no	yes	no	no	no	no	yes	no	yes	7
182177003	chr1	14937072	14937133	31	62	2	no	no	yes	no	no	no	no	no	no	yes	1
182177039	chr1	15036569	15036618	20	50	2.5	no	no	yes	no	no	no	no	no	no	yes	1
182177057	chr1	15063691	15063913	55	223	4.054545	no	no	yes	no	no	no	no	no	no	yes	22
182177079	chr1	15103503	15103578	35	76	2.2	no	no	yes	no	no	no	no	yes	no	yes	1
182177182	chr1	15331359	15331520	60	162	2.7	no	no	yes	no	no	no	no	no	no	yes	1
182177267	chr1	15501374	15501440	23	67	3	no	no	yes	no	no	no	no	yes	no	yes	1
182177371	chr1	15684503	15684556	12	54	4.583333	yes	yes	no	no	yes	no	yes	yes	no	yes	7
182177518	chr1	15904745	15904792	25	48	1.92	no	no	yes	no	no	no	no	yes	no	yes	1
182177534	chr1	15945138	15945172	9	35	3.888889	yes	no	no	yes	yes	yes	no	yes	no	yes	14
182177544	chr1	15961838	15961866	13	29	2.230769	no	no	yes	no	no	no	no	no	no	yes	1
182177547	chr1	15971351	15971603	19	253	13.285714	no	no	yes	no	no	no	no	yes	no	yes	21
182177682	chr1	16225209	16225382	57	174	3.052632	no	no	no	no	yes	no	no	no	no	yes	23
182177703	chr1	16278730	16278770	14	41	2.866667	no	no	yes	no	no	no	no	no	yes	yes	3
182177841	chr1	16498904	16498956	18	53	3	no	no	yes	no	no	no	yes	yes	no	yes	7
182177843	chr1	16499332	16499374	17	43	2.529412	yes	no	no	no	no	no	yes	yes	yes	no	3
182177922	chr1	16694002	16694055	21	54	2.571429	no	no	yes	no	yes	no	yes	no	no	yes	7
182177982	chr1	16921727	16921759	17	33	2	yes	no	yes	no	no	no	no	yes	yes	yes	2
182178108	chr1	17194556	17194617	31	62	2.032258	no	yes	yes	no	no	no	no	no	yes	yes	12
182178125	chr1	17229207	17229240	10	34	3.4	no	no	yes	no	no	no	no	yes	no	yes	1
182178136	chr1	17241452	17241986	36	535	14.861111	no	no	yes	no	no	no	no	yes	yes	yes	22
182178139	chr1	17246150	17246181	12	32	2.666667	no	no	no	no	no	yes	no	yes	yes	no	1
182178340	chr1	17634576	17634617	8	42	5.25	no	no	yes	no	no	no	no	yes	no	yes	12
182178406	chr1	17779184	17779233	17	50	3	no	no	yes	no	no	no	no	no	no	yes	5
182178430	chr1	17854040	17854085	16	46	2.9375	no	no	no	no	no	no	no	no	no	no	1
182178469	chr1	17935701	17935755	12	55	4.583333	no	no	no	no	no	no	no	no	no	no	6
182178473	chr1	17935825	17935910	24	86	3.583333	no	no	no	no	no	no	no	no	no	no	1
182178488	chr1	17950382	17950417	15	36	2.4	no	no	no	no	no	no	no	no	no	no	1
182178496	chr1	17970819	17970848	15	30	2	no	no	no	no	no	no	no	yes	yes	no	25
182178523	chr1	18035715	18035756	9	42	4.666667	no	no	yes	no	no	no	no	no	no	yes	7
182178579	chr1	18104234	18104301	20	68	3.4	no	no	no	no	no	no	no	yes	no	no	2
182178588	chr1	18110979	18111003	8	25	3.125	no	yes	yes	no	no	no	yes	yes	no	yes	1
182178604	chr1	18132228	18132259	7	32	4.571429	no	no	yes	no	no	no	no	yes	no	yes	9
182178613	chr1	18154814	18154850	11	37	3.454545	no	no	yes	no	no	no	no	yes	no	yes	8
182178737	chr1	18474462	18474524	12	63	5.416667	no	no	no	no	no	no	no	no	no	no	9
182178741	chr1	18474637	18474672	18	36	2	no	no	no	no	no	no	no	no	no	no	2
182178793	chr1	18576629	18576660	15	32	2.133333	no	no	no	no	no	no	no	yes	no	no	1
182178840	chr1	18631154	18631183	8	30	3.75	yes	no	no	no	yes	no	yes	yes	yes	yes	3
182178848	chr1	18640893	18640937	16	45	2.875	no	no	yes	no	no	no	yes	yes	no	yes	2
182178877	chr1	18689403	18689454	26	52	2	no	no	yes	no	no	no	no	no	no	yes	13
182178885	chr1	18701309	18701455	48	147	3.104167	no	no	yes	no	no	no	no	yes	no	yes	8
182178897	chr1	18720569	18720668	33	100	3.030303	no	no	yes	no	no	no	no	yes	no	yes	4
182178903	chr1	18726497	18726556	21	60	2.857143	no	no	yes	no	no	no	no	yes	yes	yes	2
182178920	chr1	18751099	18751127	15	29	1.933333	no	no	no	no	no	no	no	no	yes	no	7
182178976	chr1	18857938	18857972	9	35	3.888889	no	no	yes	no	no	no	no	yes	no	yes	2
182179045	chr1	19030183	19030255	23	73	3.166667	no	no	no	no	no	no	no	yes	yes	no	5
182179068	chr1	19117998	19118030	11	33	3.090909	no	no	yes	no	yes	no	no	yes	no	yes	1
182179085	chr1	19143456	19143492	7	37	5.285714	no	no	yes	no	no	no	no	no	no	yes	16
182179187	chr1	19468556	19468599	15	44	2.933333	no	no	yes	no	no	no	no	yes	yes	yes	5
182179341	chr1	19743605	19743659	19	55	2.894737	no	no	yes	no	no	no	no	yes	no	yes	1
182179413	chr1	19882723	19882775	22	53	2.5	no	no	yes	yes	no	no	yes	yes	yes	yes	1
182179528	chr1	20179854	20179897	14	44	3.066667	no	no	no	no	no	no	no	yes	yes	no	2
182179529	chr1	20179883	20179960	41	78	1.902439	no	no	no	no	no	no	no	yes	yes	no	1
182179540	chr1	20213266	20213292	14	27	1.928571	no	no	no	no	no	no	no	yes	yes	no	3
182179597	chr1	20382492	20382540	18	49	2.722222	no	no	yes	no	no	no	no	no	no	yes	6
182179685	chr1	20573265	20573353	24	89	3.653846	no	no	no	no	no	no	no	no	no	no	1
182179766	chr1	20704141	20704168	12	28	2.333333	no	no	yes	no	no	no	no	no	yes	yes	3
182179898	chr1	20941712	20941744	9	33	3.666667	yes	no	yes	yes	no	no	no	no	no	yes	22
182179932	chr1	21009123	21009155	14	33	2.428571	no	no	yes	no	no	no	no	no	no	yes	1
182179976	chr1	21066295	21066339	18	45	2.5	no	no	yes	no	no	no	no	yes	no	yes	1
182180020	chr1	21154749	21154792	16	44	2.75	no	no	yes	no	no	no	no	no	yes	yes	3
182180043	chr1	21189894	21189984	29	91	3.137931	no	no	no	no	no	no	no	yes	yes	no	12
182180057	chr1	21206879	21206924	22	46	2.090909	no	no	no	no	no	no	no	no	no	no	1
182180070	chr1	21266140	21266267	36	128	3.555556	no	no	yes	no	no	no	no	yes	yes	yes	19
182180088	chr1	21307821	21307875	22	55	2.5	no	no	yes	no	no	no	no	yes	yes	yes	9
182180247	chr1	21554398	21554476	15	79	5.4	no	no	yes	no	no	no	no	no	no	yes	19
182180258	chr1	21568790	21568860	31	71	2.290323	no	no	yes	no	no	no	no	yes	no	yes	1
182180356	chr1	21763821	21763861	12	41	3.416667	no	no	yes	no	no	no	no	yes	yes	yes	1
182180432	chr1	21905237	21905285	10	49	4.818182	no	no	yes	no	no	no	no	yes	no	yes	15
182180473	chr1	22005887	22005918	8	32	4	no	yes	yes	no	no	no	no	yes	no	yes	2
182180505	chr1	22046270	22046318	24	49	2.208333	no	no	yes	no	no	no	no	no	no	yes	1
182180530	chr1	22136619	22136643	8	25	3.125	no	no	yes	no	no	no	no	no	no	yes	1
182180537	chr1	22142994	22143031	20	38	1.9	no	no	yes	no	yes	no	yes	yes	yes	yes	1
182180657	chr1	22350958	22350982	11	25	2.272727	no	no	no	no	no	no	no	yes	yes	no	13
182180682	chr1	22394329	22394379	19	51	2.684211	no	no	no	no	no	no	no	no	no	no	1
182180733	chr1	22521796	22521826	16	31	1.9375	no	no	yes	no	no	no	no	yes	no	yes	1
182180737	chr1	22535577	22535624	20	48	2.4	no	no	no	no	no	no	no	yes	no	no	1
182180744	chr1	22570249	22570301	20	53	2.65	no	no	yes	no	no	no	no	yes	no	yes	3
182180781	chr1	22644065	22644094	15	30	2	no	no	no	yes	no	no	no	no	yes	yes	1
182180817	chr1	22733764	22733993	57	230	4.035088	no	no	yes	no	no	no	no	yes	no	yes	15
182180830	chr1	22754796	22754979	21	184	8.761905	no	no	yes	no	no	no	no	yes	yes	yes	22
182180883	chr1	22910581	22910617	16	37	2.3125	no	no	yes	no	no	no	no	no	yes	yes	12
182180885	chr1	22913327	22913351	7	25	3.571429	no	yes	yes	no	no	no	no	no	no	yes	3
182181161	chr1	23430766	23430919	38	154	4.052631	no	no	yes	no	no	no	no	yes	no	yes	22
182181179	chr1	23484232	23484267	17	36	2.117647	yes	no	yes	no	no	no	yes	yes	yes	yes	1
182181239	chr1	23557619	23557668	24	50	2.083333	no	no	no	no	no	yes	no	yes	yes	no	10
182181245	chr1	23568479	23568524	17	46	2.764706	no	no	no	no	no	no	yes	yes	yes	no	1
182181270	chr1	23636341	23636368	14	28	2	no	no	yes	no	no	no	no	yes	yes	yes	1
182181339	chr1	23710713	23711314	48	602	12.5625	no	no	yes	no	no	no	no	no	no	yes	8
182181377	chr1	23783289	23783430	42	142	3.428571	no	no	yes	no	no	no	no	no	no	yes	15
182181557	chr1	24068172	24068213	10	42	4.2	no	no	yes	no	no	no	no	no	yes	yes	3
182181568	chr1	24096698	24096756	18	59	3.277778	no	no	yes	no	no	no	no	yes	yes	yes	1
182181589	chr1	24146517	24146579	10	63	6.4	no	no	no	no	no	no	no	no	no	no	5
182181745	chr1	24511360	24511467	30	108	3.6	no	no	yes	no	no	no	no	yes	no	yes	23
182181776	chr1	24557389	24557459	26	71	2.807692	no	no	yes	no	no	no	no	yes	yes	yes	1
182181952	chr1	24804478	24804509	15	32	2.2	no	no	yes	no	no	no	no	no	no	yes	2
182181994	chr1	24838889	24838935	15	47	3.133333	no	no	yes	no	no	no	no	no	no	yes	3
182182001	chr1	24855985	24856022	20	38	1.9	no	no	no	no	no	no	no	no	no	no	1
182182004	chr1	24863406	24863527	39	122	3.128205	no	no	no	no	no	no	no	no	yes	no	16
182182006	chr1	24864212	24864243	12	32	2.666667	no	no	no	no	no	no	no	yes	yes	no	18
182182012	chr1	24867600	24867629	7	30	4.285714	no	no	no	no	no	no	no	no	yes	no	10
182182019	chr1	24880556	24880599	13	44	3.384615	no	no	no	no	no	no	no	no	no	no	1
182182032	chr1	24907620	24908338	25	719	28.76	no	no	yes	no	no	no	yes	yes	no	yes	3
182182033	chr1	24917168	24917206	20	39	1.95	no	no	yes	no	no	no	no	yes	no	yes	1
182182034	chr1	24918227	24918260	14	34	2.428571	no	no	yes	no	no	no	no	yes	no	yes	2
182182048	chr1	24956442	24956475	18	34	1.944444	no	no	yes	no	no	no	no	no	no	yes	1
182182064	chr1	25002126	25002515	30	390	13.166667	no	no	no	no	no	no	no	no	no	no	5
182182100	chr1	25036461	25036500	9	40	4.444445	no	no	no	no	no	no	no	yes	yes	no	8
182182290	chr1	25560189	25560254	22	66	3	no	no	yes	no	no	no	no	no	yes	yes	14
182182330	chr1	25604933	25604980	11	48	4.416667	no	no	no	no	no	no	no	no	no	no	10
182182333	chr1	25614445	25614473	9	29	3.333333	no	no	no	no	no	no	no	yes	yes	no	4
182182335	chr1	25616731	25616761	13	31	2.384615	yes	no	no	no	no	no	no	yes	no	no	3
182182416	chr1	25773217	25773260	16	44	2.75	no	no	yes	no	no	no	no	yes	no	yes	12
182182426	chr1	25798218	25798260	16	43	2.6875	no	no	no	no	no	no	no	yes	yes	no	2
182182433	chr1	25805623	25805676	23	54	2.347826	no	no	yes	no	no	no	no	yes	no	yes	9
182182517	chr1	26006888	26006999	37	112	3.027027	no	no	no	no	no	yes	no	yes	yes	no	9
182182897	chr1	26697418	26697446	15	29	1.933333	no	no	yes	yes	no	no	yes	yes	no	yes	1
182182986	chr1	26829722	26829765	21	44	2.095238	no	no	yes	no	no	no	no	yes	no	yes	1
182182987	chr1	26830467	26830557	22	91	4.173913	no	no	yes	no	no	no	no	no	no	yes	9
182183061	chr1	26952508	26952589	41	82	2	no	no	yes	no	no	no	no	yes	no	yes	15
182183153	chr1	27077046	27077084	19	39	2.052632	no	no	no	no	no	no	no	yes	no	no	2
182183312	chr1	27283459	27283499	18	41	2.277778	no	no	yes	no	no	no	no	no	no	yes	1
182183336	chr1	27342817	27342902	36	86	2.388889	yes	no	yes	no	no	no	no	yes	no	yes	6
182183339	chr1	27348160	27348227	10	68	6.8	no	no	yes	no	no	yes	no	yes	no	yes	2
182183347	chr1	27365627	27365665	11	39	3.5	yes	no	yes	no	no	no	no	yes	yes	yes	3
182183363	chr1	27404815	27404848	12	34	2.833333	no	yes	no	no	no	no	no	yes	yes	yes	1
182183458	chr1	27586313	27586343	16	31	1.9375	no	no	yes	no	no	no	no	no	no	yes	21
182183564	chr1	27773077	27773115	12	39	3.25	yes	no	no	no	no	no	no	yes	yes	no	3
182183642	chr1	27916195	27916231	19	37	1.947368	no	no	no	no	no	no	no	no	yes	no	2
182183699	chr1	28069596	28069629	18	34	1.944444	no	no	yes	no	no	no	no	yes	no	yes	1
182183793	chr1	28260104	28260180	32	77	2.46875	no	no	yes	no	no	no	yes	yes	yes	yes	2
182183876	chr1	28366055	28366099	22	45	2.045455	no	no	no	no	no	no	no	yes	yes	no	1
182183911	chr1	28411854	28411933	24	80	3.416667	no	no	yes	no	no	no	no	yes	no	yes	2
182183993	chr1	28553060	28553098	14	39	2.785714	yes	yes	no	no	yes	no	yes	yes	yes	yes	2
182184154	chr1	28830993	28831025	16	33	2.0625	no	no	yes	no	no	no	no	yes	yes	yes	1
182184202	chr1	28897666	28897702	18	37	2.055556	no	no	yes	no	no	no	no	yes	no	yes	1
182184217	chr1	28919862	28919897	18	36	2	no	no	yes	no	no	no	no	yes	no	yes	1
182184250	chr1	28981843	28981890	22	48	2.181818	no	no	yes	no	no	yes	no	no	no	yes	15
182184318	chr1	29123930	29123968	11	39	3.416667	yes	no	no	no	no	no	yes	yes	yes	no	9
182184390	chr1	29245660	29245692	11	33	3	no	no	yes	no	no	no	no	yes	no	yes	1
182184426	chr1	29329035	29329081	20	47	2.35	no	no	no	no	no	yes	no	no	no	no	1
182184439	chr1	29358807	29358861	18	55	3.166667	no	no	no	no	no	no	no	no	yes	no	13
182184445	chr1	29381900	29381933	15	34	2.333333	no	no	no	no	no	no	no	no	no	no	1
182184469	chr1	29482200	29482231	16	32	2	no	no	no	no	no	no	no	yes	no	no	1
182184472	chr1	29482259	29482319	21	61	2.904762	no	no	no	no	no	no	no	yes	no	no	1
182184498	chr1	29545707	29545754	24	48	2	no	no	no	no	no	no	no	no	yes	no	2
182184557	chr1	29686721	29686939	45	219	4.866667	no	no	no	no	no	no	no	no	no	no	6
182184580	chr1	29738080	29738125	15	46	3.133333	no	no	no	no	no	no	no	no	no	no	1
182184589	chr1	29767028	29767057	10	30	3	no	no	yes	no	no	no	no	no	no	yes	2
182184605	chr1	29794570	29794681	31	112	3.545455	no	no	no	no	no	no	no	no	no	no	1
182184624	chr1	29859212	29859453	49	242	4.901961	no	no	no	no	no	no	no	no	no	no	12
182184664	chr1	29962891	29963466	31	576	18.59375	no	no	no	no	no	no	no	yes	yes	no	9
182184716	chr1	30101647	30101704	22	58	2.636364	no	no	no	no	no	no	no	yes	yes	no	1
182184740	chr1	30191397	30191654	42	258	6.166667	no	no	no	no	no	no	no	yes	yes	no	19
182184742	chr1	30197092	30197153	27	62	2.296296	no	no	no	no	no	no	no	no	no	no	2
182184793	chr1	30312078	30312113	17	36	2.117647	no	no	no	no	no	no	no	no	no	no	2
182184819	chr1	30375544	30376099	54	556	10.272727	no	no	no	no	no	no	no	no	no	no	15
182184849	chr1	30464605	30464645	21	41	1.952381	no	no	no	no	no	no	no	yes	no	no	1
182184897	chr1	30523892	30523934	19	43	2.315789	no	no	no	no	no	no	no	no	no	no	2
182184918	chr1	30541037	30541085	9	49	5.444445	no	no	no	no	no	no	no	no	no	no	2
182184936	chr1	30598067	30598246	29	180	6.413793	no	no	no	no	no	no	no	yes	yes	no	12
182184984	chr1	30667522	30667557	16	36	2.25	no	no	no	no	no	no	no	no	no	no	2
182185007	chr1	30713378	30713435	16	58	3.625	no	yes	no	no	no	yes	no	yes	yes	yes	1
182185034	chr1	30782399	30782436	16	38	2.375	no	no	no	no	no	no	no	yes	yes	no	11
182185104	chr1	30907743	30907770	10	28	2.8	no	no	yes	no	no	no	no	yes	yes	yes	1
182185106	chr1	30908501	30908548	18	48	2.631579	no	no	no	yes	no	no	yes	yes	no	yes	3
182185107	chr1	30908587	30908626	19	40	2.210526	no	no	no	no	yes	no	yes	yes	yes	yes	4
182185111	chr1	30915103	30915149	15	47	3	no	no	no	no	no	no	no	yes	no	no	1
182185145	chr1	30981706	30981751	12	46	3.769231	no	no	yes	no	no	no	no	no	no	yes	1
182185156	chr1	31012525	31012559	19	35	1.947368	no	no	yes	no	no	no	no	yes	yes	yes	1
182185232	chr1	31109151	31109192	17	42	2.529412	yes	no	no	no	no	no	no	no	no	no	3
182185297	chr1	31155513	31155564	21	52	2.476191	no	no	no	no	no	no	yes	yes	yes	no	4
182185316	chr1	31186813	31186840	14	28	2	no	no	yes	no	no	no	no	yes	yes	yes	2
182185342	chr1	31214519	31214547	14	29	2.071429	no	no	yes	no	no	no	no	yes	no	yes	14
182185367	chr1	31263080	31263123	11	44	4.181818	no	no	yes	no	no	yes	no	no	no	yes	2
182185418	chr1	31415878	31415910	16	33	2.0625	no	yes	yes	no	no	no	no	yes	yes	yes	21
182185424	chr1	31431745	31432232	9	488	54.222221	no	no	yes	no	no	no	no	yes	yes	yes	20
182185611	chr1	31892958	31893055	28	98	3.5	no	no	yes	no	no	no	no	no	no	yes	14
182185630	chr1	31938195	31938250	19	56	2.904762	yes	no	yes	no	yes	no	yes	yes	no	yes	5
182185791	chr1	32242398	32242487	28	90	3.214286	yes	no	no	no	no	no	no	yes	no	no	1
182185957	chr1	32471033	32471082	12	50	4.166667	no	no	no	yes	no	no	no	yes	no	yes	6
182186127	chr1	32741721	32741752	17	32	1.941176	yes	no	no	no	no	no	yes	yes	yes	no	19
182186177	chr1	32844771	32844838	28	68	2.428571	no	no	yes	no	no	no	no	no	no	yes	3
182186191	chr1	32876244	32876275	16	32	2	no	no	no	no	no	no	no	yes	yes	no	12
182186389	chr1	33256540	33256590	25	51	2.04	yes	no	no	no	yes	no	yes	yes	yes	yes	1
182186448	chr1	33386767	33386812	20	46	2.3	no	no	yes	no	no	no	no	yes	no	yes	6
182186485	chr1	33476302	33476350	24	49	2.041667	no	no	yes	no	no	no	no	no	no	yes	1
182186532	chr1	33656139	33656182	20	44	2.2	no	no	yes	no	no	no	no	no	no	yes	4
182186574	chr1	33768655	33768702	25	48	1.92	no	no	yes	no	no	no	no	no	no	yes	1
182186579	chr1	33794742	33795222	34	481	14.147058	no	no	yes	no	no	no	no	no	no	yes	21
182186682	chr1	34126776	34126836	19	61	3.2	no	no	yes	no	no	no	no	yes	no	yes	1
182186737	chr1	34247417	34247621	20	205	10.75	no	no	no	no	no	no	no	no	no	no	16
182186743	chr1	34274458	34274509	24	52	2.166667	no	no	no	no	no	no	no	no	no	no	1
182186799	chr1	34433438	34433475	16	38	2.375	no	no	no	no	no	no	no	yes	no	no	1
182186813	chr1	34483023	34483063	10	41	4.1	no	no	no	no	no	no	no	no	no	no	21
182186820	chr1	34506021	34506203	62	183	2.951613	no	no	no	no	no	no	no	no	no	no	9
182186849	chr1	34609531	34609577	17	47	2.777778	no	no	no	no	no	no	no	no	no	no	1
182186886	chr1	34741803	34741837	9	35	3.888889	no	no	yes	no	no	no	no	no	no	yes	22
182186887	chr1	34745370	34745400	14	31	2.214286	no	no	yes	no	no	no	no	no	no	yes	1
182186895	chr1	34777608	34777985	62	378	6.096774	no	no	yes	no	no	no	no	yes	no	yes	7
182186970	chr1	34992600	34992901	27	302	11.214286	no	no	yes	no	no	no	no	no	no	yes	1
182187081	chr1	35192781	35192843	30	63	2.1	no	no	no	yes	no	no	no	yes	yes	yes	1
182187101	chr1	35207654	35207701	18	48	2.666667	no	no	no	no	no	no	no	no	no	no	18
182187302	chr1	35499753	35499793	18	41	2.277778	no	no	yes	no	no	no	no	yes	no	yes	10
182187328	chr1	35557975	35558030	21	56	2.666667	yes	no	yes	no	yes	no	yes	yes	no	yes	1
182187330	chr1	35574047	35574076	15	30	2	yes	no	yes	yes	no	no	yes	yes	yes	yes	1
182187334	chr1	35576857	35576931	37	75	2.027027	yes	no	yes	no	no	no	yes	yes	yes	yes	1
182187340	chr1	35586653	35586703	17	51	3	no	no	yes	no	no	no	no	no	no	yes	9
182187347	chr1	35590849	35591061	43	213	5	no	no	yes	no	no	no	no	yes	yes	yes	18
182187465	chr1	35808460	35808484	7	25	3.571429	no	no	yes	no	no	no	yes	yes	yes	yes	10
182187487	chr1	35843431	35843495	20	65	3.35	no	no	yes	no	no	no	no	no	no	yes	2
182187548	chr1	35990686	35990738	17	53	3.117647	no	no	yes	no	no	no	no	no	no	yes	1
182187591	chr1	36077343	36077396	23	54	2.478261	no	no	no	no	no	no	no	no	no	no	1
182187602	chr1	36088904	36088933	15	30	2	no	no	no	yes	no	yes	yes	yes	yes	yes	4
182187611	chr1	36106930	36106970	15	41	2.733333	no	no	yes	no	no	no	no	no	no	yes	5
182187635	chr1	36168605	36168630	9	26	2.888889	no	no	yes	no	no	no	no	yes	no	yes	1
182187789	chr1	36493556	36493609	25	54	2.24	no	no	no	no	no	no	no	yes	no	no	1
182187803	chr1	36514709	36514849	40	141	3.5	no	no	no	no	no	no	no	yes	yes	no	2
182187807	chr1	36521427	36522161	40	735	18.4	no	no	no	no	no	no	no	yes	no	no	22
182187817	chr1	36543953	36544370	34	418	12.222222	no	no	no	no	no	no	no	no	no	no	1
182187847	chr1	36604400	36604456	30	57	1.9	no	no	no	no	no	no	no	no	no	no	1
182187881	chr1	36673496	36673682	37	187	5.054054	no	no	no	no	no	no	no	no	yes	no	15
182187936	chr1	36778926	36778957	12	32	2.666667	no	no	no	no	no	no	no	yes	yes	no	10
182187994	chr1	36948785	36948809	8	25	3.125	no	no	yes	no	no	no	no	yes	no	yes	4
182188023	chr1	37034284	37034320	16	37	2.375	yes	no	no	no	yes	no	yes	yes	yes	yes	13
182188026	chr1	37034579	37034612	16	34	2.125	yes	no	no	no	no	no	yes	yes	yes	no	1
182188137	chr1	37323186	37323296	18	111	6.277778	no	no	yes	no	no	no	no	no	no	yes	4
182188156	chr1	37388035	37388092	19	58	3.052632	no	no	yes	no	no	no	no	yes	no	yes	1
182188213	chr1	37474706	37474760	25	55	2.2	yes	no	yes	no	no	no	no	yes	no	yes	2
182188255	chr1	37588631	37588671	19	41	2.157895	no	no	yes	no	no	no	no	no	no	yes	1
182188270	chr1	37645282	37645345	24	64	2.666667	no	no	no	no	no	no	no	no	no	no	3
182188479	chr1	38060032	38060080	20	49	2.45	no	no	yes	no	no	no	no	yes	yes	yes	1
182188488	chr1	38081057	38081115	20	59	2.95	yes	no	yes	no	no	no	no	yes	no	yes	5
182188505	chr1	38134169	38134271	22	103	4.772727	no	no	yes	no	no	no	no	yes	no	yes	11
182188627	chr1	38529995	38530651	29	657	22.827587	no	no	no	no	no	no	no	yes	yes	no	24
182188634	chr1	38538755	38538816	25	62	2.5	no	no	no	no	no	no	no	no	no	no	1
182188729	chr1	38819274	38819303	11	30	2.727273	no	no	no	no	no	no	no	yes	yes	no	1
182188909	chr1	39084246	39084310	18	65	3.611111	no	no	no	yes	no	no	no	yes	no	yes	8
182188953	chr1	39158661	39158685	12	25	2.083333	yes	no	yes	no	no	no	no	yes	yes	yes	3
182188989	chr1	39210909	39210986	33	78	2.363636	no	no	yes	no	no	no	no	yes	no	yes	10
182189035	chr1	39296731	39296866	42	136	3.333333	no	no	yes	no	no	no	no	no	no	yes	1
182189081	chr1	39413244	39413879	39	636	16.307692	no	no	yes	yes	no	no	no	yes	yes	yes	10
182189176	chr1	39639684	39639718	11	35	3.181818	yes	no	no	no	no	no	yes	yes	yes	no	5
182189320	chr1	39954832	39954883	18	52	2.888889	yes	no	no	no	no	no	yes	yes	no	no	1
182189348	chr1	40005911	40005963	26	53	2.038461	no	no	no	no	no	no	no	no	yes	no	18
182189469	chr1	40257723	40257767	19	45	2.368421	yes	no	no	no	yes	no	yes	yes	yes	yes	2
182189688	chr1	40749762	40749827	23	66	2.869565	no	no	yes	no	no	yes	no	yes	no	yes	1
182189695	chr1	40763102	40763317	32	216	6.75	no	no	yes	no	no	yes	no	yes	no	yes	19
182189698	chr1	40783752	40783785	16	34	2.1875	yes	no	no	no	no	no	yes	yes	yes	no	1
182189866	chr1	41247718	41247761	11	44	3.916667	no	no	yes	no	no	no	no	no	no	yes	1
182189874	chr1	41290940	41291008	20	69	3.428571	no	no	yes	no	no	no	no	yes	no	yes	20
182189884	chr1	41328958	41329598	65	641	9.969231	no	no	yes	no	no	no	no	yes	yes	yes	2
182189893	chr1	41361521	41361555	18	35	1.944444	yes	no	no	no	no	no	yes	yes	no	no	2
182189915	chr1	41424298	41424346	11	49	4.5	no	no	no	no	no	no	no	yes	no	no	6
182189980	chr1	41529616	41529651	17	36	2.176471	no	no	yes	no	no	no	no	no	no	yes	1
182190043	chr1	41688183	41688253	23	71	3.086957	no	no	yes	no	no	no	no	no	no	yes	25
182190046	chr1	41703749	41703798	25	50	2.04	no	no	yes	no	no	no	no	no	no	yes	1
182190057	chr1	41744737	41744823	30	87	2.9	no	no	yes	no	no	no	no	no	no	yes	7
182190079	chr1	41761475	41761514	20	40	2.1	no	no	yes	no	no	no	no	yes	no	yes	1
182190080	chr1	41761576	41761605	12	30	2.5	no	no	yes	no	no	no	no	yes	no	yes	1
182190163	chr1	42033212	42033244	17	33	1.941176	no	no	yes	no	no	no	no	no	no	yes	2
182190204	chr1	42146221	42146261	16	41	2.5625	no	no	no	no	no	no	no	yes	yes	no	1
182190214	chr1	42166249	42166284	17	36	2.176471	no	no	no	no	no	no	no	yes	yes	no	5
182190220	chr1	42166546	42166603	24	58	2.416667	no	no	no	no	no	no	no	no	yes	no	6
182190237	chr1	42221965	42222046	24	82	3.416667	no	no	yes	no	no	no	no	yes	no	yes	1
182190299	chr1	42384471	42384614	32	144	4.5	no	no	yes	no	no	no	no	no	no	yes	8
182190362	chr1	42557608	42557644	16	37	2.375	no	no	yes	no	no	no	no	yes	no	yes	2
182190454	chr1	42808550	42808588	18	39	2.277778	no	no	yes	no	no	no	no	no	no	yes	1
182190560	chr1	43068397	43068422	9	26	2.888889	no	no	no	no	no	no	yes	yes	yes	no	3
182190611	chr1	43154081	43154148	29	68	2.344828	no	no	yes	no	no	no	no	no	no	yes	4
182190617	chr1	43154349	43154453	36	105	3	no	no	yes	no	no	no	no	yes	no	yes	1
182190746	chr1	43531980	43532036	23	57	2.478261	no	no	yes	no	no	no	no	yes	yes	yes	1
182190817	chr1	43704771	43704806	8	36	4.5	yes	yes	yes	no	no	no	no	yes	yes	yes	1
182190864	chr1	43770268	43770303	12	36	3.166667	no	no	yes	no	no	no	no	yes	no	yes	12
182190913	chr1	43911488	43911692	28	205	7.321429	no	no	yes	no	no	no	no	no	no	yes	2
182191012	chr1	44119110	44119242	33	133	4.030303	no	no	yes	no	no	no	no	no	no	yes	22
182191024	chr1	44138944	44140978	42	2035	48.477272	no	no	no	yes	no	no	no	no	no	yes	1
182191124	chr1	44405190	44405226	16	37	2.3125	yes	no	no	no	yes	no	no	yes	yes	yes	1
182191200	chr1	44577297	44577412	36	116	3.216216	no	no	yes	no	no	no	no	no	yes	yes	4
182191211	chr1	44617962	44618002	19	41	2.210526	no	no	yes	no	no	no	no	yes	no	yes	1
182191283	chr1	44816378	44816947	29	570	19.931034	no	no	no	no	no	yes	no	yes	no	no	15
182191289	chr1	44823202	44823244	20	43	2.15	no	no	yes	yes	no	no	no	yes	no	yes	1
182191437	chr1	45132051	45132080	15	30	2	no	no	yes	no	no	no	no	no	no	yes	2
182191464	chr1	45193908	45193945	10	38	3.8	no	no	yes	no	no	no	no	no	no	yes	14
182191477	chr1	45225808	45225874	11	67	6.083333	no	no	yes	no	no	no	no	yes	no	yes	18
182191603	chr1	45477769	45477846	38	78	2.052632	no	no	yes	no	no	no	no	no	no	yes	1
182191696	chr1	45660392	45660429	7	38	5.375	yes	no	no	no	yes	yes	no	yes	no	yes	1
182191712	chr1	45695608	45695645	18	38	2.111111	no	no	yes	no	no	no	no	yes	no	yes	12
182191867	chr1	46005671	46005705	17	35	2.058824	yes	no	yes	no	no	no	no	no	no	yes	1
182192044	chr1	46374791	46374840	8	50	6.222222	no	no	no	no	no	no	no	yes	no	no	1
182192101	chr1	46474374	46474399	8	26	3.25	no	no	yes	no	no	no	no	yes	no	yes	1
182192164	chr1	46696495	46696568	35	74	2.114286	no	no	yes	yes	yes	no	no	no	yes	yes	1
182192252	chr1	47024002	47024042	7	41	5.75	no	no	yes	no	no	no	no	yes	yes	yes	4
182192293	chr1	47164852	47164891	20	40	2	no	no	yes	no	no	no	no	yes	no	yes	5
182192307	chr1	47223709	47223752	21	44	2.095238	no	no	yes	no	no	yes	no	yes	no	yes	1
182192309	chr1	47225413	47225440	7	28	4	yes	no	yes	no	no	no	yes	yes	no	yes	6
182192422	chr1	47447594	47447642	13	49	3.769231	no	no	no	no	no	no	no	yes	no	no	1
182192459	chr1	47521833	47521881	25	49	1.96	no	no	no	no	no	no	no	yes	yes	no	1
182192462	chr1	47533176	47533212	19	37	2	no	no	no	no	no	no	no	yes	yes	no	1
182192488	chr1	47591378	47591450	31	73	2.354839	no	no	no	no	no	no	no	no	no	no	1
182192544	chr1	47736839	47736882	17	44	2.588235	no	no	no	no	no	no	no	no	no	no	1
182192569	chr1	47827700	47827892	64	193	3	no	no	yes	no	no	no	no	yes	yes	yes	2
182192649	chr1	48085958	48086056	33	99	3	no	no	yes	no	no	no	no	no	yes	yes	16
182192673	chr1	48183161	48183196	14	36	2.571429	yes	no	yes	no	no	no	no	no	no	yes	8
182192726	chr1	48244712	48244847	22	136	6.125	no	no	yes	no	no	no	no	no	no	yes	2
182192751	chr1	48347524	48347556	13	33	2.615385	no	no	yes	no	no	no	no	no	no	yes	4
182192841	chr1	48483304	48484065	27	762	28.838709	no	no	no	no	no	no	no	no	no	no	1
182192845	chr1	48489112	48489155	21	44	2.095238	no	no	no	no	no	no	no	yes	no	no	1
182192860	chr1	48549454	48549496	12	43	3.583333	no	no	yes	no	no	no	no	no	no	yes	3
182192949	chr1	48810095	48810123	8	29	3.625	no	no	yes	no	no	no	no	no	no	yes	18
182193049	chr1	49170136	49170334	27	199	7.392857	no	no	yes	no	no	no	no	no	no	yes	4
182193115	chr1	49396331	49396386	26	56	2.153846	no	no	yes	no	no	no	no	no	no	yes	1
182193194	chr1	49665961	49666017	29	57	2	no	no	yes	no	no	no	no	no	no	yes	1
182193203	chr1	49696040	49696078	19	39	2.052632	no	no	yes	no	no	no	no	no	no	yes	2
182193306	chr1	50001418	50001476	18	59	3.277778	no	no	yes	no	no	no	no	no	no	yes	2
182193416	chr1	50341097	50341137	10	41	4	no	no	no	no	no	no	no	no	yes	no	3
182193453	chr1	50420521	50420569	17	49	2.882353	no	no	yes	no	no	no	yes	yes	yes	yes	1
182193454	chr1	50424748	50424785	18	38	2.111111	no	no	yes	no	no	no	yes	yes	yes	yes	1
182193455	chr1	50426005	50426056	26	52	2	no	no	no	no	no	yes	no	yes	yes	no	4
182193509	chr1	50558203	50558269	25	67	2.68	no	no	yes	no	no	no	no	no	no	yes	4
182193587	chr1	50739254	50739385	32	132	4.125	no	no	yes	no	no	no	no	yes	no	yes	12
182193837	chr1	51236366	51236394	12	29	2.416667	no	yes	no	no	yes	no	yes	yes	yes	yes	6
182193938	chr1	51519378	51519416	14	39	2.866667	yes	no	yes	no	no	no	no	yes	yes	yes	1
182193949	chr1	51532975	51533041	18	67	3.777778	no	no	yes	no	no	no	no	yes	no	yes	8
182193961	chr1	51556803	51556858	22	56	2.545455	no	no	yes	no	no	no	no	no	no	yes	1
182194000	chr1	51616997	51617024	11	28	2.545455	yes	no	no	no	yes	no	yes	yes	yes	yes	21
182194046	chr1	51729809	51729833	9	25	2.777778	yes	yes	yes	no	yes	no	yes	yes	no	yes	3
182194066	chr1	51790985	51791037	26	53	2.038461	no	yes	yes	yes	yes	no	no	yes	no	yes	12
182194075	chr1	51840308	51840358	18	51	2.833333	no	no	no	yes	yes	no	no	yes	no	yes	1
182194159	chr1	52014359	52014436	23	78	3.434783	no	no	no	no	no	no	no	no	no	no	2
182194422	chr1	52517427	52517473	24	47	1.958333	no	no	yes	no	no	no	no	yes	no	yes	1
182194538	chr1	52726473	52726508	18	36	2	no	no	no	no	yes	no	yes	yes	yes	yes	3
182194603	chr1	52842585	52842612	9	28	3.111111	yes	no	no	no	yes	no	no	yes	no	yes	2
182194725	chr1	53095716	53095759	19	44	2.368421	no	no	yes	no	no	no	no	no	no	yes	1
182194793	chr1	53283423	53284323	28	901	34.107143	no	no	yes	no	no	no	yes	yes	yes	yes	5
182194796	chr1	53299100	53299208	35	109	3.114286	no	no	yes	no	no	no	no	no	no	yes	22
182194903	chr1	53579696	53579727	12	32	2.666667	no	no	yes	no	no	no	no	yes	no	yes	1
182194915	chr1	53631958	53631994	10	37	3.636364	no	no	yes	no	no	no	no	no	no	yes	2
182194922	chr1	53632652	53632721	31	70	2.322581	no	no	yes	no	no	no	no	yes	no	yes	2
182194925	chr1	53633176	53633221	19	46	2.421053	no	no	yes	no	no	no	no	no	no	yes	4
182194926	chr1	53633233	53633257	12	25	2.083333	no	no	yes	no	no	no	no	no	no	yes	1
182195005	chr1	53860855	53860886	16	32	2	no	no	yes	no	no	no	no	yes	no	yes	1
182195138	chr1	54239512	54239557	20	46	2.3	no	no	yes	no	no	yes	no	yes	yes	yes	1
182195152	chr1	54273315	54273348	16	34	2.125	no	no	yes	no	no	no	no	yes	yes	yes	3
182195444	chr1	54936451	54936503	24	53	2.208333	no	no	no	no	no	no	no	no	no	no	9
182195472	chr1	55016215	55016257	18	43	2.388889	no	yes	no	no	no	no	no	yes	yes	yes	1
182195483	chr1	55056268	55056303	18	36	2	no	no	yes	no	no	no	no	yes	no	yes	12
182195488	chr1	55070684	55070741	22	58	2.681818	no	no	yes	no	no	yes	no	yes	no	yes	1
182195519	chr1	55217370	55217426	21	57	2.772727	yes	no	no	no	no	no	no	yes	no	no	3
182195571	chr1	55385598	55385642	24	45	1.916667	no	no	yes	no	no	no	no	yes	no	yes	13
182195588	chr1	55426300	55426398	31	99	3.193548	no	no	yes	no	no	no	no	yes	yes	yes	7
182195621	chr1	55629216	55629251	14	36	2.571429	no	no	yes	no	no	no	no	no	no	yes	4
182195654	chr1	55665175	55665216	21	42	2	no	no	yes	no	no	no	no	no	no	yes	12
182195684	chr1	55709902	55709966	21	65	3.095238	no	no	yes	no	no	no	no	no	no	yes	4
182195687	chr1	55728199	55728271	22	73	3.391304	no	no	yes	no	no	no	no	no	no	yes	1
182195689	chr1	55728302	55728417	19	116	6.190476	no	no	yes	no	no	no	no	no	no	yes	8
182195715	chr1	55815136	55815197	21	62	2.952381	no	no	yes	no	no	no	no	yes	yes	yes	7
182195769	chr1	56007239	56007274	15	36	2.4	no	no	yes	no	no	no	no	yes	no	yes	1
182195804	chr1	56136713	56136770	31	58	1.903226	no	no	no	no	no	no	no	no	no	no	1
182195940	chr1	56548836	56548867	16	32	2	no	no	yes	no	no	no	no	yes	yes	yes	2
182195994	chr1	56674713	56674786	25	74	2.923077	no	no	yes	no	no	no	no	no	no	yes	7
182196027	chr1	56790516	56790558	16	43	2.75	no	no	yes	no	no	no	no	no	no	yes	9
182196044	chr1	56846438	56846469	15	32	2.133333	no	no	no	no	no	no	no	no	no	no	1
182196051	chr1	56863822	56863899	21	78	3.761905	no	no	yes	no	no	no	no	yes	no	yes	7
182196077	chr1	56983018	56983162	30	145	4.966667	no	no	yes	no	no	no	no	no	no	yes	14
182196090	chr1	57042828	57042877	18	50	2.789474	no	no	yes	no	no	no	no	no	no	yes	1
182196146	chr1	57243471	57243501	16	31	1.9375	no	no	yes	no	no	no	no	no	no	yes	5
182196161	chr1	57311017	57311052	12	36	3	no	no	yes	no	no	no	no	yes	no	yes	1
182196200	chr1	57424124	57424172	25	49	1.96	yes	no	yes	no	no	no	yes	yes	yes	yes	1
182196239	chr1	57508906	57509093	31	188	6.096774	no	no	yes	no	no	no	no	no	no	yes	3
182196253	chr1	57551119	57551158	20	40	2	no	no	yes	no	no	no	no	no	no	yes	1
182196276	chr1	57595217	57595290	18	74	4.052631	no	no	yes	no	no	no	no	no	no	yes	6
182196501	chr1	58117845	58117876	12	32	2.666667	no	no	yes	no	no	no	no	no	no	yes	5
182196571	chr1	58327308	58327336	12	29	2.416667	no	no	yes	no	no	no	no	no	no	yes	2
182196601	chr1	58442118	58442167	24	50	2.083333	no	no	yes	no	no	no	no	yes	yes	yes	1
182196602	chr1	58448352	58448379	14	28	2	no	no	yes	no	no	no	no	yes	no	yes	1
182196740	chr1	58816560	58816596	18	37	2.055556	no	no	yes	no	no	yes	yes	yes	no	yes	2
182196804	chr1	59051138	59051175	15	38	2.5625	no	no	yes	no	no	no	no	yes	no	yes	5
182196842	chr1	59138030	59138082	21	53	2.523809	no	no	yes	no	no	no	no	no	yes	yes	1
182196898	chr1	59297039	59297079	15	41	2.733333	yes	yes	yes	no	yes	no	yes	yes	yes	yes	25
182196910	chr1	59337002	59337066	28	65	2.321429	no	no	yes	no	no	no	no	no	no	yes	9
182196928	chr1	59421508	59421549	21	42	2.047619	no	no	yes	no	no	no	no	yes	no	yes	2
182196956	chr1	59482549	59482649	36	101	2.805556	no	no	yes	no	no	no	no	no	no	yes	2
182196959	chr1	59488498	59488567	28	70	2.482759	no	no	yes	no	no	no	no	yes	no	yes	2
182197016	chr1	59693539	59693571	12	33	2.75	no	no	yes	no	no	no	no	yes	yes	yes	4
182197057	chr1	59836006	59836038	16	33	2.0625	no	no	yes	no	no	yes	no	no	no	yes	1
182197135	chr1	60054950	60055015	22	66	3	no	no	yes	no	no	no	no	no	no	yes	2
182197200	chr1	60270655	60271019	47	365	7.814815	no	no	no	no	no	no	no	no	no	no	1
182197289	chr1	60580550	60580600	9	51	5.4	no	no	yes	no	no	no	no	yes	yes	yes	12
182197322	chr1	60668462	60668502	22	41	1.909091	no	no	yes	no	no	no	no	no	no	yes	1
182197458	chr1	61057291	61057315	9	25	2.777778	yes	no	yes	no	no	no	no	yes	yes	yes	2
182197881	chr1	62088794	62088887	24	94	4.041667	no	no	yes	no	no	no	no	yes	no	yes	21
182197904	chr1	62137384	62137687	54	304	5.62963	no	no	yes	no	no	no	no	no	yes	yes	1
182197950	chr1	62209935	62209987	27	53	1.962963	no	no	no	yes	no	no	no	yes	yes	yes	3
182197952	chr1	62210022	62210083	24	62	2.583333	no	no	no	yes	no	no	no	yes	yes	yes	6
182197977	chr1	62266493	62266636	51	144	2.862745	no	no	yes	no	no	no	no	yes	yes	yes	1
182197989	chr1	62290112	62290145	12	34	2.833333	no	no	yes	no	no	no	no	no	no	yes	1
182198004	chr1	62349429	62349475	16	47	2.941176	no	no	no	no	no	no	no	yes	yes	no	1
182198072	chr1	62513179	62513251	28	73	2.607143	no	no	yes	no	no	no	no	yes	no	yes	1
182198119	chr1	62663464	62663509	15	46	3.2	yes	no	yes	no	no	no	no	no	no	yes	2
182198132	chr1	62687374	62687426	26	53	2.038461	no	no	yes	no	no	yes	no	yes	yes	yes	1
182198164	chr1	62743581	62743621	17	41	2.411765	no	no	no	no	no	no	no	no	no	no	5
182198166	chr1	62743606	62743686	33	81	2.484848	no	no	no	no	no	no	no	no	no	no	1
182198227	chr1	62868080	62868125	21	46	2.238095	no	no	no	no	no	no	no	no	no	no	2
182198237	chr1	62904709	62904748	20	40	2	yes	no	no	no	no	no	no	no	no	no	2
182198333	chr1	63182467	63182515	19	49	2.7	no	no	yes	no	no	no	no	no	no	yes	1
182198432	chr1	63418273	63418305	15	33	2.266667	no	no	yes	no	no	no	no	no	no	yes	6
182198469	chr1	63485430	63485508	26	79	3.153846	no	no	yes	no	no	no	no	no	no	yes	9
182198520	chr1	63642253	63642300	25	48	1.92	no	no	yes	no	no	no	no	no	no	yes	1
182198527	chr1	63670072	63670129	18	58	3.222222	no	no	no	no	no	no	no	yes	no	no	1
182198558	chr1	63742109	63742151	22	43	2	no	no	no	no	no	no	no	yes	no	no	1
182198568	chr1	63774653	63774712	28	60	2.142857	yes	no	yes	no	no	no	yes	yes	yes	yes	3
182198620	chr1	64000862	64000900	18	39	2.166667	no	no	yes	no	no	no	no	no	no	yes	3
182198664	chr1	64175015	64175081	21	67	3.238095	no	no	yes	no	no	no	no	no	no	yes	2
182198670	chr1	64199666	64199695	16	30	1.9375	no	no	no	no	no	no	no	yes	no	no	1
182198762	chr1	64466159	64466394	28	236	8.3125	no	no	no	no	no	no	no	yes	no	no	1
182198795	chr1	64520913	64520950	18	38	2.111111	no	no	yes	no	no	no	no	yes	no	yes	1
182198988	chr1	65054399	65054427	14	29	2.071429	no	no	yes	no	no	no	no	no	no	yes	1
182199253	chr1	65836618	65836686	22	69	3.136364	no	no	yes	no	no	no	no	no	no	yes	1
182199291	chr1	65927406	65927535	37	130	3.621622	no	no	yes	no	no	no	no	no	no	yes	1
182199356	chr1	66155596	66155632	14	37	2.642857	no	no	yes	no	no	no	no	no	no	yes	2
182199445	chr1	66441308	66441393	30	86	2.933333	no	no	no	no	no	no	no	no	no	no	6
182199463	chr1	66445562	66445631	21	70	3.333333	no	no	no	no	no	no	no	yes	yes	no	1
182199510	chr1	66616229	66616278	17	50	2.941176	no	no	yes	no	no	no	no	no	no	yes	1
182199592	chr1	66800362	66800397	17	36	2.117647	no	no	yes	no	no	no	no	no	no	yes	2
182199659	chr1	66958125	66958161	15	37	2.466667	yes	yes	no	yes	no	no	no	no	no	yes	2
182199700	chr1	67158851	67159276	28	426	15	no	no	yes	no	no	no	no	yes	no	yes	7
182199917	chr1	67794849	67794891	8	43	5.375	no	no	yes	no	no	no	no	no	no	yes	2
182199991	chr1	67993132	67993173	19	42	2.315789	no	no	yes	no	no	no	no	no	no	yes	1
182199992	chr1	67993157	67993195	16	39	2.5625	no	no	yes	no	no	no	no	no	no	yes	3
182200055	chr1	68211341	68211393	21	53	2.523809	no	no	yes	no	no	no	no	yes	no	yes	1
182200218	chr1	68621841	68621896	13	56	4.384615	no	no	no	no	no	no	no	no	no	no	25
182200311	chr1	68919417	68919455	20	39	1.95	no	no	yes	no	no	no	no	no	no	yes	1
182200422	chr1	69231971	69232001	16	31	1.9375	no	no	yes	no	no	no	no	no	no	yes	2
182200440	chr1	69279080	69279142	21	63	3	no	no	no	no	no	no	no	yes	no	no	1
182200517	chr1	69518628	69518766	24	139	5.875	no	no	no	no	no	no	no	no	no	no	4
182200628	chr1	69840983	69841009	12	27	2.25	no	no	yes	no	no	no	no	no	no	yes	1
182200681	chr1	69978287	69978342	20	56	2.8	no	no	yes	no	no	no	no	no	no	yes	2
182200700	chr1	70047970	70048002	12	33	2.75	no	no	yes	no	no	no	no	no	no	yes	1
182200701	chr1	70052439	70052467	14	29	2.071429	no	no	yes	no	no	no	no	no	no	yes	1
182200719	chr1	70103865	70103892	13	28	2.153846	no	no	yes	no	no	no	no	yes	no	yes	13
182200930	chr1	70658055	70658122	23	68	2.956522	no	no	no	no	no	no	no	no	no	no	4
182201086	chr1	71118386	71118447	21	62	3	no	no	yes	no	no	no	no	no	no	yes	1
182201225	chr1	71552521	71552571	18	51	2.833333	no	no	yes	no	no	no	no	no	no	yes	1
182201330	chr1	71811572	71811596	11	25	2.272727	no	no	yes	no	no	no	no	no	no	yes	5
182201337	chr1	71831154	71831183	15	30	2	no	no	yes	no	no	no	no	no	no	yes	1
182201384	chr1	71905343	71905413	18	71	4.105263	no	no	yes	no	no	no	no	no	no	yes	5
182201484	chr1	72113462	72113517	16	56	3.333333	no	no	yes	no	no	no	no	no	no	yes	3
182201511	chr1	72158481	72158550	34	70	2.058824	no	no	yes	no	no	no	no	no	no	yes	1
182201579	chr1	72374395	72374456	15	62	4.133333	no	no	yes	no	no	no	no	yes	no	yes	1
182201733	chr1	72843486	72843604	18	119	6.833333	no	no	yes	no	no	no	no	no	no	yes	11
182201837	chr1	73123738	73123796	20	59	2.95	no	no	no	no	no	no	no	no	no	no	2
182201858	chr1	73201280	73201532	32	253	7.710526	no	no	no	no	no	no	no	no	no	no	16
182201881	chr1	73253868	73253911	16	44	2.75	no	no	no	no	no	no	no	no	no	no	1
182202084	chr1	73776867	73776903	18	37	2.055556	no	no	no	no	no	no	no	no	no	no	1
182202129	chr1	73917440	73917659	30	220	7.333333	no	no	no	no	no	no	no	no	no	no	3
182202179	chr1	74054759	74054821	22	63	2.863636	no	no	yes	no	no	no	no	no	no	yes	4
182202288	chr1	74368699	74368793	32	95	2.96875	yes	no	yes	no	no	yes	no	yes	yes	yes	9
182202301	chr1	74438036	74438071	18	36	2	yes	no	yes	no	no	no	no	no	no	yes	9
182202409	chr1	74758378	74758723	38	346	9.105263	no	no	yes	no	no	no	no	yes	no	yes	20
182202433	chr1	74810600	74810669	37	70	1.945946	no	no	no	no	no	no	no	no	no	no	5
182202758	chr1	75814690	75814744	18	55	3.166667	no	no	yes	no	no	no	no	no	no	yes	4
182202836	chr1	76004874	76004916	15	43	2.933333	no	no	yes	no	no	no	no	no	no	yes	1
182202882	chr1	76139356	76139422	16	67	4.1875	no	no	yes	no	no	no	no	no	no	yes	10
182202939	chr1	76320914	76320957	12	44	3.916667	no	no	yes	no	no	no	no	no	no	yes	3
182202960	chr1	76388964	76389006	21	43	2.047619	no	no	yes	no	no	no	no	no	no	yes	1
182203001	chr1	76513677	76513711	8	35	4.5	no	no	yes	no	no	no	no	no	no	yes	5
182203045	chr1	76666353	76666492	45	140	3.108696	no	no	no	no	no	no	no	yes	no	no	1
182203086	chr1	76845768	76845813	22	46	2.136364	no	no	no	no	no	no	no	no	no	no	1
182203217	chr1	77322906	77322948	21	43	2.047619	no	no	yes	no	no	no	no	no	yes	yes	1
182203292	chr1	77529730	77529864	15	135	9	no	no	yes	no	no	no	no	no	no	yes	13
182203310	chr1	77574092	77574196	22	105	4.772727	no	no	yes	no	no	no	no	yes	no	yes	2
182203338	chr1	77683092	77683126	9	35	3.888889	yes	no	yes	no	no	no	yes	yes	yes	yes	2
182203404	chr1	77817272	77817333	14	62	4.333333	no	no	yes	no	no	no	no	no	no	yes	3
182203535	chr1	78098350	78098425	19	76	4	no	no	yes	no	no	no	no	no	no	yes	2
182203586	chr1	78243519	78243562	19	44	2.315789	no	no	yes	no	no	no	no	no	no	yes	1
182203608	chr1	78327285	78327323	14	39	2.6875	no	no	yes	no	no	no	no	no	no	yes	1
182203615	chr1	78337300	78337353	15	54	3.5	no	no	yes	no	no	no	no	no	no	yes	3
182203624	chr1	78355157	78355227	27	71	2.666667	no	no	yes	no	no	no	no	yes	no	yes	1
182203640	chr1	78384458	78384498	19	41	2.157895	no	no	yes	no	no	no	no	no	no	yes	6
182203697	chr1	78596329	78596380	26	52	2	no	no	no	no	no	no	no	no	no	no	12
182203736	chr1	78707323	78707357	15	35	2.333333	no	no	no	no	no	no	no	no	no	no	2
182203967	chr1	79327200	79327283	42	84	2.047619	no	no	yes	no	no	no	no	yes	no	yes	1
182203970	chr1	79337892	79338040	29	149	5	no	no	yes	no	no	no	no	no	no	yes	2
182204081	chr1	79649920	79649982	31	63	2.032258	no	no	no	no	no	no	no	no	no	no	1
182204090	chr1	79683844	79683947	30	104	3.6	no	no	no	no	no	no	no	yes	no	no	8
182204148	chr1	79795086	79795131	13	46	3.615385	no	no	no	no	no	no	no	no	no	no	25
182204192	chr1	79972683	79972731	18	49	2.722222	no	no	yes	no	no	no	no	no	no	yes	1
182204238	chr1	80066841	80066873	16	33	2.0625	no	no	no	no	no	no	no	no	no	no	1
182204271	chr1	80146776	80146827	26	52	2	no	no	no	no	no	no	no	no	no	no	1
182204358	chr1	80392301	80392341	15	41	2.866667	no	no	no	no	no	no	no	yes	no	no	1
182204465	chr1	80662218	80662251	15	34	2.266667	no	no	no	no	no	no	no	no	no	no	1
182204531	chr1	80877717	80877772	26	56	2.192308	no	no	no	no	no	no	no	no	no	no	1
182204793	chr1	81535395	81535441	12	47	3.916667	no	no	yes	no	no	no	no	no	yes	yes	1
182204913	chr1	81839736	81839924	22	189	8.75	no	no	yes	no	no	no	no	no	no	yes	5
182204933	chr1	81903718	81903796	28	79	2.821429	no	no	yes	no	no	no	no	no	no	yes	1
182204986	chr1	82127246	82127285	19	40	2.105263	no	no	no	no	no	no	no	no	yes	no	1
182205041	chr1	82362050	82362166	39	117	3	no	no	yes	no	no	no	no	no	no	yes	12
182205046	chr1	82373527	82373598	20	72	3.65	no	no	yes	no	no	no	no	yes	no	yes	1
182205085	chr1	82448705	82448756	19	52	2.736842	no	no	yes	no	no	no	no	no	no	yes	5
182205098	chr1	82493398	82493438	20	41	2.2	no	no	yes	no	no	no	no	no	no	yes	1
182205184	chr1	82774039	82774089	18	51	2.833333	no	no	yes	no	no	no	no	no	no	yes	1
182205194	chr1	82792601	82792629	15	29	1.933333	no	no	yes	no	no	no	no	no	no	yes	1
182205285	chr1	83034595	83034650	20	56	2.761905	no	no	yes	no	no	no	no	no	no	yes	1
182205300	chr1	83071089	83071151	21	63	3.095238	no	no	yes	no	no	no	no	no	no	yes	1
182205302	chr1	83072840	83072865	12	26	2.166667	no	no	yes	no	no	no	no	no	no	yes	1
182205448	chr1	83443967	83444014	25	48	1.96	no	no	no	no	no	no	no	no	no	no	1
182205590	chr1	83928937	83929032	31	96	3.096774	no	no	yes	no	no	no	no	yes	no	yes	1
182205648	chr1	84133585	84133643	20	59	2.95	no	no	yes	no	no	no	no	yes	no	yes	19
182205657	chr1	84165401	84165432	14	32	2.357143	no	no	yes	no	no	no	no	yes	no	yes	3
182205685	chr1	84258681	84258716	16	36	2.25	no	no	no	no	no	no	no	yes	no	no	5
182205699	chr1	84299658	84299698	8	41	5.125	no	no	yes	no	no	no	no	yes	yes	yes	10
182205823	chr1	84690820	84690863	17	44	2.588235	yes	no	no	no	no	no	no	yes	no	no	1
182205838	chr1	84738797	84738977	28	181	6.464286	no	no	no	no	no	no	no	no	no	no	2
182205865	chr1	84791748	84791792	10	45	4.636364	no	no	no	no	no	no	no	yes	no	no	1
182205916	chr1	84917612	84917656	21	45	2.142857	no	no	no	no	no	no	no	no	no	no	1
182205961	chr1	85018587	85018636	16	50	3.125	no	yes	yes	no	yes	yes	no	no	no	yes	3
182205992	chr1	85096461	85096506	19	46	2.421053	no	no	yes	no	no	no	no	no	no	yes	10
182206031	chr1	85201189	85201217	15	29	1.933333	yes	no	no	no	no	no	yes	yes	yes	no	2
182206103	chr1	85403189	85403245	12	57	4.75	no	no	yes	no	no	no	no	yes	no	yes	2
182206205	chr1	85660620	85660747	32	128	4	no	no	yes	no	no	no	no	no	yes	yes	12
182206233	chr1	85743980	85744030	15	51	3.3125	no	no	yes	no	no	no	no	yes	no	yes	4
182206250	chr1	85793435	85793474	20	40	2	no	no	yes	no	no	no	no	no	no	yes	1
182206323	chr1	86039978	86040026	20	49	2.45	no	no	yes	no	no	no	no	no	no	yes	1
182206328	chr1	86048168	86048220	17	53	3.176471	no	no	yes	no	no	no	no	no	no	yes	1
182206416	chr1	86236746	86236792	12	47	3.916667	no	no	no	no	no	no	no	no	no	no	14
182206536	chr1	86724905	86724986	34	82	2.529412	no	no	yes	no	no	no	no	no	no	yes	2
182206672	chr1	87017670	87017845	58	176	3.016949	no	no	yes	no	no	no	no	no	no	yes	9
182206777	chr1	87461016	87461062	15	47	3.133333	no	no	no	no	no	no	no	yes	no	no	1
182206834	chr1	87690614	87690653	17	40	2.352941	no	no	yes	no	no	no	no	no	no	yes	1
182206866	chr1	87794691	87794731	20	41	2.05	no	no	yes	no	no	no	no	yes	no	yes	1
182207097	chr1	88570195	88570267	36	73	2.027778	no	no	yes	no	no	no	no	no	no	yes	2
182207123	chr1	88612419	88612454	9	36	4	no	no	yes	no	no	no	no	yes	yes	yes	1
182207149	chr1	88684773	88684806	17	34	2.058824	no	no	yes	no	no	no	yes	yes	no	yes	1
182207163	chr1	88746068	88746122	8	55	7.25	no	no	yes	no	no	no	no	no	no	yes	4
182207256	chr1	88978058	88978120	29	63	2.172414	no	no	yes	no	no	no	no	no	no	yes	1
182207283	chr1	89040190	89040230	16	41	2.5625	no	no	no	no	no	no	no	yes	no	no	16
182207322	chr1	89187295	89187347	20	53	2.619048	yes	no	yes	no	no	no	no	no	no	yes	1
182207350	chr1	89261652	89261695	21	44	2.142857	no	no	yes	no	no	no	no	no	yes	yes	1
182207409	chr1	89450418	89450466	23	49	2.130435	no	no	yes	no	no	no	no	no	no	yes	7
182207430	chr1	89525483	89525530	20	48	2.4	yes	no	yes	no	no	no	no	yes	yes	yes	2
182207455	chr1	89577819	89577862	22	44	2	no	no	yes	no	no	no	no	yes	yes	yes	11
182207569	chr1	89979116	89979153	13	38	2.928571	no	no	no	no	no	no	no	no	no	no	3
182207643	chr1	90201007	90201035	15	29	2	no	no	no	no	no	no	no	no	yes	no	1
182207742	chr1	90479309	90479390	30	82	2.733333	no	no	no	no	no	no	no	no	no	no	8
182207766	chr1	90563571	90563630	17	60	3.421053	no	no	no	no	no	no	no	no	no	no	1
182207805	chr1	90667593	90667644	26	52	2	no	no	no	no	no	no	no	no	no	no	2
182207950	chr1	91095523	91095591	30	69	2.290323	no	no	no	no	no	no	no	yes	no	no	2
182208052	chr1	91335596	91335704	37	109	2.945946	no	no	yes	no	no	no	no	yes	no	yes	4
182208083	chr1	91408540	91408585	17	46	2.705882	no	no	no	no	no	no	no	yes	no	no	2
182208093	chr1	91437631	91437681	10	51	5	no	no	no	no	no	no	no	no	no	no	8
182208124	chr1	91549643	91549716	23	74	3.217391	no	no	no	no	no	no	no	no	no	no	1
182208229	chr1	91876096	91876125	11	30	2.727273	no	no	yes	no	no	no	no	yes	no	yes	1
182208277	chr1	91927297	91927351	24	55	2.291667	no	no	no	no	no	no	no	yes	no	no	8
182208426	chr1	92316447	92316482	18	36	2	no	no	yes	no	no	no	no	yes	no	yes	1
182208689	chr1	93000395	93000430	17	36	2.117647	no	no	no	no	no	no	no	yes	yes	no	5
182208749	chr1	93194411	93194451	8	41	5.25	no	no	yes	no	no	yes	no	yes	no	yes	24
182208873	chr1	93449251	93449306	24	56	2.333333	no	no	yes	no	no	no	no	yes	yes	yes	1
182208878	chr1	93457741	93457781	21	41	1.952381	no	no	yes	no	no	no	no	no	no	yes	2
182208899	chr1	93538113	93538167	26	55	2.153846	no	no	yes	no	no	no	no	yes	yes	yes	4
182208993	chr1	93909693	93909747	25	55	2.2	yes	no	no	no	no	no	yes	yes	yes	no	15
182209049	chr1	94093127	94093167	21	41	1.952381	no	no	yes	no	no	no	no	no	yes	yes	1
182209059	chr1	94120875	94120919	13	45	3.538461	no	no	yes	no	no	no	no	yes	no	yes	2
182209185	chr1	94515829	94515874	17	46	2.705882	no	no	yes	no	no	no	no	yes	no	yes	7
182209267	chr1	94849035	94849075	21	41	1.952381	no	no	yes	no	no	no	no	no	no	yes	1
182209318	chr1	94993340	94993387	14	48	3.428571	no	no	yes	no	no	no	no	no	no	yes	10
182209339	chr1	95045665	95045783	24	119	5	no	no	yes	no	no	no	no	yes	no	yes	4
182209340	chr1	95045761	95045990	33	230	7.090909	no	no	yes	no	no	no	no	no	no	yes	4
182209342	chr1	95045982	95046031	23	50	2.173913	no	no	yes	no	no	no	no	no	no	yes	10
182209429	chr1	95304090	95304120	16	31	1.9375	no	no	no	no	no	no	no	no	no	no	1
182209470	chr1	95453974	95454026	10	53	5.083333	no	no	no	no	no	no	no	no	no	no	5
182209514	chr1	95637223	95637268	18	46	2.555556	no	no	yes	no	no	no	no	yes	no	yes	1
182209638	chr1	95988965	95989025	16	61	3.8125	no	no	yes	no	no	no	no	no	no	yes	4
182209667	chr1	96109716	96109744	8	29	3.625	no	no	no	no	no	no	no	no	no	no	2
182209668	chr1	96111725	96111762	13	38	3	no	no	no	no	no	no	no	no	no	no	1
182209678	chr1	96134555	96134589	17	35	2.117647	no	no	no	no	no	no	no	no	no	no	1
182209780	chr1	96354861	96354909	10	49	4.9	no	no	yes	no	no	no	no	no	no	yes	4
182209840	chr1	96568415	96568511	32	97	3.03125	no	no	no	no	no	no	no	no	no	no	3
182209944	chr1	96820279	96820318	20	40	2	no	yes	no	no	no	no	no	yes	yes	yes	1
182209945	chr1	96821475	96821596	42	122	2.904762	no	yes	no	no	no	no	no	no	no	yes	7
182210048	chr1	97173450	97173496	23	47	2.043478	no	no	yes	no	no	no	no	no	no	yes	14
182210103	chr1	97308306	97308353	20	48	2.4	no	no	yes	no	no	no	no	yes	yes	yes	11
182210308	chr1	97814990	97815033	19	44	2.368421	no	no	yes	no	no	no	no	no	no	yes	1
182210320	chr1	97830759	97830791	13	33	2.5	no	no	yes	no	no	no	no	no	no	yes	1
182210379	chr1	98057706	98057757	16	52	3.3125	no	no	no	no	no	no	no	no	yes	no	2
182210682	chr1	98906156	98906214	23	59	2.565217	no	no	yes	no	no	no	no	no	no	yes	1
182210791	chr1	99236824	99236860	9	37	4.111111	no	no	yes	no	no	no	no	yes	no	yes	1
182210793	chr1	99249037	99249080	18	44	2.444444	no	no	no	no	no	no	no	no	no	no	3
182210811	chr1	99284665	99284703	17	39	2.294118	no	no	yes	no	no	no	no	no	no	yes	1
182210816	chr1	99317507	99317559	24	53	2.25	no	no	no	no	no	no	no	no	no	no	1
182210879	chr1	99493992	99494020	11	29	2.636364	yes	no	yes	no	no	no	no	yes	no	yes	2
182210899	chr1	99548245	99548278	10	34	3.4	no	no	yes	no	no	no	no	no	no	yes	2
182210938	chr1	99641778	99641806	13	29	2.230769	no	no	no	no	no	no	no	yes	no	no	11
182210967	chr1	99724868	99724959	31	92	2.857143	no	no	yes	no	no	no	no	no	no	yes	1
182210993	chr1	99790783	99790821	20	39	1.95	yes	no	no	no	no	no	no	yes	no	no	1
182211046	chr1	99874500	99874529	10	30	3	no	yes	yes	no	no	no	no	yes	no	yes	3
182211090	chr1	99988707	99988770	21	64	3.095238	no	no	yes	no	no	no	no	yes	no	yes	2
182211155	chr1	100138436	100138505	22	70	3.181818	no	no	yes	no	no	no	no	no	no	yes	3
182211210	chr1	100292621	100292658	18	38	2.111111	no	yes	no	no	no	yes	no	yes	no	yes	3
182211253	chr1	100445920	100445951	8	32	4.125	no	no	yes	no	no	no	no	yes	yes	yes	3
182211325	chr1	100686643	100686713	38	71	1.921053	no	no	no	no	no	no	no	no	no	no	3
182211332	chr1	100687232	100687277	23	46	2	no	no	no	no	no	no	no	no	no	no	1
182211346	chr1	100737779	100737826	23	48	2.086957	no	yes	yes	no	no	no	no	no	yes	yes	1
182211384	chr1	100853144	100853199	24	56	2.333333	no	no	no	no	no	no	no	yes	no	no	6
182211397	chr1	100898062	100898178	38	117	3.078947	no	no	yes	no	no	no	no	no	no	yes	6
182211437	chr1	101033322	101033380	16	59	3.555556	no	no	yes	no	no	no	no	no	no	yes	1
182211457	chr1	101105342	101105393	18	52	2.944444	no	no	no	no	no	no	no	no	no	no	2
182211582	chr1	101423099	101423171	31	73	2.419355	no	no	no	no	no	no	no	no	no	no	19
182211689	chr1	101713010	101713066	18	57	3.277778	no	no	yes	no	no	no	no	no	no	yes	1
182211698	chr1	101731041	101731088	16	48	3	no	yes	yes	no	no	no	no	no	no	yes	7
182211706	chr1	101776229	101776258	15	30	2.066667	no	no	yes	no	no	no	no	no	no	yes	1
182211767	chr1	101948868	101948912	21	45	2.142857	no	no	yes	no	no	no	no	no	no	yes	6
182211826	chr1	102116445	102116518	18	74	4.111111	no	no	no	no	no	no	no	no	no	no	8
182211829	chr1	102118573	102118646	26	74	2.851852	no	no	no	no	no	no	no	no	no	no	4
182211842	chr1	102154483	102154521	15	39	2.666667	no	no	no	no	no	no	no	no	no	no	1
182211844	chr1	102170795	102170827	9	33	3.7	no	no	no	no	no	no	no	no	no	no	3
182212015	chr1	102638486	102638551	18	66	3.722222	no	no	no	no	no	no	no	no	no	no	1
182212081	chr1	102754064	102754221	34	158	4.648649	no	no	no	no	no	no	no	no	no	no	1
182212224	chr1	103172906	103172954	25	49	1.96	no	no	no	no	no	no	no	no	no	no	1
182212262	chr1	103234324	103234365	20	42	2.1	no	no	no	no	no	no	no	no	no	no	20
182212523	chr1	104036672	104036728	23	57	2.478261	no	no	no	no	no	no	no	no	no	no	11
182212640	chr1	104403758	104403791	17	34	2	no	no	no	no	no	no	no	no	no	no	2
182212712	chr1	104567060	104567111	16	52	3.3125	no	no	no	no	no	no	no	no	no	no	1
182212777	chr1	104758067	104758108	12	42	3.428571	no	no	no	no	no	no	no	yes	yes	no	1
182212798	chr1	104808736	104808840	34	105	3.088235	no	no	no	no	no	no	no	no	no	no	11
182212843	chr1	104910457	104910493	18	37	2.055556	no	no	no	no	no	no	no	no	no	no	1
182213021	chr1	105336259	105336318	29	60	2.137931	no	no	no	no	no	no	no	no	no	no	4
182213050	chr1	105376399	105376453	16	55	3.5625	no	no	no	no	no	no	no	no	no	no	3
182213145	chr1	105624494	105624585	29	92	3.233333	no	no	no	no	no	no	no	no	no	no	6
182213168	chr1	105705908	105705936	15	29	1.933333	no	no	no	no	no	no	no	no	no	no	3
182213179	chr1	105736345	105736389	13	45	3.538461	no	no	no	no	no	no	no	yes	no	no	1
182213204	chr1	105769123	105769436	37	314	8.513514	no	no	no	no	no	no	no	no	no	no	1
182213335	chr1	106079916	106079958	21	43	2.047619	yes	no	yes	no	no	yes	no	no	no	yes	2
182213379	chr1	106275706	106275763	17	58	3.388889	no	no	no	no	no	no	no	yes	no	no	2
182213386	chr1	106286233	106286310	24	78	3.24	no	no	no	no	no	no	no	no	no	no	4
182213416	chr1	106383257	106383282	13	26	2	no	no	no	no	no	no	no	no	no	no	4
182213570	chr1	106765386	106765455	27	70	2.571429	no	no	no	no	no	no	no	no	no	no	8
182213601	chr1	106846143	106846187	17	45	2.647059	no	no	yes	no	no	yes	no	no	no	yes	1
182213773	chr1	107296717	107296771	19	55	2.9	no	no	yes	no	no	no	no	no	no	yes	2
182213800	chr1	107385316	107385397	27	82	3.037037	no	no	yes	no	no	no	no	no	yes	yes	23
182213944	chr1	108001879	108001935	18	57	3.1	no	no	no	no	no	no	no	no	no	no	6
182214186	chr1	108550781	108550839	26	59	2.269231	no	no	no	no	no	no	no	no	no	no	16
182214191	chr1	108551031	108551063	16	33	2.125	no	no	no	no	no	no	no	yes	no	no	1
182214232	chr1	108657975	108658122	54	148	2.740741	no	no	yes	no	no	no	no	no	yes	yes	11
182214277	chr1	108756566	108756608	23	43	1.913043	no	no	yes	no	no	no	no	no	no	yes	2
182214311	chr1	108897427	108897465	17	39	2.294118	yes	no	yes	no	no	yes	no	no	no	yes	1
182214347	chr1	108983799	108983856	11	58	5.272727	no	no	yes	no	no	no	no	yes	no	yes	9
182214371	chr1	109042290	109042342	21	53	2.523809	yes	no	no	no	no	no	no	yes	no	no	3
182214475	chr1	109266004	109266055	10	52	5.3	no	no	yes	no	no	no	no	yes	no	yes	11
182214521	chr1	109397928	109397970	22	43	2	yes	no	no	no	no	no	yes	yes	yes	no	1
182214604	chr1	109619804	109619837	16	34	2.125	yes	no	yes	no	yes	no	no	yes	yes	yes	1
182214606	chr1	109630557	109630589	8	33	4.125	yes	no	yes	no	no	yes	no	yes	yes	yes	19
182214620	chr1	109669575	109669625	21	51	2.476191	no	yes	yes	no	no	yes	no	yes	no	yes	3
182214705	chr1	109953981	109954036	19	56	2.947368	no	no	no	no	no	no	no	yes	no	no	3
182214742	chr1	110080110	110080243	39	134	3.452381	no	no	no	no	no	no	no	yes	no	no	12
182214743	chr1	110087386	110087839	46	454	9.8	no	no	yes	no	no	no	no	yes	no	yes	3
182214768	chr1	110142072	110142106	10	35	3.363636	no	no	no	no	no	no	no	no	no	no	2
182214776	chr1	110170620	110170660	16	41	2.5625	no	no	yes	no	no	no	no	no	yes	yes	1
182214807	chr1	110312597	110312645	15	49	3.266667	no	no	yes	no	no	no	no	yes	no	yes	20
182214849	chr1	110451712	110451753	19	42	2.210526	no	no	yes	no	no	no	no	no	no	yes	1
182214875	chr1	110513554	110513587	17	34	2	no	no	no	no	no	no	no	yes	no	no	8
182214913	chr1	110637299	110637330	16	32	2	no	no	no	no	no	no	no	no	no	no	1
182214917	chr1	110642792	110642824	12	33	2.75	no	no	no	no	no	no	no	no	no	no	1
182214933	chr1	110722305	110722351	23	47	2.130435	no	no	no	no	no	no	no	yes	no	no	1
182214970	chr1	110832244	110832276	11	33	3.090909	no	no	no	no	no	no	no	no	no	no	2
182215030	chr1	111052681	111052766	33	86	2.727273	no	no	no	no	no	no	no	yes	no	no	1
182215125	chr1	111414898	111415070	45	173	3.844445	no	no	no	yes	no	yes	no	yes	no	yes	23
182215171	chr1	111544734	111545142	34	409	12	no	no	yes	no	no	no	no	no	no	yes	8
182215205	chr1	111617031	111617076	18	46	2.555556	no	no	yes	no	no	no	no	yes	yes	yes	1
182215208	chr1	111625294	111625330	18	37	2.111111	no	no	yes	no	no	no	no	yes	yes	yes	1
182215430	chr1	112331683	112331730	14	48	3.5	no	no	yes	no	no	no	no	yes	no	yes	3
182215552	chr1	112622698	112622735	20	38	1.9	no	no	yes	no	no	no	no	yes	yes	yes	1
182215558	chr1	112638975	112639019	15	45	3.0625	no	no	yes	no	no	no	no	no	no	yes	3
182215583	chr1	112715313	112715358	17	46	2.666667	yes	no	no	no	yes	no	yes	yes	no	yes	2
182215739	chr1	112950985	112951061	15	77	5.058824	no	no	yes	no	no	no	no	yes	no	yes	1
182215804	chr1	113066752	113066823	20	72	3.6	no	no	yes	no	no	no	no	yes	no	yes	6
182215860	chr1	113199845	113199910	21	66	3.142857	no	no	no	no	no	yes	no	yes	yes	no	10
182215966	chr1	113540501	113540549	24	49	2.041667	no	no	yes	no	no	no	no	yes	yes	yes	1
182216087	chr1	113849407	113849468	26	62	2.384615	no	no	yes	no	no	no	no	yes	yes	yes	2
182216339	chr1	114556346	114556373	12	28	2.333333	no	no	no	no	no	no	no	no	no	no	2
182216380	chr1	114639953	114639989	17	37	2.176471	no	no	yes	no	no	no	no	no	no	yes	2
182216459	chr1	114822244	114822284	21	41	1.952381	no	no	no	no	no	no	no	yes	no	no	8
182216466	chr1	114851545	114851599	18	55	3.055556	no	no	no	no	no	yes	no	no	no	no	11
182216544	chr1	115182172	115182218	19	47	2.473684	no	no	no	no	no	no	no	yes	no	no	1
182216668	chr1	115545649	115545673	9	25	2.777778	no	no	no	no	no	no	no	yes	no	no	2
182216700	chr1	115644505	115644568	20	64	3.090909	no	no	yes	no	no	no	no	no	no	yes	1
182216751	chr1	115850650	115850793	48	144	3	no	no	no	no	no	no	no	yes	no	no	18
182216761	chr1	115879925	115879987	18	63	3.5	no	no	no	no	no	no	no	yes	no	no	1
182216793	chr1	115976469	115976500	15	32	2.133333	yes	no	no	no	no	no	no	yes	yes	no	1
182216799	chr1	115993409	115993457	10	49	4.9	no	no	yes	no	no	no	no	no	no	yes	13
182216842	chr1	116117034	116117080	18	47	2.611111	no	no	yes	no	no	no	no	no	no	yes	1
182216892	chr1	116245608	116245664	20	57	2.9	no	no	no	no	no	no	no	no	no	no	1
182216976	chr1	116436915	116437174	32	260	8.242424	no	no	yes	no	no	no	no	yes	no	yes	1
182217058	chr1	116678917	116678952	19	36	1.947368	no	no	no	no	no	no	no	yes	no	no	2
182217078	chr1	116740771	116740819	25	49	2	no	no	no	no	yes	no	no	no	yes	yes	24
182217122	chr1	116826225	116826349	41	125	3.04878	no	no	no	no	no	no	no	yes	yes	no	7
182217182	chr1	117029302	117029351	15	50	3.3125	no	no	yes	no	no	no	no	yes	no	yes	3
182217199	chr1	117089221	117089283	21	63	3.045455	no	no	yes	no	no	no	no	no	no	yes	2
182217205	chr1	117102740	117102817	28	78	2.785714	no	yes	no	no	no	yes	no	yes	no	yes	3
182217239	chr1	117181803	117181874	16	72	4.5	no	no	yes	no	no	no	no	yes	yes	yes	3
182217278	chr1	117328458	117328510	27	53	1.962963	no	no	no	no	no	no	no	no	yes	no	1
182217308	chr1	117385713	117385798	43	86	2	no	no	yes	no	no	no	no	yes	no	yes	4
182217339	chr1	117441147	117441178	14	32	2.285714	no	no	yes	no	no	no	no	no	no	yes	3
182217357	chr1	117499731	117499780	11	50	4.727273	no	no	yes	no	no	no	no	no	no	yes	1
182217367	chr1	117526904	117526936	11	33	3.181818	no	yes	no	no	no	no	no	no	no	yes	4
182217673	chr1	118503082	118503191	26	110	4.230769	no	no	no	no	no	no	no	no	no	no	5
182217693	chr1	118583135	118583169	18	35	1.944444	no	no	no	no	no	no	no	no	no	no	2
182217710	chr1	118644825	118644849	11	25	2.272727	no	no	no	no	no	no	no	no	no	no	1
182217752	chr1	118739093	118739127	17	35	2.058824	no	no	no	no	no	no	no	no	no	no	5
182217808	chr1	118979760	118979803	16	44	2.8125	no	no	yes	no	no	no	yes	yes	yes	yes	1
182217809	chr1	118979972	118979997	8	26	3.25	no	no	yes	no	no	no	yes	yes	yes	yes	2
182217859	chr1	119103934	119103997	21	64	3.090909	no	no	yes	no	no	no	no	no	no	yes	1
182217925	chr1	119203640	119203672	7	33	4.714286	no	no	yes	no	no	no	no	no	no	yes	19
182218048	chr1	119541628	119541666	19	39	2.105263	no	no	yes	no	no	no	no	yes	yes	yes	1
182218092	chr1	119686495	119686523	10	29	2.9	no	no	yes	no	no	no	no	yes	yes	yes	2
182218112	chr1	119736364	119736438	33	75	2.272727	yes	no	yes	no	no	yes	no	yes	no	yes	1
182218163	chr1	119894016	119894162	27	147	5.444445	no	no	no	yes	no	no	no	yes	yes	yes	3
182218686	chr1	121407493	121407539	17	47	2.764706	no	no	yes	no	no	no	no	no	no	yes	6
182218704	chr1	121432180	121432289	24	110	4.518518	no	no	yes	no	no	no	no	no	no	yes	1
182218857	chr1	124980190	124980231	15	42	2.8	no	no	no	no	no	no	no	no	no	no	1
182218876	chr1	125065056	125065090	13	35	2.692308	no	no	no	no	no	no	no	no	no	no	6
182218955	chr1	125087256	125087289	16	34	2.1875	no	no	no	no	no	no	yes	no	no	no	2
182219035	chr1	125152949	125153033	39	85	2.205128	no	no	no	no	no	no	no	no	yes	no	5
182219190	chr1	143245119	143245214	23	96	4.173913	no	no	no	no	no	no	no	no	yes	no	2
182219476	chr1	143551384	143551429	16	46	2.875	no	no	yes	no	no	no	no	no	no	yes	2
182219504	chr1	143622758	143623036	24	279	11.833333	no	no	yes	no	no	no	no	no	no	yes	1
182219532	chr1	143651463	143651510	9	48	5.333333	no	no	no	no	no	yes	no	yes	no	no	2
182219689	chr1	144076471	144076519	17	49	2.882353	no	no	no	no	no	no	yes	no	no	no	12
182219709	chr1	144077380	144077428	24	49	2.083333	no	no	no	no	no	no	yes	yes	yes	no	3
182220175	chr1	144783607	144783643	19	37	2	no	no	yes	no	no	no	no	no	no	yes	14
182220301	chr1	144859417	144859455	16	39	2.5625	no	no	yes	no	no	no	no	no	no	yes	2
182220319	chr1	144882831	144882908	40	78	1.975	no	no	yes	no	no	no	yes	yes	no	yes	17
182220738	chr1	145525709	145525798	35	90	2.571429	no	no	no	no	no	no	no	no	no	no	20
182220885	chr1	145909438	145909717	40	280	6.976744	no	no	yes	no	no	no	no	yes	no	yes	2
182220922	chr1	145989043	145989091	7	49	6.777778	no	no	no	no	no	no	no	yes	yes	no	3
182221216	chr1	146728280	146728318	12	39	3.416667	no	no	yes	no	no	no	no	no	no	yes	1
182221221	chr1	146736795	146736847	12	53	4.5	no	no	yes	no	no	no	no	no	no	yes	12
182221263	chr1	146880544	146880605	24	62	2.583333	no	no	yes	no	no	no	no	no	no	yes	1
182221366	chr1	147180146	147180179	18	34	1.944444	no	no	yes	no	no	yes	no	no	no	yes	4
182221427	chr1	147416349	147416416	22	68	3.083333	no	no	yes	no	no	no	no	no	no	yes	1
182221520	chr1	147760853	147760992	42	140	3.357143	yes	no	yes	no	no	no	no	yes	yes	yes	24
182221599	chr1	148013407	148013474	33	68	2.060606	no	yes	yes	no	no	yes	no	yes	yes	yes	1
182221993	chr1	148959659	148959715	19	57	3.1	no	no	yes	no	no	no	no	no	no	yes	1
182222009	chr1	149023570	149023844	28	275	9.741936	yes	no	yes	no	no	no	no	yes	no	yes	8
182222021	chr1	149056083	149056128	20	46	2.3	no	no	yes	no	no	no	no	no	no	yes	4
182222202	chr1	149521067	149521137	24	71	2.958333	no	no	yes	no	no	no	no	no	no	yes	13
182222422	chr1	149979647	149979698	14	52	3.785714	no	no	yes	no	no	no	no	yes	no	yes	3
182222478	chr1	150112507	150112538	15	32	2.133333	no	no	yes	no	no	no	no	no	yes	yes	3
182222740	chr1	150601301	150601404	27	104	3.793103	yes	no	yes	no	no	no	no	yes	no	yes	14
182223206	chr1	151459362	151459400	20	39	1.95	yes	no	no	no	yes	no	yes	yes	no	yes	1
182223209	chr1	151466874	151466919	14	46	3.2	no	no	no	no	no	no	no	no	no	no	1
182223221	chr1	151487154	151487218	25	65	2.64	no	no	no	no	no	no	no	yes	no	no	2
182223264	chr1	151572485	151572517	14	33	2.357143	no	no	yes	no	no	no	no	no	no	yes	5
182223340	chr1	151664079	151664114	18	36	2.111111	no	no	yes	no	no	no	no	no	no	yes	2
182223356	chr1	151712902	151712952	18	51	2.888889	no	no	yes	no	no	no	no	no	yes	yes	2
182223552	chr1	152111882	152111934	27	53	1.962963	no	no	no	yes	no	no	yes	yes	yes	yes	6
182223576	chr1	152154708	152154911	42	204	4.857143	no	yes	yes	yes	no	no	no	yes	no	yes	11
182223579	chr1	152155350	152156250	36	901	25.027779	no	no	yes	yes	no	no	no	yes	yes	yes	3
182223581	chr1	152156531	152156705	36	175	4.861111	no	no	yes	yes	no	no	no	yes	yes	yes	9
182223606	chr1	152197402	152197447	15	46	3.066667	yes	no	yes	no	no	no	no	yes	no	yes	17
182223664	chr1	152257378	152257447	27	70	2.607143	no	no	yes	no	no	no	no	yes	no	yes	3
182223727	chr1	152427733	152427799	21	67	3.227273	no	no	yes	no	no	no	no	no	yes	yes	2
182223734	chr1	152463847	152463921	30	75	2.5	no	no	no	no	no	no	no	no	yes	no	2
182223745	chr1	152475330	152475389	23	60	2.695652	no	no	no	no	no	no	no	no	no	no	2
182223760	chr1	152511571	152511654	24	84	3.5	no	no	no	yes	no	no	no	no	no	yes	2
182223762	chr1	152511812	152511890	27	79	2.928571	no	no	no	yes	no	no	no	no	no	yes	4
182223772	chr1	152539350	152539390	19	41	2.157895	no	no	no	no	no	no	no	no	no	no	1
182223817	chr1	152683853	152683901	17	49	2.882353	no	no	no	no	no	no	no	no	no	no	1
182223854	chr1	152758903	152759005	34	103	3.029412	yes	no	no	no	no	no	no	no	no	no	2
182223861	chr1	152776539	152776599	24	61	2.541667	no	no	no	yes	no	no	no	no	no	yes	3
182223863	chr1	152778125	152778177	16	53	3.3125	no	no	no	no	no	no	no	yes	no	no	1
182223914	chr1	152884450	152884608	48	159	3.326531	no	no	no	yes	no	no	no	yes	yes	yes	2
182223946	chr1	152960745	152960775	9	31	3.444444	no	no	no	no	no	no	no	yes	no	no	1
182224071	chr1	153261271	153261404	45	134	2.977778	no	no	no	yes	no	no	yes	yes	no	yes	8
182224115	chr1	153360863	153360927	28	65	2.428571	no	yes	no	no	no	no	no	yes	yes	yes	18
182224125	chr1	153396945	153396970	13	26	2	yes	no	no	no	no	no	no	no	no	no	1
182224159	chr1	153492688	153492736	24	49	2.083333	no	no	no	no	no	no	no	no	no	no	1
182224214	chr1	153583917	153583972	27	56	2.074074	no	no	no	no	no	no	no	no	no	no	18
182224247	chr1	153652461	153652521	16	61	3.9375	no	no	no	no	no	no	no	no	no	no	18
182224321	chr1	153762566	153762590	12	25	2.083333	no	no	yes	no	no	no	no	no	no	yes	1
182224519	chr1	154079747	154079794	20	48	2.4	no	yes	yes	no	no	no	no	yes	no	yes	1
182224665	chr1	154348695	154348773	40	79	1.975	no	no	yes	no	no	no	no	yes	yes	yes	1
182224747	chr1	154543889	154543942	26	54	2.076923	no	no	yes	no	no	no	no	yes	yes	yes	1
182224752	chr1	154558456	154558499	20	44	2.25	no	no	yes	yes	no	no	yes	yes	yes	yes	13
182224775	chr1	154618099	154618146	22	48	2.227273	no	no	yes	no	no	no	no	yes	no	yes	2
182224924	chr1	155013563	155013604	22	42	1.909091	yes	no	yes	no	no	no	no	yes	yes	yes	5
182224982	chr1	155120438	155120497	29	60	2.068965	yes	yes	no	no	no	no	no	yes	yes	yes	1
182225019	chr1	155167024	155167077	24	54	2.25	no	no	no	no	no	no	no	yes	yes	no	1
182225065	chr1	155265039	155265176	34	138	4.058824	no	no	yes	no	no	no	no	yes	no	yes	5
182225161	chr1	155416843	155416879	9	37	4.111111	no	no	yes	no	no	no	no	yes	no	yes	6
182225378	chr1	155804435	155804465	16	31	1.9375	no	no	yes	no	no	no	no	no	no	yes	1
182225379	chr1	155809515	155810010	24	496	20.166666	no	no	yes	no	no	no	no	no	no	yes	2
182225550	chr1	156106614	156106666	22	53	2.409091	yes	yes	yes	no	no	no	yes	yes	no	yes	4
182225708	chr1	156391791	156391815	12	25	2.083333	no	yes	no	no	no	no	no	yes	yes	yes	1
182225719	chr1	156401903	156401956	21	54	2.619048	no	no	no	no	no	no	no	yes	yes	no	1
182225761	chr1	156481260	156481299	16	40	2.5	no	no	yes	no	no	no	no	yes	yes	yes	1
182225763	chr1	156498581	156498619	8	39	4.875	no	no	yes	no	no	no	no	yes	yes	yes	4
182225852	chr1	156651485	156651513	12	29	2.416667	no	yes	yes	yes	no	no	no	yes	no	yes	1
182225914	chr1	156780395	156780449	18	55	3	no	no	yes	no	no	no	no	no	no	yes	2
182225961	chr1	156874311	156874373	22	63	2.909091	no	yes	yes	no	no	yes	no	no	no	yes	9
182225972	chr1	156892321	156892387	30	67	2.233333	no	no	no	no	no	no	no	yes	yes	no	1
182226034	chr1	157056287	157056349	21	63	3.045455	no	no	no	no	no	no	no	yes	no	no	1
182226074	chr1	157194475	157194539	32	65	2.09375	no	no	no	no	no	no	no	no	no	no	2
182226130	chr1	157418948	157418988	20	41	2.1	no	no	no	no	no	no	no	no	no	no	3
182226174	chr1	157581408	157581444	14	37	2.642857	yes	no	yes	no	no	no	no	yes	yes	yes	1
182226182	chr1	157611842	157611871	11	30	2.727273	no	no	no	no	no	no	no	no	no	no	1
182226197	chr1	157671265	157671319	25	55	2.28	no	no	no	no	no	no	no	no	no	no	3
182226263	chr1	157923125	157923158	11	34	3	no	no	no	no	no	no	no	no	no	no	4
182226290	chr1	157993573	157993597	8	25	3.125	yes	no	no	no	yes	no	no	yes	yes	yes	5
182226433	chr1	158473698	158473743	14	46	3.466667	no	no	yes	no	no	yes	no	yes	no	yes	4
182226538	chr1	158736971	158737011	21	41	1.952381	no	no	no	no	no	no	no	no	no	no	1
182226661	chr1	159198809	159198868	20	60	3	no	no	yes	no	no	no	no	no	no	yes	1
182226882	chr1	159834402	159834431	7	30	4.428571	no	no	yes	no	no	yes	no	yes	no	yes	6
182226963	chr1	160089932	160089985	21	54	2.619048	no	yes	no	no	no	no	no	no	no	yes	5
182226964	chr1	160090715	160090775	19	61	3.315789	no	no	no	no	no	yes	no	no	no	no	3
182226969	chr1	160101099	160101135	17	37	2.176471	no	no	no	no	no	no	no	yes	yes	no	1
182226999	chr1	160155457	160155513	31	57	2	no	no	yes	no	no	no	no	no	no	yes	9
182227023	chr1	160205393	160205434	18	42	2.333333	yes	no	no	no	yes	no	yes	yes	yes	yes	3
182227043	chr1	160243271	160243307	17	37	2.235294	no	no	yes	no	no	no	no	yes	no	yes	1
182227175	chr1	160655060	160655116	19	57	3	no	no	no	no	no	no	no	no	no	no	2
182227271	chr1	160875744	160875830	24	87	3.75	no	no	no	no	no	yes	no	yes	yes	no	21
182227274	chr1	160883657	160883729	24	73	3.041667	no	no	yes	no	no	no	no	no	yes	yes	2
182227276	chr1	160888756	160888805	19	50	2.631579	no	no	no	no	no	no	no	no	no	no	1
182227383	chr1	161049054	161049108	29	55	2	no	yes	no	yes	yes	no	no	no	no	yes	7
182227485	chr1	161233898	161233982	20	85	4.25	no	no	yes	no	no	no	no	yes	no	yes	3
182227530	chr1	161299527	161299573	14	47	3.357143	no	no	no	no	no	no	no	yes	yes	no	13
182227662	chr1	161489175	161489206	10	32	3.2	no	no	no	no	no	no	no	no	no	no	1
182227819	chr1	161931836	161931868	16	33	2.0625	no	no	yes	no	no	no	no	yes	no	yes	1
182227900	chr1	162220500	162220533	16	34	2.125	no	no	yes	no	no	no	no	no	no	yes	1
182227923	chr1	162271173	162271334	55	162	2.945455	no	no	yes	no	no	no	no	yes	no	yes	14
182227928	chr1	162299248	162299311	32	64	2	no	no	yes	no	no	no	no	yes	yes	yes	1
182227961	chr1	162418355	162418410	18	56	3.111111	no	no	no	no	no	no	no	no	no	no	2
182228015	chr1	162516658	162516705	22	48	2.181818	no	no	yes	no	no	no	no	yes	no	yes	4
182228037	chr1	162560347	162560384	19	38	2	no	no	no	no	yes	no	no	yes	yes	yes	1
182228105	chr1	162727100	162727274	27	175	6.481482	no	no	yes	no	no	no	no	no	no	yes	10
182228130	chr1	162753603	162753641	17	39	2.294118	no	no	yes	no	no	yes	no	yes	yes	yes	1
182228131	chr1	162760417	162760625	26	209	8.115385	no	no	yes	no	no	no	no	no	no	yes	2
182228237	chr1	163105062	163105152	28	91	3.206897	no	no	no	no	no	no	no	yes	no	no	3
182228262	chr1	163159784	163159822	17	39	2.352941	no	no	yes	no	no	no	no	no	no	yes	1
182228264	chr1	163159874	163159925	22	52	2.454545	no	no	yes	no	no	no	no	no	no	yes	3
182228378	chr1	163530429	163530492	21	64	3.047619	no	no	no	no	no	no	no	no	yes	no	7
182228386	chr1	163552087	163552386	39	300	7.717949	no	no	no	no	no	no	no	no	no	no	10
182228451	chr1	163714885	163715653	38	769	20.842106	no	no	no	no	no	no	no	no	no	no	1
182228750	chr1	164557520	164557565	22	46	2.090909	no	no	yes	no	no	no	no	yes	yes	yes	1
182228757	chr1	164576860	164576893	18	34	1.944444	no	yes	yes	no	no	no	no	yes	yes	yes	1
182228779	chr1	164667349	164667383	14	35	2.5	no	no	yes	no	no	no	no	yes	no	yes	1
182228963	chr1	165354152	165354208	29	57	2	no	no	yes	no	no	no	no	yes	yes	yes	1
182228967	chr1	165376795	165376830	16	36	2.25	no	no	no	no	no	no	no	yes	no	no	1
182228971	chr1	165393196	165393225	7	30	4.285714	no	no	no	no	no	no	no	yes	yes	no	9
182228974	chr1	165402719	165402792	26	74	2.846154	no	no	yes	no	no	no	no	yes	no	yes	3
182228999	chr1	165480332	165480390	27	59	2.259259	no	no	yes	no	no	no	no	no	no	yes	2
182229018	chr1	165529645	165529698	25	54	2.16	yes	no	yes	no	no	no	no	yes	no	yes	1
182229032	chr1	165549307	165549348	22	42	1.909091	no	no	yes	no	no	no	no	no	no	yes	1
182229050	chr1	165582869	165582905	18	37	2.055556	yes	no	no	no	no	yes	no	no	no	no	3
182229069	chr1	165610187	165610232	16	46	2.9375	no	no	yes	no	no	no	no	no	no	yes	3
182229082	chr1	165634743	165634807	18	65	3.611111	no	no	yes	no	no	no	no	yes	yes	yes	15
182229141	chr1	165756814	165756864	18	51	2.75	no	no	yes	no	no	no	no	no	no	yes	1
182229148	chr1	165761973	165762288	28	316	11.285714	no	no	yes	no	no	no	no	yes	no	yes	8
182229433	chr1	166603028	166603062	18	35	2	yes	no	no	no	no	no	no	no	no	no	4
182229474	chr1	166704595	166704653	22	59	2.681818	no	no	no	no	no	no	no	yes	no	no	1
182229481	chr1	166740287	166740327	20	41	2.15	no	no	no	no	no	no	no	no	no	no	11
182229560	chr1	167064787	167064851	33	65	1.969697	no	no	yes	no	no	no	no	yes	yes	yes	1
182229565	chr1	167068081	167068117	17	37	2.235294	no	no	yes	no	no	no	no	no	no	yes	8
182229576	chr1	167114797	167114835	14	39	2.6875	no	no	yes	no	no	no	no	yes	yes	yes	2
182229583	chr1	167139313	167139356	16	44	2.75	no	no	yes	no	no	no	no	yes	yes	yes	3
182229757	chr1	167663340	167663364	13	25	1.923077	no	no	yes	no	no	no	no	yes	yes	yes	1
182229905	chr1	168090484	168090533	16	50	3.125	yes	no	yes	no	yes	no	no	yes	no	yes	1
182229919	chr1	168136943	168136983	21	41	1.952381	yes	no	yes	no	no	no	no	yes	yes	yes	1
182230010	chr1	168310758	168310834	36	77	2.222222	no	no	yes	no	no	no	no	no	no	yes	11
182230095	chr1	168523307	168523356	12	50	4.166667	no	no	no	no	no	no	no	yes	yes	no	12
182230117	chr1	168601819	168601874	18	56	3.111111	no	no	no	no	no	no	no	no	no	no	1
182230176	chr1	168776845	168776901	18	57	3.166667	no	no	yes	no	no	no	no	no	no	yes	12
182230281	chr1	168978668	168978693	7	26	3.714286	no	no	yes	no	no	no	no	no	no	yes	4
182230294	chr1	169017422	169017454	17	33	1.941176	no	no	yes	no	no	no	no	no	no	yes	1
182230338	chr1	169114016	169114079	32	64	2	no	no	yes	no	no	no	no	yes	yes	yes	3
182230350	chr1	169139126	169139188	20	63	3.15	no	no	yes	no	no	no	no	yes	yes	yes	5
182230372	chr1	169212260	169212298	12	39	3.153846	no	no	yes	no	no	no	no	yes	no	yes	1
182230422	chr1	169348666	169348707	13	42	3.230769	no	no	yes	no	no	no	no	yes	yes	yes	15
182230577	chr1	169737374	169737504	29	131	4.46875	no	no	yes	no	no	no	no	no	no	yes	7
182230578	chr1	169737979	169738009	15	31	2.066667	no	no	yes	no	no	no	no	no	no	yes	1
182230592	chr1	169787167	169787201	7	35	5	no	no	yes	no	no	no	no	yes	yes	yes	16
182230663	chr1	170102163	170102210	21	48	2.333333	no	no	no	no	no	no	no	no	yes	no	1
182230717	chr1	170248518	170248550	15	33	2.2	no	no	yes	no	no	no	no	yes	no	yes	1
182230739	chr1	170305738	170305779	22	42	2	no	no	no	no	no	no	no	yes	no	no	2
182230784	chr1	170486787	170486841	21	55	2.619048	no	no	yes	no	no	no	no	no	no	yes	2
182230815	chr1	170583364	170583425	18	62	3.444444	no	no	no	no	no	no	no	yes	yes	no	19
182230837	chr1	170660719	170660761	15	43	3	no	no	no	no	no	no	no	yes	yes	no	6
182230847	chr1	170683445	170683487	16	43	2.75	no	no	yes	no	no	no	no	no	no	yes	2
182230947	chr1	170953778	170953814	9	37	4	no	no	yes	no	no	no	no	no	no	yes	4
182231015	chr1	171174986	171175052	23	67	2.875	no	no	yes	no	no	no	no	yes	no	yes	5
182231172	chr1	171575550	171575595	22	46	2.090909	no	no	yes	no	no	no	no	yes	no	yes	1
182231199	chr1	171648613	171648677	35	65	1.942857	no	no	yes	no	no	no	no	no	no	yes	4
182231217	chr1	171682525	171682581	11	57	5.083333	no	no	no	no	no	yes	no	yes	no	no	19
182231276	chr1	171841395	171841428	16	34	2.1875	yes	no	no	no	no	no	yes	yes	yes	no	2
182231332	chr1	172008976	172009029	25	54	2.16	no	no	yes	no	no	no	no	no	no	yes	2
182231355	chr1	172073419	172073474	18	56	3.277778	no	no	yes	no	no	no	no	no	no	yes	1
182231417	chr1	172250297	172250328	15	32	2.133333	no	no	yes	no	no	no	no	no	no	yes	1
182231529	chr1	172613080	172613132	17	53	3.055556	no	no	no	no	no	yes	no	yes	yes	no	6
182231533	chr1	172624429	172624479	18	51	2.888889	no	no	no	no	no	no	no	no	no	no	2
182231653	chr1	172901714	172901741	12	28	2.333333	no	no	yes	no	no	no	no	no	no	yes	1
182231654	chr1	172907406	172907453	23	48	2.086957	no	yes	yes	no	no	no	no	yes	yes	yes	2
182231833	chr1	173438705	173438742	20	38	1.9	no	no	yes	no	no	no	no	no	no	yes	1
182231905	chr1	173612250	173612362	16	113	6.944445	no	no	yes	no	no	no	no	no	no	yes	21
182232025	chr1	173911260	173911308	18	49	2.722222	no	no	yes	no	no	yes	no	no	no	yes	2
182232101	chr1	174044196	174044251	24	56	2.333333	no	no	no	no	no	no	no	no	no	no	21
182232146	chr1	174136116	174136504	23	389	17.625	no	no	yes	no	no	no	no	no	no	yes	2
182232162	chr1	174168314	174168347	15	34	2.266667	no	no	yes	no	no	no	no	no	no	yes	2
182232367	chr1	174642728	174642782	16	55	3.4375	no	no	yes	no	no	no	no	yes	no	yes	3
182232592	chr1	175143501	175143532	16	32	2	no	no	yes	no	no	no	no	no	no	yes	24
182232661	chr1	175314872	175314951	26	80	3.076923	no	no	yes	no	no	yes	no	yes	no	yes	6
182232915	chr1	176110642	176110687	16	46	2.9375	no	no	yes	no	no	no	no	no	no	yes	1
182232960	chr1	176195092	176195159	17	68	4.055555	no	no	yes	no	no	no	no	no	no	yes	10
182233030	chr1	176363639	176363677	20	39	1.95	no	no	yes	no	no	no	no	no	no	yes	1
182233127	chr1	176610189	176610280	36	92	2.555556	no	no	yes	no	no	no	no	yes	no	yes	1
182233180	chr1	176731636	176731737	32	102	3.111111	no	no	yes	no	no	no	no	no	no	yes	8
182233257	chr1	176967843	176968015	41	173	4.219512	no	no	yes	no	no	no	no	no	no	yes	6
182233301	chr1	177047342	177047385	22	44	2	no	no	yes	no	no	no	no	no	no	yes	2
182233335	chr1	177182112	177182164	23	53	2.304348	no	no	yes	no	no	no	no	yes	no	yes	3
182233456	chr1	177527470	177527506	20	37	1.9	no	no	yes	no	no	no	no	no	no	yes	5
182233564	chr1	177947693	177947803	25	111	4.48	no	no	yes	no	no	no	no	yes	yes	yes	12
182233613	chr1	178093768	178093825	18	58	3.222222	yes	no	no	no	yes	no	no	yes	yes	yes	19
182233722	chr1	178412946	178413040	32	95	2.969697	no	no	yes	no	no	yes	no	yes	no	yes	6
182233755	chr1	178496939	178496982	11	44	4	yes	no	yes	no	yes	no	no	no	no	yes	1
182233899	chr1	178931566	178931601	19	36	1.947368	no	no	no	no	no	no	no	no	yes	no	9
182233976	chr1	179122590	179122646	16	57	3.529412	no	no	yes	no	no	no	no	no	no	yes	1
182234086	chr1	179313495	179313595	32	101	3.15625	no	no	yes	no	no	no	no	no	no	yes	4
182234106	chr1	179349625	179349661	17	37	2.176471	no	no	yes	no	no	no	no	yes	no	yes	1
182234196	chr1	179586449	179586487	17	39	2.294118	yes	no	no	no	no	no	yes	yes	yes	no	1
182234233	chr1	179731795	179731869	24	75	3.125	no	no	yes	no	no	no	no	yes	yes	yes	1
182234264	chr1	179857463	179857514	26	52	2	no	no	yes	no	no	no	no	no	yes	yes	1
182234362	chr1	180092517	180092551	18	35	1.944444	no	no	yes	no	no	no	no	no	no	yes	1
182234496	chr1	180514568	180514641	23	74	3.217391	no	no	no	no	no	no	no	yes	no	no	4
182234519	chr1	180577254	180577290	13	37	2.923077	no	no	no	no	no	no	no	no	no	no	1
182234522	chr1	180590788	180590816	14	29	2.071429	no	no	no	no	no	no	no	no	no	no	1
182234523	chr1	180595302	180595340	19	39	2.052632	no	no	no	no	no	no	no	yes	no	no	1
182234592	chr1	180776418	180776458	21	41	1.952381	no	no	yes	no	no	no	no	yes	no	yes	1
182234599	chr1	180788930	180788985	26	56	2.153846	no	no	yes	no	no	no	no	no	no	yes	4
182234648	chr1	180936976	180937000	7	25	3.571429	no	no	yes	no	no	no	no	yes	no	yes	8
182234700	chr1	181105496	181105524	11	29	2.727273	no	no	no	no	no	no	yes	yes	yes	no	5
182234731	chr1	181175490	181175528	20	39	1.95	no	no	yes	no	no	no	no	yes	no	yes	2
182234788	chr1	181349645	181349781	42	137	3.261905	no	no	yes	no	no	no	no	yes	yes	yes	2
182234791	chr1	181360785	181360834	25	50	2.04	no	no	yes	no	no	no	no	yes	yes	yes	1
182234833	chr1	181482603	181482646	22	44	2.136364	yes	no	yes	no	no	no	yes	yes	yes	yes	1
182234840	chr1	181492925	181492992	23	68	3	no	no	yes	no	no	no	no	no	no	yes	9
182234878	chr1	181675389	181675417	15	29	1.933333	no	no	yes	no	no	no	no	yes	no	yes	1
182234890	chr1	181732502	181732548	9	47	5.222222	no	no	no	yes	no	no	no	yes	no	yes	5
182234930	chr1	181918682	181918713	14	32	2.285714	no	no	no	no	no	no	no	no	no	no	10
182235010	chr1	182183335	182183376	22	42	1.909091	yes	no	yes	no	no	no	no	yes	no	yes	1
182235037	chr1	182236684	182236739	19	56	2.947368	no	no	yes	no	no	no	no	yes	no	yes	1
182235079	chr1	182295826	182295912	26	87	3.321429	no	no	yes	no	no	no	no	yes	no	yes	7
182235093	chr1	182299942	182299994	15	53	3.533333	no	no	yes	no	no	no	no	yes	no	yes	15
182235156	chr1	182424763	182424798	19	36	1.947368	no	no	yes	no	no	no	no	no	no	yes	1
182235284	chr1	182750760	182750844	30	85	2.833333	no	no	no	no	no	no	no	no	no	no	13
182235317	chr1	182861116	182861169	16	54	3.277778	no	no	yes	no	no	yes	no	yes	no	yes	3
182235333	chr1	182887178	182887221	15	44	2.933333	no	yes	no	yes	no	no	no	yes	yes	yes	7
182235422	chr1	183149358	183150266	30	909	28.977272	no	no	no	no	no	no	no	yes	yes	no	6
182235454	chr1	183234325	183234357	14	33	2.357143	no	no	yes	no	no	no	no	yes	yes	yes	7
182235493	chr1	183319604	183319646	16	43	2.705882	no	no	yes	no	no	no	no	no	no	yes	1
182235501	chr1	183328967	183329010	9	44	5.333333	no	no	yes	no	no	no	no	no	no	yes	3
182235535	chr1	183430470	183430525	23	56	2.434783	no	no	no	no	no	no	no	yes	no	no	2
182235561	chr1	183477801	183477841	18	41	2.277778	no	no	yes	no	no	no	no	yes	yes	yes	1
182235574	chr1	183525982	183526007	13	26	2	no	no	yes	no	no	no	no	no	no	yes	1
182235673	chr1	183887148	183887204	20	57	2.809524	no	no	yes	no	no	no	no	no	yes	yes	1
182235688	chr1	183934919	183934961	17	43	2.529412	no	no	yes	no	no	yes	no	no	no	yes	1
182235710	chr1	184004803	184004842	10	40	4.1	no	no	yes	no	no	no	no	no	no	yes	1
182235727	chr1	184085815	184085862	15	48	3.125	no	no	yes	no	no	no	no	yes	yes	yes	2
182235755	chr1	184113137	184113187	27	51	1.962963	no	no	yes	no	no	no	no	no	no	yes	1
182235817	chr1	184327820	184327920	31	101	3.212121	no	no	no	no	no	no	no	yes	no	no	1
182235872	chr1	184506977	184507018	17	42	2.470588	no	no	yes	no	no	no	no	no	no	yes	1
182235878	chr1	184530397	184530450	15	54	3.6	no	no	yes	no	no	no	no	yes	no	yes	1
182235908	chr1	184607598	184607765	26	168	6.692307	no	no	yes	no	yes	no	no	no	no	yes	2
182235999	chr1	184809596	184809712	30	117	3.84375	no	no	yes	no	no	no	no	no	no	yes	6
182236027	chr1	184899383	184899452	24	70	2.958333	no	no	yes	no	no	no	no	no	no	yes	1
182236054	chr1	184989040	184989075	14	36	2.571429	no	no	no	no	no	no	no	no	no	no	2
182236147	chr1	185314744	185314820	40	77	1.925	no	no	yes	no	no	no	no	yes	yes	yes	1
182236224	chr1	185532953	185532992	14	40	2.857143	no	no	no	no	no	no	no	no	yes	no	1
182236386	chr1	185959654	185959688	18	35	1.944444	no	no	yes	no	no	no	no	yes	no	yes	2
182236453	chr1	186193212	186193352	47	141	2.94	no	no	no	no	no	no	no	yes	no	no	1
182236475	chr1	186269679	186269709	12	31	2.583333	no	no	no	no	no	no	no	no	no	no	1
182236508	chr1	186326972	186327344	37	373	10.439024	yes	no	yes	no	no	no	no	yes	no	yes	1
182236634	chr1	186667252	186667299	23	48	2.086957	no	no	no	no	no	no	no	no	no	no	7
182236719	chr1	186875658	186875704	15	47	3.133333	no	no	yes	no	no	no	no	no	no	yes	1
182236722	chr1	186878086	186878376	39	291	7.538462	no	no	yes	no	no	no	no	no	no	yes	1
182236807	chr1	187127201	187127229	15	29	2	no	no	yes	no	no	no	no	no	no	yes	1
182236893	chr1	187395650	187395690	20	41	2.1	no	no	yes	no	no	no	no	no	no	yes	1
182236926	chr1	187511406	187511453	24	48	2	no	no	yes	no	no	no	no	no	no	yes	3
182236938	chr1	187546773	187546798	13	26	2	no	no	yes	no	no	no	no	no	no	yes	1
182236969	chr1	187603687	187603767	17	81	4.823529	no	no	yes	no	no	no	no	no	no	yes	8
182236999	chr1	187666380	187666577	33	198	5.970588	no	no	yes	no	no	no	no	yes	no	yes	4
182237164	chr1	188114577	188114605	13	29	2.230769	no	no	yes	no	no	no	no	no	no	yes	1
182237184	chr1	188180686	188180804	42	119	2.880952	no	no	no	no	no	no	no	no	no	no	1
182237261	chr1	188273939	188273971	16	33	2.0625	no	no	no	no	no	no	no	yes	no	no	2
182237294	chr1	188361159	188361207	17	49	2.882353	no	no	no	no	no	no	no	no	no	no	13
182237297	chr1	188372467	188372520	20	54	2.7	no	no	no	no	no	no	no	no	no	no	3
182237316	chr1	188424911	188424996	17	86	5	no	no	no	no	no	no	no	no	no	no	22
182237350	chr1	188512010	188512064	20	55	2.8	no	no	yes	no	no	no	no	no	no	yes	5
182237397	chr1	188607283	188607419	26	137	5.5	no	no	no	no	no	no	no	no	no	no	1
182237594	chr1	189064330	189064378	25	49	1.96	no	no	no	no	no	no	no	yes	no	no	1
182237669	chr1	189231872	189231926	22	55	2.5	no	no	no	no	no	no	no	no	no	no	6
182237674	chr1	189232615	189232666	10	52	5.5	no	no	no	no	no	no	no	no	no	no	6
182237731	chr1	189363219	189363320	33	102	3.090909	no	no	no	no	no	no	no	no	no	no	7
182237771	chr1	189428810	189428847	19	38	2.105263	no	no	no	no	no	no	no	no	no	no	1
182237807	chr1	189511615	189511675	11	61	5.5	no	no	no	no	no	no	no	yes	no	no	5
182237861	chr1	189597333	189597407	35	75	2.142857	no	no	no	no	no	no	no	yes	yes	no	4
182238011	chr1	190007391	190007456	18	66	3.722222	no	no	no	no	no	no	no	no	no	no	1
182238079	chr1	190195215	190195337	41	123	3	no	no	yes	no	no	no	no	no	no	yes	7
182238084	chr1	190203399	190203498	30	100	3.333333	no	no	yes	no	no	no	no	no	no	yes	2
182238123	chr1	190302234	190302295	31	62	2.064516	no	no	yes	no	no	no	no	no	no	yes	1
182238147	chr1	190374281	190374325	8	45	5.625	no	no	yes	no	no	no	no	yes	no	yes	3
182238184	chr1	190424065	190424117	16	53	3.3125	no	no	yes	no	no	no	no	no	no	yes	2
182238246	chr1	190542443	190542474	13	32	2.461539	no	no	no	no	no	no	no	no	no	no	2
182238287	chr1	190703534	190703571	19	38	2	no	no	yes	no	no	no	no	no	no	yes	6
182238303	chr1	190729729	190729768	19	40	2.105263	no	no	yes	no	no	no	no	yes	no	yes	3
182238323	chr1	190794571	190794619	21	49	2.428571	no	no	yes	no	no	no	no	no	no	yes	2
182238387	chr1	190966771	190966860	29	90	3.103448	no	no	yes	no	no	no	no	no	no	yes	1
182238452	chr1	191096535	191096660	37	126	3.358974	no	no	yes	no	no	no	no	no	no	yes	5
182238453	chr1	191097109	191097161	13	53	4.071429	no	no	yes	no	no	no	no	no	no	yes	2
182238489	chr1	191161034	191161071	16	38	2.4375	no	no	no	no	no	no	no	yes	no	no	1
182238510	chr1	191196933	191197031	34	99	2.911765	no	no	no	no	no	no	no	no	no	no	3
182238567	chr1	191380622	191380664	22	43	1.954545	no	no	no	no	no	no	no	no	yes	no	1
182238670	chr1	191628362	191628427	21	66	3.190476	no	no	no	no	no	no	no	no	no	no	1
182238705	chr1	191718596	191718696	28	101	3.551724	no	no	no	no	no	no	no	no	no	no	17
182238744	chr1	191820593	191820628	16	36	2.25	no	no	no	no	no	no	no	no	no	no	1
182238800	chr1	191969442	191969529	23	88	3.826087	no	no	yes	no	no	no	no	yes	yes	yes	21
182238810	chr1	192004016	192004052	17	37	2.176471	no	no	yes	no	no	no	no	no	no	yes	2
182238823	chr1	192030615	192030645	13	31	2.384615	no	no	no	no	no	no	no	no	no	no	4
182238837	chr1	192083827	192083862	14	36	2.533333	no	no	no	no	no	no	no	no	no	no	3
182238916	chr1	192257367	192257446	38	80	2.105263	no	no	yes	no	no	no	no	yes	no	yes	24
182238966	chr1	192387340	192387372	17	33	1.941176	no	no	yes	no	no	yes	no	yes	no	yes	1
182239100	chr1	192698494	192698551	21	58	2.761905	no	no	yes	no	no	no	no	yes	no	yes	6
182239267	chr1	193096034	193096099	26	66	2.5	no	yes	no	no	no	yes	no	yes	no	yes	1
182239270	chr1	193105271	193105301	9	31	3.444444	no	no	yes	yes	no	no	yes	yes	no	yes	1
182239311	chr1	193224343	193224697	29	355	12.516129	no	no	yes	no	no	no	no	yes	no	yes	1
182239346	chr1	193303038	193303134	32	97	3.03125	no	no	no	no	no	no	no	no	no	no	13
182239456	chr1	193588101	193588293	28	193	7.035714	no	no	yes	no	no	no	no	yes	no	yes	22
182239478	chr1	193636744	193636781	20	38	1.9	no	no	yes	no	no	no	no	no	no	yes	1
182239493	chr1	193697577	193697618	16	42	2.625	no	no	yes	no	no	no	no	yes	no	yes	24
182239541	chr1	193869511	193869610	26	100	3.814815	no	no	yes	no	no	no	no	no	no	yes	17
182239560	chr1	193934924	193934953	9	30	3.444444	no	no	yes	no	no	no	no	no	no	yes	2
182239582	chr1	193964174	193964220	16	47	2.833333	no	no	yes	no	no	no	no	no	no	yes	18
182239651	chr1	194142208	194142259	27	52	1.925926	no	no	yes	no	no	no	no	no	no	yes	1
182239697	chr1	194262415	194262454	17	40	2.352941	no	no	no	no	no	no	no	no	no	no	1
182239698	chr1	194266154	194266183	9	30	3.2	no	no	no	no	no	no	no	no	no	no	4
182239705	chr1	194277079	194277125	25	47	1.96	no	no	no	no	no	no	no	no	no	no	5
182239730	chr1	194331209	194331259	15	51	3.4	no	no	no	no	no	no	no	no	no	no	3
182239737	chr1	194334678	194334727	26	50	1.923077	no	no	no	no	no	no	no	no	no	no	1
182239810	chr1	194481415	194481468	25	54	2.16	no	no	no	no	no	no	no	no	no	no	2
182239861	chr1	194564309	194564335	14	27	1.928571	no	no	no	no	no	no	no	no	yes	no	1
182239910	chr1	194629898	194629956	24	59	2.541667	no	no	no	no	no	no	no	yes	no	no	5
182239973	chr1	194823547	194823589	17	43	2.529412	no	no	yes	no	no	no	no	yes	no	yes	1
182240088	chr1	195113167	195113193	13	27	2.076923	no	no	no	no	no	no	no	no	no	no	3
182240128	chr1	195163841	195163872	15	32	2.133333	no	no	no	no	no	no	no	no	no	no	1
182240190	chr1	195339352	195339422	16	71	4.4375	no	no	no	no	no	no	no	no	no	no	3
182240200	chr1	195383099	195383181	26	83	3.192308	no	no	no	no	no	no	no	no	no	no	10
182240203	chr1	195383202	195383276	26	75	2.884615	no	no	no	no	no	no	no	no	no	no	6
182240213	chr1	195401371	195401426	15	56	3.8	no	no	no	no	no	no	no	no	no	no	25
182240317	chr1	195621082	195621165	31	84	2.647059	no	no	no	no	no	no	no	no	no	no	5
182240364	chr1	195729873	195729951	26	79	3.038461	no	no	no	no	no	no	no	no	no	no	6
182240411	chr1	195832440	195832474	18	35	1.944444	no	no	no	no	no	no	no	yes	no	no	1
182240433	chr1	195842167	195842203	16	37	2.3125	no	no	no	no	no	no	no	no	no	no	12
182240624	chr1	196410884	196410935	9	52	5.888889	no	no	yes	no	no	no	no	yes	no	yes	7
182240840	chr1	196907090	196907143	16	54	3.375	no	no	yes	no	no	no	no	no	no	yes	2
182240923	chr1	197040475	197040509	18	35	1.944444	no	no	yes	no	no	no	no	no	no	yes	1
182240954	chr1	197164658	197164990	34	333	10.27027	no	no	yes	no	no	no	no	yes	no	yes	2
182240987	chr1	197276184	197276228	15	45	3	no	no	yes	no	no	no	no	no	no	yes	21
182241034	chr1	197365581	197365624	15	44	2.933333	no	no	yes	no	no	no	no	no	no	yes	16
182241118	chr1	197553120	197553170	14	51	3.6	no	no	yes	no	no	no	no	no	no	yes	1
182241256	chr1	197901221	197901257	17	37	2.176471	no	no	no	no	no	no	no	no	yes	no	1
182241258	chr1	197914481	197914511	13	31	2.384615	no	no	yes	no	no	no	no	yes	no	yes	5
182241287	chr1	197980064	197980174	21	111	5.285714	no	no	no	no	no	no	no	no	no	no	23
182241573	chr1	198841816	198842125	29	310	10.793103	no	no	yes	no	no	no	no	no	no	yes	1
182241625	chr1	198996858	198996989	42	132	3.238095	no	no	no	no	no	no	no	no	no	no	7
182241677	chr1	199112544	199112586	15	43	3	no	no	no	no	no	no	no	no	no	no	3
182241717	chr1	199205968	199206012	16	45	2.8125	no	no	yes	no	no	no	no	yes	yes	yes	1
182241835	chr1	199513175	199513218	19	44	2.368421	no	no	no	no	no	no	no	no	no	no	2
182241866	chr1	199581765	199581802	7	38	5.428571	no	no	no	no	no	no	no	no	yes	no	12
182241869	chr1	199595891	199595976	43	86	2	no	no	no	no	no	no	no	no	no	no	1
182241891	chr1	199675865	199675932	32	68	2.125	no	no	no	no	no	no	no	yes	no	no	1
182241905	chr1	199719774	199719830	27	57	2.185185	no	no	no	no	no	no	no	yes	no	no	4
182241912	chr1	199745280	199745339	17	60	3.705882	no	no	no	no	no	no	no	no	no	no	4
182241964	chr1	199880890	199880938	15	49	3.4	no	no	no	no	no	no	no	yes	no	no	7
182241974	chr1	199899519	199899667	26	149	5.821429	no	no	no	no	no	no	no	no	no	no	1
182242105	chr1	200089981	200090036	16	56	3.470588	no	no	yes	no	no	no	no	no	no	yes	21
182242133	chr1	200146926	200146963	14	38	2.714286	no	no	yes	no	no	yes	no	no	no	yes	1
182242134	chr1	200147749	200147789	12	41	3.416667	no	no	yes	no	yes	no	yes	yes	no	yes	5
182242145	chr1	200182490	200182518	15	29	1.933333	no	no	no	no	no	no	no	no	no	no	1
182242160	chr1	200213506	200213550	20	45	2.25	yes	no	no	no	no	no	no	yes	yes	no	1
182242244	chr1	200409611	200409656	21	46	2.190476	no	no	yes	yes	no	no	no	yes	yes	yes	6
182242315	chr1	200505607	200505645	13	39	2.928571	no	no	no	no	no	no	no	yes	no	no	7
182242364	chr1	200605148	200605334	62	187	3.016129	no	no	yes	yes	no	no	no	no	yes	yes	24
182242447	chr1	200778101	200778129	15	29	1.933333	no	no	yes	no	no	no	no	no	no	yes	2
182242510	chr1	200982560	200982595	17	36	2.117647	no	no	yes	no	no	no	no	yes	no	yes	1
182242524	chr1	201023729	201023769	11	41	3.727273	yes	no	no	no	no	no	yes	yes	yes	no	1
182242548	chr1	201087681	201087710	15	30	2.066667	no	no	yes	no	no	no	no	yes	no	yes	1
182242552	chr1	201103417	201103449	13	33	2.538461	no	no	yes	no	no	no	no	yes	yes	yes	1
182242602	chr1	201217677	201217729	26	53	2.038461	no	no	yes	no	no	no	no	yes	no	yes	1
182242698	chr1	201537490	201537553	15	64	4.1875	no	no	yes	no	no	no	no	yes	yes	yes	6
182242743	chr1	201643376	201643404	13	29	2.230769	no	no	yes	no	no	no	no	yes	no	yes	5
182242752	chr1	201655256	201655285	7	30	4.285714	no	no	yes	no	no	no	no	yes	yes	yes	11
182242755	chr1	201670533	201670579	21	47	2.380952	no	no	yes	no	no	no	no	yes	no	yes	19
182242767	chr1	201696176	201696231	16	56	3.5	no	no	yes	no	no	no	no	yes	yes	yes	1
182242876	chr1	201977857	201977921	21	65	3.095238	yes	no	no	no	no	no	no	no	no	no	11
182242878	chr1	201982569	201982620	21	52	2.571429	yes	no	yes	no	no	no	yes	yes	yes	yes	1
182242910	chr1	202046161	202046198	18	38	2.111111	no	no	no	no	no	no	no	yes	no	no	1
182242953	chr1	202101587	202101638	13	52	4.076923	no	no	no	no	no	no	no	yes	no	no	1
182242975	chr1	202167900	202167924	7	25	3.571429	yes	no	no	no	no	no	no	no	yes	no	2
182243093	chr1	202391561	202392154	30	594	19.799999	no	no	yes	no	no	no	no	no	no	yes	11
182243139	chr1	202511028	202511069	19	42	2.315789	no	no	yes	no	no	no	no	no	no	yes	3
182243191	chr1	202661305	202661344	14	40	2.928571	no	no	yes	no	no	no	no	yes	yes	yes	1
182243211	chr1	202739436	202739468	16	33	2.125	no	no	yes	no	no	no	no	no	no	yes	2
182243218	chr1	202746646	202746671	13	26	2	yes	no	yes	no	yes	no	no	yes	no	yes	1
182243286	chr1	202886317	202886358	20	42	2.15	no	no	yes	no	no	no	no	yes	yes	yes	4
182243317	chr1	202967261	202967300	17	40	2.411765	yes	no	no	no	yes	no	yes	yes	yes	yes	2
182243575	chr1	203603935	203604182	24	248	10.333333	no	no	no	no	no	no	no	yes	no	no	16
182243681	chr1	203819133	203819189	30	57	1.9	no	no	yes	no	no	yes	no	no	no	yes	1
182243829	chr1	204075321	204075356	16	36	2.25	no	no	yes	no	no	no	yes	yes	yes	yes	1
182243848	chr1	204129258	204129299	22	42	1.909091	no	no	no	no	no	no	no	yes	yes	no	1
182243973	chr1	204504074	204504119	9	46	5.222222	no	no	no	no	no	no	no	yes	no	no	1
182244041	chr1	204683456	204683485	15	30	2	no	no	yes	no	no	no	no	yes	no	yes	2
182244048	chr1	204711743	204711783	19	41	2.157895	no	no	no	no	no	no	no	yes	no	no	6
182244063	chr1	204750276	204750385	35	110	3.142857	no	no	no	no	no	no	no	yes	yes	no	16
182244085	chr1	204789688	204789725	17	38	2.235294	no	no	no	no	no	no	no	no	no	no	10
182244087	chr1	204790745	204790799	13	55	4.285714	no	no	no	no	no	no	no	no	no	no	2
182244144	chr1	204929685	204929750	29	66	2.275862	no	no	yes	no	no	no	no	yes	no	yes	1
182244254	chr1	205203484	205203596	31	113	3.677419	no	no	yes	no	no	yes	no	yes	yes	yes	12
182244347	chr1	205485033	205485227	30	195	6.454545	no	no	no	no	no	no	no	yes	no	no	1
182244383	chr1	205580254	205580320	32	67	2.09375	no	no	yes	no	no	no	no	no	no	yes	4
182244387	chr1	205613569	205613630	32	62	2	no	yes	yes	no	no	no	no	yes	yes	yes	2
182244469	chr1	205830642	205830898	64	257	4.015625	yes	no	yes	no	no	no	no	no	no	yes	1
182244532	chr1	205981364	205982054	35	691	19.885714	no	no	yes	no	no	no	no	yes	yes	yes	5
182244729	chr1	206489214	206489293	34	80	2.411765	no	no	yes	no	no	no	no	no	no	yes	7
182244785	chr1	206637167	206637232	33	66	2	no	no	yes	no	no	no	no	yes	yes	yes	2
182244812	chr1	206684718	206684747	13	30	2.307692	yes	no	no	no	no	yes	no	yes	yes	no	1
182244901	chr1	206923761	206923785	11	25	2.272727	yes	no	no	no	no	no	no	yes	yes	no	6
182245191	chr1	207807759	207807805	10	47	4.636364	no	no	yes	no	yes	no	no	yes	yes	yes	2
182245247	chr1	208083169	208083234	31	66	2.129032	no	no	yes	no	no	no	no	no	no	yes	1
182245265	chr1	208155736	208155784	22	49	2.227273	no	no	yes	no	no	no	no	no	no	yes	16
182245279	chr1	208215524	208215561	12	38	3.166667	no	no	yes	no	no	no	no	yes	no	yes	3
182245282	chr1	208219267	208219338	21	72	3.428571	no	no	yes	no	no	no	no	yes	yes	yes	7
182245359	chr1	208459190	208459229	15	40	2.666667	no	no	no	no	no	no	no	no	no	no	1
182245428	chr1	208680480	208680533	26	54	2.076923	no	no	no	no	no	no	no	yes	no	no	1
182245463	chr1	208755569	208755619	16	51	3.1875	no	no	no	no	no	no	no	no	no	no	1
182245487	chr1	208824460	208824520	15	61	4.133333	no	no	no	no	no	no	no	no	no	no	3
182245516	chr1	208874183	208874219	19	37	2	no	no	no	no	no	no	no	no	yes	no	2
182245565	chr1	209049217	209049272	19	56	2.947368	no	no	no	no	no	no	no	no	yes	no	14
182245671	chr1	209247529	209247701	33	173	5.228571	no	no	yes	no	no	no	no	no	no	yes	7
182245708	chr1	209432260	209432290	15	31	2.066667	no	yes	yes	no	no	yes	no	yes	yes	yes	1
182245868	chr1	209922966	209923015	13	50	4	no	no	yes	no	no	no	no	yes	no	yes	2
182245898	chr1	210009911	210009987	23	77	3.347826	no	no	yes	no	no	no	no	no	no	yes	4
182245967	chr1	210259829	210259866	20	38	1.9	no	no	no	no	no	no	no	no	yes	no	1
182245968	chr1	210263091	210263119	14	29	2.071429	no	no	no	no	no	no	no	no	yes	no	1
182246014	chr1	210407261	210407297	12	37	3	no	no	yes	no	no	no	no	yes	no	yes	1
182246017	chr1	210411805	210411845	10	41	4.2	no	no	yes	no	no	no	no	no	yes	yes	1
182246025	chr1	210465850	210466211	24	362	15.346154	no	no	yes	no	no	no	no	yes	no	yes	7
182246072	chr1	210656240	210656287	25	48	1.96	no	no	yes	no	no	no	no	no	no	yes	3
182246078	chr1	210690202	210690261	25	60	2.4	no	no	yes	no	no	no	no	no	yes	yes	5
182246132	chr1	210906351	210906429	39	79	2.025641	no	no	yes	no	no	no	no	yes	yes	yes	3
182246172	chr1	211016127	211016268	35	142	4.057143	no	no	yes	no	no	no	no	no	no	yes	4
182246328	chr1	211326755	211326781	14	27	1.928571	yes	yes	yes	no	no	no	yes	yes	yes	yes	1
182246344	chr1	211381098	211381128	14	31	2.214286	no	no	yes	no	no	no	no	no	no	yes	1
182246362	chr1	211429537	211429567	16	31	1.9375	no	no	yes	no	no	no	no	no	no	yes	1
182246422	chr1	211565294	211565327	11	34	3.181818	no	no	no	no	no	no	no	no	no	no	1
182246424	chr1	211578976	211579014	13	39	3	no	no	no	no	yes	no	yes	yes	yes	yes	1
182246464	chr1	211647855	211647907	19	53	3.052632	no	no	yes	no	no	no	no	yes	yes	yes	1
182246503	chr1	211762208	211762233	11	26	2.363636	no	no	yes	no	no	no	no	no	no	yes	1
182246667	chr1	212202700	212202840	31	141	4.371428	no	no	no	no	no	no	no	yes	yes	no	2
182246768	chr1	212375106	212375187	21	82	3.666667	no	no	yes	no	no	yes	no	no	no	yes	6
182246811	chr1	212537226	212537250	11	25	2.272727	no	no	no	no	no	no	no	no	no	no	1
182246861	chr1	212653241	212653273	17	33	1.941176	no	no	no	no	no	yes	no	yes	yes	no	1
182247256	chr1	213740603	213741018	27	416	15.379311	no	no	yes	no	no	no	no	no	no	yes	1
182247261	chr1	213751342	213751374	8	33	4.125	no	no	yes	no	no	no	no	no	yes	yes	7
182247294	chr1	213856490	213856565	29	76	2.655172	no	no	yes	no	no	no	no	yes	no	yes	2
182247373	chr1	214045096	214045156	20	61	3.05	no	no	no	no	no	no	no	yes	no	no	15
182247419	chr1	214187792	214187838	7	47	7	yes	no	no	no	no	no	no	yes	no	no	3
182247452	chr1	214281570	214281605	13	36	2.769231	no	no	yes	no	no	no	yes	yes	yes	yes	2
182247531	chr1	214542107	214542199	30	93	3.03125	no	no	yes	no	no	no	no	no	yes	yes	1
182247577	chr1	214676827	214676856	14	30	2.142857	no	no	no	no	no	no	no	yes	no	no	1
182247603	chr1	214744411	214744444	12	34	2.769231	no	no	no	no	no	no	no	no	no	no	1
182247608	chr1	214767369	214767503	45	135	3.021739	no	no	no	no	no	no	no	no	no	no	3
182247650	chr1	214885792	214885854	14	63	4.5	no	no	no	no	no	no	no	no	no	no	1
182247703	chr1	215029510	215029656	49	147	2.943396	no	no	yes	no	no	no	no	no	no	yes	1
182247714	chr1	215059055	215059159	36	105	2.916667	no	no	yes	no	no	no	no	yes	no	yes	1
182247717	chr1	215064307	215064371	26	65	2.5	no	no	yes	no	no	no	no	no	no	yes	4
182247737	chr1	215128777	215128821	15	45	3.133333	no	no	yes	no	no	no	no	yes	yes	yes	5
182247836	chr1	215373242	215373361	27	120	4.666667	no	no	no	no	no	no	no	no	no	no	4
182247875	chr1	215482136	215482187	26	52	2	no	no	no	no	no	no	no	yes	yes	no	5
182247948	chr1	215712601	215712627	12	27	2.25	no	no	yes	no	no	no	no	no	no	yes	1
182247967	chr1	215742408	215742486	29	79	2.741935	no	no	yes	no	no	no	no	no	no	yes	1
182248256	chr1	216611596	216611634	21	39	1.952381	no	no	yes	no	no	no	no	no	no	yes	1
182248290	chr1	216732742	216732773	7	32	4.571429	no	no	yes	no	no	no	no	yes	no	yes	24
182248292	chr1	216741176	216741330	27	155	6	no	no	yes	no	no	no	no	no	no	yes	14
182248357	chr1	216926856	216926898	7	43	6.142857	no	no	yes	no	no	no	no	no	yes	yes	8
182248537	chr1	217405938	217405974	12	37	3.25	no	no	no	no	no	no	no	no	no	no	18
182248592	chr1	217552158	217552208	24	51	2.125	no	no	yes	no	no	no	no	yes	no	yes	2
182248606	chr1	217591198	217591279	27	82	2.965517	no	no	yes	no	no	no	no	yes	no	yes	2
182248738	chr1	217938098	217938127	15	30	2	no	no	no	no	no	no	no	no	no	no	1
182249042	chr1	218826451	218826502	18	52	2.888889	no	no	no	no	no	no	no	no	no	no	2
182249062	chr1	218885275	218885316	21	42	2	no	no	no	no	no	no	no	no	yes	no	7
182249100	chr1	218944975	218945008	16	34	2.125	no	no	no	no	no	no	no	yes	no	no	1
182249109	chr1	218959917	218959952	17	36	2.117647	no	no	no	no	no	no	no	yes	yes	no	3
182249147	chr1	219064157	219064201	10	45	4.636364	no	no	yes	no	no	no	no	yes	yes	yes	1
182249235	chr1	219338889	219338929	13	41	3.230769	no	no	no	no	no	no	no	no	no	no	5
182249358	chr1	219661303	219661350	22	48	2.181818	no	no	no	no	no	no	no	yes	yes	no	11
182249455	chr1	219991316	219991348	16	33	2.0625	no	no	yes	no	no	no	no	yes	yes	yes	1
182249618	chr1	220447519	220447558	15	40	2.666667	yes	no	no	no	no	no	no	no	no	no	1
182249779	chr1	220880229	220880270	15	42	2.8	yes	yes	yes	yes	no	no	yes	yes	yes	yes	3
182249829	chr1	220984800	220984842	21	43	2.095238	no	no	no	no	no	no	no	yes	no	no	2
182249879	chr1	221101454	221101484	16	31	1.9375	no	no	no	no	no	no	no	no	yes	no	7
182249880	chr1	221103773	221103808	9	36	4	no	no	no	no	no	no	no	no	no	no	2
182250014	chr1	221474906	221474974	21	69	3.428571	no	no	no	no	no	no	no	no	no	no	1
182250025	chr1	221496261	221496323	15	63	4.055555	no	no	no	no	no	no	no	no	no	no	1
182250045	chr1	221546002	221546040	14	39	2.928571	no	no	no	no	no	no	no	no	no	no	1
182250063	chr1	221612283	221612408	41	126	3.073171	no	no	no	no	no	no	no	yes	yes	no	14
182250098	chr1	221700092	221700234	16	143	9	no	no	no	no	no	no	no	yes	no	no	21
182250110	chr1	221741004	221741065	30	62	2.066667	no	no	yes	no	no	no	no	yes	yes	yes	1
182250125	chr1	221773284	221773334	14	51	3.642857	no	no	no	no	no	no	no	yes	no	no	3
182250150	chr1	221858671	221858708	17	38	2.294118	no	no	no	no	no	no	no	no	no	no	2
182250289	chr1	222196794	222196839	21	46	2.190476	no	no	yes	no	no	no	no	no	no	yes	4
182250442	chr1	222618258	222618291	15	34	2.266667	no	no	yes	no	no	no	yes	yes	no	yes	6
182250467	chr1	222712514	222712542	14	29	2.071429	yes	no	yes	no	yes	no	yes	yes	yes	yes	1
182250500	chr1	222818367	222818436	33	70	2.121212	no	no	yes	no	no	no	no	no	yes	yes	1
182250573	chr1	223008166	223008202	7	37	5.285714	no	no	no	no	no	no	no	no	yes	no	13
182250583	chr1	223038477	223038531	17	55	3.235294	no	no	no	no	no	no	no	yes	yes	no	3
182250604	chr1	223092415	223092453	11	39	3.545455	no	no	no	no	yes	no	no	no	no	yes	1
182250667	chr1	223199392	223199472	26	81	3.074074	no	no	no	no	no	no	no	yes	yes	no	3
182250668	chr1	223199472	223199527	29	56	2	no	no	no	no	no	no	no	yes	no	no	1
182250710	chr1	223352923	223352970	20	48	2.4	no	no	yes	no	no	no	no	yes	no	yes	1
182250802	chr1	223655018	223655044	8	27	3.375	yes	no	yes	no	no	no	no	yes	yes	yes	9
182250838	chr1	223712900	223712933	17	34	2	no	no	yes	no	no	no	yes	yes	yes	yes	1
182250869	chr1	223781193	223781222	15	30	2	no	no	yes	no	no	no	no	yes	yes	yes	1
182250894	chr1	223876519	223876846	28	328	11.931034	no	no	no	no	no	no	no	yes	no	no	16
182250963	chr1	224043255	224043313	29	59	2.068965	no	no	no	no	no	no	no	yes	no	no	1
182251132	chr1	224378517	224378919	49	403	8.22449	no	yes	yes	no	no	no	no	yes	yes	yes	19
182251145	chr1	224414454	224414509	19	56	3.157895	no	no	yes	no	no	no	no	no	no	yes	8
182251152	chr1	224434464	224434515	22	52	2.409091	yes	no	yes	no	yes	no	no	yes	yes	yes	8
182251155	chr1	224434525	224434559	15	35	2.333333	yes	no	yes	no	yes	no	no	yes	yes	yes	12
182251189	chr1	224531278	224531316	17	39	2.294118	no	no	yes	no	no	no	no	no	no	yes	22
182251403	chr1	225263192	225263264	34	73	2.147059	no	no	yes	no	no	no	no	yes	no	yes	1
182251428	chr1	225302089	225302152	29	64	2.206897	no	no	yes	no	no	no	no	no	no	yes	1
182251464	chr1	225343004	225343038	18	35	1.944444	no	no	yes	no	no	no	no	no	yes	yes	3
182251474	chr1	225374177	225374214	19	38	2	no	no	yes	no	no	no	no	yes	no	yes	25
182251587	chr1	225693229	225693326	26	98	3.769231	no	no	no	no	no	no	no	yes	yes	no	18
182251595	chr1	225707105	225707283	30	179	5.966667	no	no	yes	no	no	no	no	yes	yes	yes	17
182251685	chr1	225888339	225888387	21	49	2.333333	no	no	yes	no	no	no	no	yes	yes	yes	1
182251859	chr1	226199996	226200031	10	36	3.6	no	no	no	no	no	no	no	yes	no	no	3
182252027	chr1	226649336	226649368	17	33	1.941176	no	no	yes	no	no	no	no	yes	no	yes	1
182252051	chr1	226688114	226688149	18	36	2	no	no	yes	no	no	no	no	yes	yes	yes	1
182252076	chr1	226733154	226733185	12	32	2.666667	no	no	yes	no	no	no	no	yes	yes	yes	1
182252189	chr1	226978929	226978975	24	47	1.958333	no	no	yes	no	no	no	no	yes	yes	yes	8
182252224	chr1	227124408	227124444	17	37	2.176471	no	yes	yes	no	no	no	no	no	no	yes	6
182252248	chr1	227156419	227156490	32	72	2.25	no	no	yes	no	no	no	no	no	no	yes	7
182252250	chr1	227162862	227162941	34	80	2.352941	no	no	yes	no	no	no	no	no	no	yes	1
182252277	chr1	227213413	227213490	25	78	3.12	no	no	yes	no	no	no	no	no	no	yes	1
182252367	chr1	227410555	227410586	8	32	4	no	no	yes	no	no	yes	no	yes	no	yes	1
182252455	chr1	227659109	227659141	12	33	2.833333	no	yes	yes	no	no	no	no	yes	no	yes	1
182252526	chr1	227742963	227743002	20	40	2.05	no	no	yes	no	no	yes	no	yes	no	yes	3
182252651	chr1	227907835	227907886	25	52	2.08	no	no	no	no	no	no	no	no	no	no	2
182252746	chr1	228006897	228006938	19	42	2.210526	yes	no	no	no	no	no	yes	yes	no	no	4
182252783	chr1	228042722	228042756	17	35	2.058824	no	no	yes	no	no	no	no	yes	no	yes	2
182252790	chr1	228046718	228046780	28	63	2.25	no	no	yes	no	no	no	no	yes	no	yes	2
182252803	chr1	228083626	228083661	17	36	2.117647	no	no	yes	no	no	no	yes	yes	yes	yes	2
182252923	chr1	228310363	228310427	22	65	2.916667	no	no	yes	no	no	no	no	yes	no	yes	4
182252977	chr1	228377820	228377848	14	29	2.142857	no	no	yes	no	no	yes	no	yes	no	yes	2
182252979	chr1	228378055	228378204	37	150	4.135135	no	no	yes	no	no	yes	no	yes	yes	yes	15
182253074	chr1	228487985	228488024	17	40	2.352941	yes	no	yes	no	no	no	no	yes	yes	yes	1
182253242	chr1	228732455	228732507	27	53	2	no	no	no	no	no	no	no	no	no	no	2
182253253	chr1	228776258	228776291	14	34	2.428571	yes	no	no	no	no	no	no	no	no	no	1
182253361	chr1	229042194	229042246	9	53	6	no	yes	no	no	no	no	no	yes	yes	yes	5
182253429	chr1	229218391	229218447	30	57	1.933333	no	no	no	no	no	no	no	yes	no	no	3
182253435	chr1	229220855	229220894	21	40	1.904762	no	no	no	no	no	no	no	yes	no	no	9
182253479	chr1	229288108	229288228	27	121	4.464286	no	no	yes	no	no	no	no	yes	no	yes	7
182253497	chr1	229342114	229342155	15	42	2.8	no	no	no	yes	yes	no	no	yes	yes	yes	1
182253536	chr1	229420378	229420426	12	49	4	no	no	no	no	no	no	no	yes	no	no	1
182253662	chr1	229704691	229704715	10	25	2.5	no	no	no	no	no	yes	no	no	no	no	1
182253692	chr1	229787854	229787902	21	49	2.333333	no	no	no	no	no	no	no	yes	no	no	3
182253852	chr1	230186150	230186202	16	53	3.3125	no	no	yes	no	no	no	no	yes	yes	yes	8
182253853	chr1	230188969	230189033	18	65	3.666667	no	no	yes	no	no	no	no	no	yes	yes	1
182253854	chr1	230193452	230193535	26	84	3.230769	no	no	yes	no	no	no	no	no	no	yes	7
182253859	chr1	230226153	230226177	11	25	2.272727	no	no	yes	no	no	no	no	yes	yes	yes	1
182253868	chr1	230254516	230254544	15	29	1.933333	yes	no	yes	no	no	no	no	yes	yes	yes	1
182253872	chr1	230260179	230260210	11	32	2.909091	no	no	yes	no	no	no	no	no	no	yes	1
182253879	chr1	230274950	230274993	17	44	2.588235	no	no	yes	no	no	no	no	no	no	yes	2
182253888	chr1	230275883	230275925	19	43	2.263158	no	no	yes	no	no	no	no	yes	no	yes	7
182253911	chr1	230312261	230312293	16	33	2.0625	no	no	no	no	no	no	no	no	no	no	13
182253924	chr1	230316145	230316241	32	97	3.09375	no	yes	no	no	no	no	no	yes	no	yes	9
182253930	chr1	230332007	230332053	20	47	2.35	no	no	yes	no	no	no	no	no	no	yes	1
182253952	chr1	230393088	230393132	19	45	2.35	no	no	yes	no	no	no	no	yes	no	yes	1
182253982	chr1	230423054	230423089	17	36	2.117647	no	no	yes	no	no	no	no	yes	no	yes	2
182253985	chr1	230426223	230426267	9	45	5	yes	no	no	no	yes	no	yes	yes	no	yes	9
182254010	chr1	230494775	230494814	20	40	2.05	no	no	no	no	no	no	no	yes	no	no	4
182254028	chr1	230566380	230566509	26	130	5	no	no	no	no	no	no	no	no	no	no	22
182254031	chr1	230574532	230574586	29	55	2.034483	no	no	no	no	no	no	no	yes	no	no	12
182254121	chr1	230808904	230808961	10	58	5.636364	no	no	no	no	no	no	no	yes	no	no	1
182254199	chr1	231047675	231047728	20	54	2.75	no	no	no	no	no	no	no	yes	no	no	15
182254209	chr1	231052279	231052653	25	375	15.48	no	no	no	no	no	no	no	yes	no	no	4
182254315	chr1	231299065	231299099	14	35	2.571429	no	no	no	no	no	no	no	yes	no	no	3
182254330	chr1	231306137	231306187	14	51	3.714286	no	no	no	no	no	no	no	yes	no	no	3
182254474	chr1	231732927	231733000	21	74	3.523809	no	no	yes	no	no	no	no	no	no	yes	12
182254509	chr1	231799882	231799940	24	59	2.44	no	no	yes	no	no	no	no	yes	no	yes	1
182254518	chr1	231816868	231816911	10	44	4.5	no	no	yes	no	yes	no	no	no	no	yes	12
182254683	chr1	232239130	232239185	23	56	2.434783	no	no	no	no	no	no	no	no	no	no	7
182254702	chr1	232300623	232300744	39	122	3.128205	no	no	no	no	no	no	no	no	yes	no	1
182254751	chr1	232406577	232406764	62	188	3.032258	no	no	yes	no	no	no	no	yes	no	yes	2
182254776	chr1	232547567	232547606	11	40	3.727273	no	no	yes	no	no	no	no	no	no	yes	2
182254777	chr1	232547766	232547819	17	54	3.111111	no	no	yes	no	no	no	no	yes	no	yes	1
182254799	chr1	232629707	232629741	17	35	2.058824	no	no	no	no	no	no	yes	yes	no	no	4
182254808	chr1	232637048	232637160	36	113	3.138889	no	no	no	no	no	no	no	yes	no	no	24
182254817	chr1	232659997	232660116	39	120	3.076923	no	no	no	no	no	no	no	yes	yes	no	6
182254836	chr1	232701568	232701614	22	47	2.136364	no	no	no	no	no	no	no	yes	yes	no	3
182254839	chr1	232707753	232707786	15	34	2.266667	no	no	no	no	no	no	no	no	no	no	1
182254859	chr1	232759030	232759070	20	41	2.1	no	no	no	no	no	no	no	no	no	no	1
182254998	chr1	233134560	233134622	24	63	2.625	no	no	yes	no	no	yes	no	no	no	yes	1
182255055	chr1	233278127	233278154	13	28	2.153846	no	no	yes	no	no	no	no	no	no	yes	1
182255063	chr1	233295575	233295613	12	39	3.333333	no	no	no	no	yes	no	yes	yes	no	yes	1
182255081	chr1	233330932	233330975	10	44	4.4	no	no	yes	no	no	no	no	no	no	yes	2
182255109	chr1	233396437	233396469	12	33	2.75	no	no	no	no	no	no	no	yes	no	no	3
182255142	chr1	233515469	233515500	12	32	2.666667	no	no	no	no	no	no	no	no	yes	no	20
182255146	chr1	233536893	233536989	14	97	6.928571	no	no	yes	no	no	no	no	no	no	yes	18
182255171	chr1	233594404	233594915	35	512	14.434783	no	no	no	no	no	no	no	yes	no	no	1
182255179	chr1	233619918	233619947	8	30	3.75	no	no	yes	no	no	no	no	yes	no	yes	1
182255181	chr1	233624430	233624492	20	63	3.15	no	no	yes	no	no	yes	no	yes	yes	yes	15
182255218	chr1	233722807	233722851	16	45	2.8125	no	no	no	no	no	no	no	yes	no	no	1
182255352	chr1	234030006	234030039	11	34	3.090909	no	no	yes	no	no	no	no	no	no	yes	1
182255393	chr1	234114849	234114886	18	38	2.111111	no	no	yes	no	no	no	no	yes	yes	yes	19
182255401	chr1	234134262	234134300	10	39	3.818182	no	no	yes	no	no	no	no	yes	no	yes	1
182255431	chr1	234207381	234207434	19	54	2.842105	no	no	yes	no	no	no	no	yes	no	yes	24
182255459	chr1	234264143	234264176	17	34	2	no	no	yes	no	no	no	no	no	no	yes	1
182255582	chr1	234517202	234517244	10	43	4.3	no	no	no	no	no	no	no	yes	yes	no	2
182255596	chr1	234542415	234542481	23	67	2.913043	no	no	no	no	no	no	no	yes	yes	no	23
182255599	chr1	234546919	234546969	22	51	2.318182	no	no	no	no	no	no	no	yes	no	no	1
182255616	chr1	234609614	234609655	21	42	2	yes	no	no	no	no	yes	yes	yes	yes	no	5
182255624	chr1	234617843	234617909	30	67	2.233333	no	no	no	no	no	no	no	yes	no	no	4
182255685	chr1	234738029	234738084	16	56	3.5	no	no	no	no	no	no	no	yes	yes	no	3
182255845	chr1	235096322	235096387	24	66	2.75	no	no	no	no	no	yes	no	yes	yes	no	8
182255863	chr1	235126056	235126109	14	54	4	no	no	yes	no	no	no	no	yes	no	yes	3
182255897	chr1	235202011	235202051	21	41	1.952381	no	no	yes	no	no	no	no	no	no	yes	1
182255961	chr1	235298455	235298617	35	163	4.657143	no	no	yes	no	no	no	no	yes	no	yes	7
182256074	chr1	235447894	235447922	14	29	2.071429	no	yes	yes	no	no	no	no	no	yes	yes	5
182256081	chr1	235464461	235464510	25	50	2.04	no	yes	yes	no	no	yes	no	yes	yes	yes	1
182256104	chr1	235523402	235523477	36	76	2.111111	no	no	no	no	no	no	no	no	no	no	7
182256209	chr1	235728723	235728753	8	31	3.875	yes	no	yes	no	no	no	no	yes	no	yes	3
182256315	chr1	235957200	235957257	23	58	2.521739	no	no	no	no	no	yes	no	no	no	no	1
182256338	chr1	236011714	236011891	34	178	5.105263	no	no	yes	no	no	no	no	yes	yes	yes	24
182256417	chr1	236120687	236120795	35	109	3.054054	no	no	no	no	no	no	no	yes	yes	no	1
182256468	chr1	236186205	236186356	42	152	3.555556	no	no	yes	no	no	no	no	no	no	yes	5
182256617	chr1	236493412	236493667	26	256	10.071428	no	no	yes	no	no	no	no	yes	no	yes	3
182256637	chr1	236511059	236511091	17	33	1.941176	no	no	no	no	no	no	no	yes	no	no	2
182256641	chr1	236513600	236513639	21	40	2	no	no	no	no	no	no	no	no	no	no	9
182256647	chr1	236513806	236513852	24	47	1.958333	no	no	no	no	no	no	no	no	no	no	2
182256727	chr1	236673969	236674026	18	58	3.222222	no	no	yes	no	no	no	no	yes	no	yes	23
182256763	chr1	236755632	236757289	49	1658	33.836735	no	no	yes	no	no	no	no	no	no	yes	11
182256772	chr1	236788697	236788747	18	51	2.944444	no	no	no	no	no	no	no	no	no	no	2
182256886	chr1	237051154	237051219	31	66	2.129032	no	no	yes	no	no	no	no	yes	yes	yes	2
182256895	chr1	237055920	237056838	23	919	40.434784	no	no	yes	no	no	no	no	yes	no	yes	7
182256929	chr1	237121041	237121073	16	33	2.0625	no	yes	yes	no	no	no	no	no	no	yes	1
182256988	chr1	237217030	237217067	20	38	1.95	no	no	yes	no	no	no	no	no	no	yes	1
182257113	chr1	237452490	237452559	19	70	3.65	no	no	yes	no	no	no	no	no	no	yes	11
182257244	chr1	237717779	237717818	19	40	2.105263	no	no	yes	no	no	no	no	no	yes	yes	7
182257252	chr1	237753660	237753685	11	26	2.363636	no	no	yes	no	no	no	no	no	yes	yes	6
182257380	chr1	238095028	238095090	32	63	1.96875	no	no	no	no	no	no	no	no	no	no	1
182257406	chr1	238157620	238157672	13	53	4.214286	no	no	no	no	no	no	no	no	no	no	2
182257533	chr1	238421256	238421318	31	63	2.064516	no	no	no	no	no	no	no	no	no	no	3
182257594	chr1	238579167	238579508	32	342	10.9375	no	no	no	no	no	no	no	no	no	no	2
182257604	chr1	238580947	238581058	37	112	3	no	no	no	no	no	no	no	no	no	no	4
182257629	chr1	238641537	238641578	17	42	2.529412	no	no	no	no	no	no	no	no	no	no	23
182257647	chr1	238670203	238670276	24	74	3.083333	no	no	no	no	no	no	no	yes	no	no	3
182257758	chr1	238992648	238992807	54	160	2.981482	no	no	no	no	no	no	no	no	yes	no	6
182257804	chr1	239157075	239157112	16	38	2.375	no	no	no	no	no	no	no	no	no	no	13
182257811	chr1	239167409	239167486	41	78	1.95122	no	no	no	no	no	no	no	no	no	no	1
182257830	chr1	239191961	239191997	18	37	2.111111	no	no	no	no	no	no	no	no	no	no	1
182257923	chr1	239377911	239377977	22	67	3.090909	no	no	no	no	no	no	no	no	no	no	3
182257987	chr1	239568660	239568727	23	68	3.086957	no	no	yes	no	no	no	no	no	no	yes	6
182258035	chr1	239657391	239657438	24	48	2	no	no	yes	no	no	no	no	yes	yes	yes	1
182258082	chr1	239732171	239732972	26	802	30.961538	no	no	yes	no	no	no	no	no	no	yes	2
182258084	chr1	239740125	239740176	22	52	2.363636	no	no	yes	no	no	no	no	yes	yes	yes	1
182258198	chr1	240082930	240083293	15	364	24.555555	no	no	yes	no	no	no	no	no	no	yes	14
182258227	chr1	240159887	240159956	32	70	2.1875	no	no	yes	no	no	no	no	no	no	yes	3
182258236	chr1	240167516	240167553	14	38	2.714286	no	no	yes	no	no	no	no	no	no	yes	1
182258243	chr1	240184922	240185219	28	298	10.433333	no	no	yes	no	no	no	no	yes	yes	yes	10
182258354	chr1	240468239	240468343	22	105	4.954545	no	no	yes	no	no	no	no	yes	no	yes	14
182258511	chr1	240765986	240766087	34	102	2.921053	no	no	yes	no	no	no	no	yes	yes	yes	3
182258534	chr1	240806532	240806589	12	58	4.846154	no	no	yes	no	no	no	no	yes	no	yes	5
182258565	chr1	240877264	240877320	25	57	2.28	no	no	yes	no	no	no	no	no	no	yes	3
182258566	chr1	240877312	240877357	14	46	3.2	no	no	yes	no	no	no	no	no	no	yes	1
182258581	chr1	240910003	240910027	9	25	2.777778	no	no	yes	no	no	no	no	yes	no	yes	2
182258833	chr1	241357320	241357350	9	31	3.444444	yes	yes	no	no	no	no	yes	yes	yes	yes	8
182258895	chr1	241509014	241509104	18	91	5	no	no	yes	no	no	no	no	no	no	yes	6
182258958	chr1	241623953	241624337	64	385	6.046875	no	no	yes	no	no	no	no	yes	no	yes	9
182259059	chr1	241909391	241909426	15	36	2.4	no	no	no	no	no	no	no	yes	no	no	1
182259285	chr1	242446240	242446284	22	45	2.090909	no	no	yes	no	no	no	no	no	no	yes	1
182259306	chr1	242502645	242502702	18	58	3.222222	no	no	yes	no	no	no	no	no	no	yes	11
182259316	chr1	242535518	242535554	12	37	3.076923	no	no	no	no	no	no	no	no	no	no	1
182259629	chr1	243327260	243327556	30	297	10.4	no	no	yes	no	no	no	no	no	no	yes	1
182259675	chr1	243454869	243454945	24	77	3.208333	no	no	yes	no	no	no	no	yes	yes	yes	1
182259763	chr1	243726020	243726080	29	61	2.103448	no	no	yes	no	no	no	no	no	yes	yes	1
182259857	chr1	243980143	243980185	19	43	2.421053	no	no	yes	no	no	no	no	no	no	yes	2
182259888	chr1	244048672	244048699	12	28	2.333333	yes	no	no	no	no	no	yes	yes	no	no	16
182259889	chr1	244048802	244048833	14	32	2.357143	yes	no	no	no	no	no	yes	yes	yes	no	4
182259907	chr1	244090043	244090076	15	34	2.266667	no	yes	yes	no	no	no	no	yes	no	yes	11
182259910	chr1	244104210	244104250	20	41	2.05	no	no	no	no	no	yes	no	yes	no	no	1
182259934	chr1	244175851	244175908	19	58	3.052632	no	no	no	no	no	no	no	no	no	no	3
182259969	chr1	244276509	244276552	22	44	2.090909	no	no	no	no	no	no	no	yes	yes	no	3
182260132	chr1	244648640	244648711	34	72	2.147059	no	no	no	no	no	no	no	yes	no	no	2
182260208	chr1	244803708	244803776	34	69	2.029412	no	no	no	no	no	no	no	no	no	no	3
182260389	chr1	245106506	245106545	16	40	2.6875	yes	no	yes	no	no	no	no	no	no	yes	1
182260408	chr1	245140372	245140443	36	72	2	no	no	no	no	no	no	no	no	no	no	1
182260409	chr1	245142319	245142367	24	49	2.041667	no	no	no	no	no	no	no	yes	yes	no	1
182260449	chr1	245199304	245199329	11	26	2.363636	no	no	yes	no	no	no	no	yes	yes	yes	2
182260518	chr1	245309829	245309872	14	44	3.142857	no	no	yes	no	no	no	no	yes	no	yes	6
182260556	chr1	245351363	245351516	38	154	4.052631	no	no	yes	no	no	no	no	yes	no	yes	11
182260592	chr1	245442644	245444236	29	1593	55.060608	no	no	yes	no	no	no	no	no	yes	yes	9
182260628	chr1	245513133	245513161	12	29	2.416667	no	no	yes	no	no	no	no	yes	yes	yes	1
182260659	chr1	245577510	245578061	41	552	13.547619	no	no	yes	no	no	no	yes	yes	no	yes	9
182260697	chr1	245662178	245662209	16	32	2.0625	no	no	yes	no	no	no	no	no	no	yes	16
182260716	chr1	245695736	245695999	67	264	4.014925	no	no	yes	no	no	no	no	no	no	yes	1
182260788	chr1	245865126	245865172	10	47	5.1	no	no	yes	no	no	no	no	yes	no	yes	2
182260793	chr1	245875774	245875810	19	37	2	no	no	yes	no	no	no	no	yes	yes	yes	1
182260829	chr1	246011912	246012072	53	161	3.037736	no	no	yes	no	no	no	no	yes	no	yes	8
182260834	chr1	246024294	246025342	32	1049	33	yes	no	yes	no	no	no	no	yes	yes	yes	12
182260850	chr1	246071729	246072472	57	744	13.105263	no	no	yes	no	no	no	no	yes	yes	yes	1
182260884	chr1	246180159	246180235	24	77	3.24	no	no	yes	no	no	yes	no	no	no	yes	5
182260935	chr1	246291866	246292532	29	667	23	no	no	yes	no	no	no	no	yes	no	yes	7
182260941	chr1	246308863	246309022	54	160	2.981482	no	no	yes	no	no	no	no	yes	no	yes	2
182261001	chr1	246429759	246430206	56	448	8	no	no	yes	no	no	no	no	no	no	yes	18
182261004	chr1	246435703	246435820	31	118	3.806452	no	no	yes	no	no	no	no	yes	yes	yes	4
182261006	chr1	246455559	246455596	18	38	2.111111	no	no	yes	no	no	no	no	yes	yes	yes	1
182261029	chr1	246478335	246479230	47	896	19.0625	no	no	yes	no	no	no	no	yes	no	yes	7
182261041	chr1	246493638	246493891	65	254	4	no	no	yes	no	no	no	no	no	no	yes	8
182261046	chr1	246519876	246522091	36	2216	61.555557	no	no	yes	no	no	no	no	yes	no	yes	4
182261096	chr1	246642811	246642868	12	58	4.769231	no	no	yes	no	no	no	no	yes	no	yes	20
182261160	chr1	246758487	246758605	39	119	3.051282	no	no	yes	no	no	no	no	no	no	yes	4
182261164	chr1	246768252	246768371	40	120	3.02439	no	no	no	no	no	yes	no	yes	no	no	8
182261170	chr1	246782946	246783650	54	705	13.017858	yes	yes	yes	no	yes	no	no	yes	yes	yes	5
182261187	chr1	246800821	246801009	65	189	2.893939	no	no	yes	no	no	no	no	no	yes	yes	1
182261197	chr1	246817942	246818014	30	73	2.451613	yes	no	yes	no	no	no	no	yes	yes	yes	6
182261220	chr1	246856543	246856603	30	61	2.033333	no	no	yes	no	no	no	no	no	yes	yes	2
182261245	chr1	246923006	246923051	23	46	2	no	no	yes	no	no	no	no	no	no	yes	1
182261274	chr1	246975876	246975953	26	78	3	no	no	yes	no	no	no	no	no	no	yes	11
182261338	chr1	247115870	247118988	46	3119	67.914894	yes	no	no	no	no	no	yes	yes	yes	no	7
182261353	chr1	247175617	247175664	13	48	3.692308	no	no	no	no	no	yes	no	yes	yes	no	2
182261450	chr1	247339677	247340196	56	520	9.321428	no	no	yes	no	no	no	no	yes	no	yes	6
182261461	chr1	247363122	247363327	29	206	7.206897	no	no	no	no	no	no	no	yes	no	no	10
182261587	chr1	247656153	247656189	11	37	3.636364	no	no	yes	no	no	no	no	yes	no	yes	17
182261615	chr1	247700920	247700984	23	65	2.791667	no	no	yes	no	no	no	no	no	no	yes	22
182261617	chr1	247700966	247701203	25	238	9.615385	no	no	yes	no	no	no	no	no	no	yes	4
182261755	chr1	248001513	248001608	31	96	3.030303	no	no	no	no	no	no	no	no	no	no	1
182261757	chr1	248002018	248002054	18	37	2.055556	no	no	no	no	no	no	no	no	no	no	1
182261867	chr1	248408054	248409124	53	1071	20.207546	no	no	no	no	no	yes	no	yes	no	no	2
182261926	chr1	248641766	248641804	21	39	1.904762	no	no	yes	no	no	no	no	yes	yes	yes	5
182261932	chr1	248671297	248672143	51	847	16.607843	no	no	no	no	no	no	no	no	no	no	4
182261974	chr1	248742157	248743072	35	916	26.027779	no	no	yes	no	no	no	no	no	yes	yes	15
182261977	chr1	248746565	248748300	31	1736	55.705883	no	no	yes	yes	no	no	yes	yes	yes	yes	13
182261998	chr1	248802810	248803878	41	1069	26.073172	no	no	no	no	no	no	no	yes	yes	no	3
182262001	chr1	248812784	248812811	13	28	2.153846	no	no	yes	no	no	no	no	no	no	yes	1
182262011	chr1	248840542	248841190	54	649	12.055555	no	no	yes	no	no	no	no	yes	yes	yes	3
182262064	chr10	10733	10794	29	62	2.137931	no	no	no	no	no	no	no	no	no	no	2
182262147	chr10	174454	175057	50	604	12.08	no	no	yes	no	no	no	no	yes	no	yes	10
182262167	chr10	264277	265325	59	1049	17.847458	no	no	no	no	no	no	no	yes	yes	no	1
182262175	chr10	286504	286540	14	37	2.642857	no	no	yes	no	no	no	no	no	no	yes	1
182262190	chr10	321532	323485	49	1954	39.843136	no	no	yes	no	no	no	yes	no	yes	yes	13
182262191	chr10	329627	329666	16	40	2.5	yes	no	yes	no	no	no	no	yes	yes	yes	1
182262212	chr10	347980	348054	33	75	2.272727	no	no	yes	no	no	no	yes	no	yes	yes	2
182262227	chr10	372660	372842	35	183	5.228571	no	no	yes	no	no	no	no	yes	yes	yes	11
182262236	chr10	379829	380504	34	676	19.882353	no	no	yes	no	no	no	no	yes	yes	yes	9
182262239	chr10	384895	385217	52	323	6.211538	no	no	yes	no	no	no	no	yes	yes	yes	8
182262254	chr10	392698	392739	16	42	2.625	no	no	yes	no	no	no	no	yes	no	yes	2
182262269	chr10	411580	411763	37	184	4.972973	no	no	yes	no	no	no	no	yes	yes	yes	3
182262277	chr10	416309	416344	18	36	2	no	no	yes	no	no	no	no	yes	yes	yes	1
182262283	chr10	424903	425694	38	792	21	no	no	yes	no	no	no	no	yes	yes	yes	6
182262287	chr10	436435	437487	59	1053	18.033333	yes	no	yes	no	no	no	no	yes	yes	yes	1
182262307	chr10	455245	456483	57	1239	21.758621	no	no	yes	no	no	no	no	yes	yes	yes	5
182262316	chr10	473347	473689	56	343	6.303571	no	no	yes	no	no	no	no	yes	no	yes	4
182262337	chr10	479801	480520	44	720	16	no	no	yes	no	no	no	yes	no	yes	yes	3
182262344	chr10	489540	490229	49	690	14.04	no	no	yes	no	no	no	no	yes	yes	yes	19
182262346	chr10	491904	492076	40	173	4.341464	no	no	yes	no	no	no	no	no	no	yes	11
182262356	chr10	504522	504642	40	121	3	no	no	yes	no	no	no	no	no	no	yes	23
182262372	chr10	516350	516740	20	391	19.857143	no	no	yes	no	no	no	no	yes	yes	yes	12
182262409	chr10	557698	557737	21	40	1.904762	no	no	yes	no	no	no	no	no	no	yes	1
182262444	chr10	587567	588298	46	732	15.913043	no	no	yes	no	no	no	no	yes	yes	yes	15
182262445	chr10	594349	594626	35	278	7.942857	no	no	yes	no	no	no	no	yes	yes	yes	4
182262447	chr10	597473	597501	15	29	1.933333	no	no	yes	no	no	no	no	no	no	yes	1
182262448	chr10	600425	600609	61	185	3.015873	no	no	yes	no	no	no	no	no	yes	yes	1
182262469	chr10	623734	623811	28	78	2.785714	no	no	yes	no	no	no	no	no	yes	yes	18
182262474	chr10	632298	633003	54	706	13.074074	no	no	yes	no	no	no	yes	yes	no	yes	1
182262487	chr10	655383	655624	61	242	3.967213	no	no	yes	no	no	no	no	no	yes	yes	4
182262517	chr10	668644	668678	13	35	2.692308	no	yes	yes	no	no	no	no	yes	no	yes	1
182262528	chr10	671255	672352	26	1098	40.935482	no	no	yes	no	no	no	yes	yes	yes	yes	13
182262582	chr10	726344	726929	46	586	12.638298	no	no	no	no	no	no	yes	no	yes	no	6
182262593	chr10	730958	731274	46	317	6.913043	no	no	no	no	no	no	no	no	no	no	4
182262596	chr10	735395	738791	23	3397	145.222229	no	no	no	no	no	no	no	no	no	no	14
182262613	chr10	766080	766921	40	842	21.049999	no	no	no	no	no	no	no	no	no	no	2
182262620	chr10	777248	777986	49	739	15	no	no	no	no	no	no	no	no	no	no	8
182262627	chr10	780922	780964	14	43	3.071429	no	no	no	no	no	no	no	no	no	no	3
182262635	chr10	791764	791801	20	38	1.9	no	no	no	no	no	no	no	yes	yes	no	1
182262735	chr10	954220	954317	31	98	3.16129	no	no	no	no	no	no	no	no	no	no	20
182262747	chr10	975671	977012	41	1342	33.146343	no	no	yes	no	no	no	yes	yes	no	yes	3
182262782	chr10	1030494	1030668	57	175	3.033898	no	no	yes	no	no	no	no	no	no	yes	9
182262790	chr10	1038636	1039267	63	632	10.047619	no	yes	yes	no	no	yes	no	yes	yes	yes	8
182262795	chr10	1046462	1047563	30	1102	36.292683	no	no	yes	no	no	no	no	yes	yes	yes	2
182262798	chr10	1056729	1056753	13	25	1.923077	yes	no	yes	no	yes	no	yes	yes	yes	yes	2
182262809	chr10	1086757	1086815	18	59	3.277778	no	no	yes	no	no	no	no	no	no	yes	2
182262884	chr10	1169766	1169857	33	92	2.787879	no	no	yes	no	no	no	no	no	no	yes	2
182262899	chr10	1187330	1187430	35	101	2.885714	yes	no	yes	no	no	no	no	no	no	yes	1
182262917	chr10	1206333	1206496	57	164	2.862069	no	no	yes	no	no	no	yes	no	yes	yes	2
182262972	chr10	1232130	1232218	29	89	3	no	no	yes	no	no	no	no	yes	no	yes	6
182263008	chr10	1293337	1293381	18	45	2.555556	yes	no	yes	no	no	no	no	yes	yes	yes	1
182263017	chr10	1327733	1327771	15	39	2.733333	no	no	yes	no	no	no	no	no	yes	yes	5
182263038	chr10	1348959	1348992	14	34	2.428571	no	no	yes	no	no	no	no	no	no	yes	1
182263075	chr10	1396564	1398283	41	1720	41.951218	no	no	yes	no	no	no	yes	yes	no	yes	11
182263077	chr10	1405734	1406088	60	355	5.983333	no	no	yes	no	no	no	no	no	no	yes	13
182263099	chr10	1423569	1424209	20	641	32.049999	no	no	yes	no	no	no	no	yes	yes	yes	12
182263124	chr10	1458837	1458880	16	44	2.8125	no	no	yes	no	no	no	no	no	no	yes	2
182263130	chr10	1464078	1464866	66	789	11.954545	no	no	yes	no	no	no	yes	yes	yes	yes	1
182263139	chr10	1478562	1478938	30	377	12.633333	no	no	yes	no	no	no	no	no	no	yes	7
182263183	chr10	1526209	1526270	9	62	6.888889	yes	no	yes	no	no	no	no	yes	no	yes	19
182263185	chr10	1529042	1529378	36	337	9.444445	no	no	yes	no	no	no	no	no	no	yes	22
182263192	chr10	1540426	1542980	44	2555	58.955555	no	no	yes	no	no	no	yes	yes	no	yes	1
182263208	chr10	1558189	1558838	59	650	11	no	no	yes	no	no	no	no	no	yes	yes	1
182263233	chr10	1592231	1593427	63	1197	19	no	no	yes	no	no	no	no	no	no	yes	1
182263273	chr10	1626016	1626453	63	438	6.952381	no	no	yes	no	no	no	no	yes	yes	yes	15
182263279	chr10	1632271	1632339	31	69	2.225806	no	no	yes	no	no	no	no	yes	no	yes	14
182263292	chr10	1639192	1639281	18	90	5	no	no	yes	no	no	no	no	yes	yes	yes	23
182263337	chr10	1669943	1669975	10	33	3.5	no	no	yes	no	no	no	no	yes	yes	yes	3
182263346	chr10	1674863	1675728	33	866	26.235294	no	no	yes	no	no	no	no	yes	no	yes	4
182263348	chr10	1680081	1680257	44	177	4.022727	no	no	yes	no	no	no	no	yes	no	yes	9
182263362	chr10	1699162	1701939	42	2778	65.978722	no	no	yes	no	no	no	yes	no	no	yes	7
182263364	chr10	1711240	1711323	28	84	3	no	no	yes	no	no	no	no	no	no	yes	7
182263418	chr10	1807090	1807131	13	42	3.230769	no	no	no	no	no	no	no	no	no	no	1
182263511	chr10	1936479	1936530	22	52	2.454545	no	no	no	no	no	no	no	no	no	no	5
182263529	chr10	1971468	1971780	61	313	5.131147	no	no	no	no	no	no	no	no	no	no	3
182263564	chr10	2014554	2014595	21	42	2	yes	no	no	no	yes	no	no	no	no	yes	3
182263599	chr10	2083673	2083852	37	180	4.864865	no	no	no	no	no	no	no	no	yes	no	14
182263627	chr10	2143243	2143436	39	194	4.974359	no	no	no	no	no	no	no	yes	no	no	24
182263678	chr10	2231726	2232643	56	918	16.392857	no	no	no	no	no	no	no	yes	yes	no	2
182263684	chr10	2236158	2236196	19	39	2.052632	no	no	no	no	no	no	no	no	no	no	1
182263695	chr10	2245708	2245756	22	49	2.227273	no	no	no	no	no	no	no	yes	no	no	7
182263696	chr10	2245746	2245783	18	38	2.111111	no	no	no	no	no	no	no	yes	no	no	18
182263703	chr10	2255801	2255846	16	46	3.125	no	no	no	no	no	no	no	no	no	no	2
182263710	chr10	2265143	2265204	22	62	2.909091	no	no	no	no	no	no	no	yes	no	no	2
182263721	chr10	2281444	2281486	16	43	2.647059	no	no	no	no	no	no	no	no	no	no	1
182263724	chr10	2284421	2284526	34	106	3.147059	no	no	no	no	no	no	no	no	no	no	10
182263789	chr10	2392246	2392680	39	435	10.886364	no	no	yes	no	no	no	no	yes	yes	yes	8
182263793	chr10	2400110	2400693	28	584	20.857143	no	no	yes	no	no	no	no	yes	no	yes	10
182263804	chr10	2410320	2410356	8	37	4.625	no	no	yes	no	no	no	no	yes	no	yes	17
182263828	chr10	2436283	2436365	32	83	2.558824	no	no	yes	no	no	no	no	no	no	yes	4
182263844	chr10	2481579	2481821	36	243	6.805555	no	no	yes	no	no	no	no	no	no	yes	7
182263862	chr10	2501302	2501932	63	631	10.015873	yes	yes	yes	no	yes	yes	yes	no	yes	yes	2
182263863	chr10	2503537	2503803	39	267	6.85	no	no	yes	no	no	no	no	yes	no	yes	4
182263870	chr10	2508007	2508046	12	40	3.333333	no	no	yes	no	no	no	no	no	no	yes	5
182263891	chr10	2516983	2517042	20	60	3	no	no	yes	no	no	no	no	no	no	yes	1
182263899	chr10	2536314	2536538	40	225	5.625	no	no	yes	no	no	no	no	yes	yes	yes	3
182263916	chr10	2567081	2567125	20	45	2.25	no	yes	yes	no	no	no	no	no	no	yes	2
182263928	chr10	2583357	2584363	40	1007	25.270834	no	no	yes	no	no	no	no	no	no	yes	1
182263953	chr10	2626218	2626344	42	127	3.023256	no	no	no	no	no	no	no	no	no	no	5
182263962	chr10	2647546	2647626	20	81	4.05	no	no	no	no	no	no	no	no	no	no	1
182263967	chr10	2656394	2656782	49	389	8.102041	no	no	no	no	no	no	no	no	no	no	1
182263995	chr10	2706096	2706137	16	42	2.625	no	no	no	no	no	no	no	no	no	no	1
182264056	chr10	2815884	2815930	23	47	2.043478	no	no	no	no	no	no	no	no	no	no	1
182264113	chr10	2915749	2915820	19	72	3.789474	no	no	no	no	no	no	no	yes	yes	no	16
182264136	chr10	2963299	2963346	12	48	4	no	no	no	no	no	no	no	yes	no	no	4
182264146	chr10	2970595	2970656	18	62	3.5	no	no	no	no	no	no	no	yes	no	no	3
182264236	chr10	3084687	3085847	24	1161	47.799999	no	no	yes	no	no	no	no	no	yes	yes	2
182264263	chr10	3115210	3115608	47	399	8.489362	no	no	yes	no	no	no	no	no	no	yes	21
182264291	chr10	3184731	3184788	30	58	1.933333	no	no	no	no	no	no	no	no	no	no	1
182264302	chr10	3199422	3199479	17	58	3.388889	no	no	no	no	no	no	no	yes	no	no	1
182264338	chr10	3231435	3231983	30	549	18.548388	no	no	no	no	no	yes	no	yes	no	no	2
182264350	chr10	3251727	3252734	44	1008	22.977272	no	no	yes	no	no	no	no	no	no	yes	7
182264387	chr10	3313945	3315285	29	1341	46.967743	no	no	no	no	no	no	no	yes	yes	no	3
182264413	chr10	3360174	3360329	53	156	2.943396	no	no	no	no	no	no	no	no	no	no	10
182264415	chr10	3367246	3367288	7	43	6.25	no	no	no	no	no	no	no	no	no	no	1
182264444	chr10	3398339	3398390	24	52	2.166667	no	no	yes	no	no	no	no	no	yes	yes	1
182264455	chr10	3411146	3411385	15	240	15.882353	no	no	no	no	no	no	no	yes	yes	no	4
182264471	chr10	3420051	3420078	10	28	2.8	no	no	no	no	no	no	no	yes	yes	no	3
182264480	chr10	3434223	3434274	25	52	2.08	no	no	no	no	yes	no	no	no	yes	yes	3
182264495	chr10	3456271	3458931	46	2661	57.891304	no	no	yes	no	no	no	yes	no	yes	yes	21
182264518	chr10	3519214	3519327	23	114	4.956522	no	no	no	no	no	no	no	yes	no	no	24
182264523	chr10	3530612	3530848	59	237	4.016949	no	no	no	no	no	no	no	yes	yes	no	2
182264533	chr10	3533762	3533858	35	97	2.771429	no	no	yes	no	no	no	no	yes	yes	yes	1
182264547	chr10	3564149	3564215	34	67	1.970588	no	no	no	no	no	no	no	no	no	no	3
182264618	chr10	3706435	3706534	23	100	4.24	no	no	no	no	no	no	no	yes	no	no	2
182264619	chr10	3710970	3711020	21	51	2.428571	no	no	no	no	no	no	no	yes	no	no	1
182264697	chr10	3827871	3828018	46	148	3.208333	no	no	no	no	no	no	no	yes	yes	no	7
182264701	chr10	3828543	3828575	12	33	2.75	no	no	no	no	no	no	no	yes	yes	no	1
182264715	chr10	3859953	3860025	26	73	2.75	no	no	no	no	no	no	no	no	no	no	17
182264795	chr10	4013179	4013219	21	41	2	no	no	no	no	no	no	no	yes	no	no	2
182264817	chr10	4055426	4055458	16	33	2.125	no	no	yes	no	no	no	no	no	no	yes	4
182265022	chr10	4483613	4483737	26	125	4.884615	no	no	no	no	no	no	no	yes	yes	no	9
182265039	chr10	4513727	4513842	23	116	5.041667	no	no	yes	no	no	no	no	no	no	yes	15
182265050	chr10	4539495	4539531	17	37	2.176471	no	no	no	no	no	no	no	no	no	no	1
182265124	chr10	4738633	4738747	33	115	3.470588	no	no	no	no	no	no	no	yes	no	no	15
182265166	chr10	4818750	4818774	10	25	2.5	no	no	yes	no	no	no	no	no	no	yes	1
182265182	chr10	4890550	4890575	13	26	2	no	no	yes	no	no	no	no	yes	no	yes	1
182265185	chr10	4890605	4890662	31	58	1.903226	no	no	yes	no	no	no	no	yes	no	yes	2
182265186	chr10	4890652	4890691	17	40	2.333333	no	no	yes	no	no	no	no	yes	no	yes	2
182265279	chr10	5105282	5105330	24	49	2.041667	no	yes	yes	no	no	no	no	yes	no	yes	1
182265348	chr10	5311757	5311812	13	56	4.214286	no	no	no	no	no	no	no	no	no	no	2
182265357	chr10	5327185	5327215	9	31	3.444444	no	no	no	no	no	no	no	no	no	no	1
182265453	chr10	5503931	5504160	20	230	11.142858	no	no	no	no	no	no	no	yes	yes	no	23
182265456	chr10	5507998	5508070	37	73	1.972973	no	no	no	no	no	no	no	yes	yes	no	1
182265458	chr10	5515422	5515458	16	37	2.3125	no	no	no	no	yes	no	no	no	no	yes	3
182265505	chr10	5602152	5602454	44	303	6.886364	no	no	yes	no	no	no	no	yes	no	yes	2
182265524	chr10	5617809	5617895	24	87	3.625	no	no	yes	no	no	no	no	yes	yes	yes	13
182265535	chr10	5645244	5645279	14	36	2.571429	no	no	yes	no	no	no	no	yes	no	yes	6
182265549	chr10	5667027	5667070	15	44	3.066667	yes	no	no	no	no	no	no	yes	yes	no	1
182265649	chr10	5897367	5897420	26	54	2.076923	no	no	yes	no	no	no	no	yes	no	yes	4
182265677	chr10	5969237	5969368	46	132	2.87234	no	no	yes	no	no	no	no	yes	no	yes	2
182265740	chr10	6088185	6088227	20	43	2.15	yes	no	no	no	no	no	no	yes	no	no	1
182265742	chr10	6088989	6089021	17	33	1.941176	yes	no	no	no	no	no	no	yes	yes	no	5
182265819	chr10	6215314	6215449	38	136	3.564103	no	no	yes	yes	no	no	yes	yes	no	yes	21
182265959	chr10	6509969	6510089	39	121	3.179487	no	no	yes	no	no	no	no	no	no	yes	2
182265969	chr10	6532436	6532586	49	151	3.081633	no	no	yes	no	no	no	no	no	yes	yes	23
182266031	chr10	6702024	6702065	18	42	2.333333	no	no	yes	no	no	no	no	yes	yes	yes	1
182266097	chr10	6835731	6835776	20	46	2.3	no	no	yes	no	no	no	no	no	no	yes	9
182266149	chr10	6894552	6894684	32	133	4.15625	no	no	yes	no	no	no	no	yes	no	yes	18
182266252	chr10	7136530	7136989	57	460	8.070175	no	no	no	no	no	no	no	yes	no	no	6
182266262	chr10	7152059	7152134	39	76	1.948718	no	no	no	no	no	no	no	no	no	no	12
182266365	chr10	7378725	7378826	30	102	3.333333	no	no	yes	no	no	no	no	yes	yes	yes	9
182266451	chr10	7556866	7556897	9	32	3.555556	no	no	no	no	no	no	no	yes	no	no	1
182266482	chr10	7593328	7593880	33	553	16.787878	no	no	yes	no	no	no	no	yes	yes	yes	7
182266575	chr10	7757589	7757625	15	37	2.466667	no	no	yes	no	no	no	no	yes	no	yes	1
182266590	chr10	7803238	7803273	16	36	2.25	no	no	yes	no	no	no	no	no	no	yes	23
182266617	chr10	7868263	7868533	46	271	5.916667	no	no	yes	no	no	no	no	yes	yes	yes	1
182266757	chr10	8170914	8170981	14	68	4.75	no	no	no	no	no	no	no	no	no	no	2
182266806	chr10	8243107	8243166	16	60	3.722222	no	no	no	no	no	no	no	no	no	no	4
182266844	chr10	8295536	8295665	46	130	2.833333	no	no	no	no	no	no	no	yes	no	no	8
182266905	chr10	8362543	8363156	20	614	30.73077	no	no	no	no	no	no	no	no	no	no	1
182266926	chr10	8390697	8390738	12	42	3.5	no	no	no	no	no	no	no	no	no	no	1
182266964	chr10	8498437	8498482	25	46	1.92	no	no	no	no	no	no	no	yes	no	no	1
182267041	chr10	8639449	8639492	12	44	3.666667	no	no	no	no	no	no	no	no	no	no	3
182267072	chr10	8698578	8698641	32	64	2.03125	no	no	no	no	no	no	no	yes	no	no	7
182267120	chr10	8828512	8828549	20	38	1.9	no	no	no	no	no	no	no	no	no	no	1
182267230	chr10	9085749	9085794	16	46	2.9375	no	no	no	no	no	no	no	no	no	no	1
182267268	chr10	9150253	9150295	14	43	3.071429	no	no	no	no	no	no	no	yes	no	no	5
182267283	chr10	9206808	9206863	27	56	2.074074	no	no	no	no	no	no	no	no	no	no	1
182267287	chr10	9215285	9215392	24	108	4.461538	no	no	no	no	no	no	no	no	no	no	2
182267312	chr10	9260344	9260397	28	54	1.928571	no	no	no	no	no	no	no	no	no	no	1
182267336	chr10	9294958	9295020	21	63	3	no	no	yes	no	no	yes	no	yes	yes	yes	2
182267340	chr10	9315483	9315520	18	38	2.111111	no	no	no	no	no	no	no	yes	no	no	3
182267421	chr10	9504911	9505061	32	151	4.71875	no	no	no	no	no	no	no	no	no	no	4
182267425	chr10	9507447	9507524	26	78	2.962963	no	no	no	no	no	no	no	yes	no	no	19
182267430	chr10	9515726	9515776	27	51	1.962963	no	no	no	no	no	no	no	no	no	no	1
182267434	chr10	9517838	9517935	24	98	4.333333	no	no	no	no	no	no	no	yes	yes	no	4
182267465	chr10	9585868	9585950	32	83	2.59375	no	no	no	no	no	no	no	no	no	no	5
182267541	chr10	9748715	9748802	30	88	3.2	no	no	no	no	no	no	no	no	no	no	1
182267585	chr10	9828269	9828359	31	91	2.90625	no	no	yes	no	no	no	no	no	no	yes	1
182267638	chr10	9981089	9981115	13	27	2.076923	no	no	no	no	no	no	no	no	yes	no	3
182267728	chr10	10174109	10174152	14	44	3.142857	yes	no	no	no	no	no	no	no	no	no	23
182267774	chr10	10266133	10267327	30	1195	39.833332	no	no	no	no	no	no	yes	yes	no	no	3
182267840	chr10	10404578	10404651	38	74	2	no	no	yes	no	no	yes	no	no	no	yes	3
182267943	chr10	10765901	10765964	20	64	3.190476	no	no	no	no	no	no	no	no	no	no	5
182268058	chr10	11049959	11050001	20	43	2.15	no	no	yes	no	no	no	no	yes	yes	yes	2
182268069	chr10	11107746	11107787	22	42	1.909091	no	no	yes	no	no	no	no	yes	no	yes	2
182268076	chr10	11112805	11113060	65	256	3.938462	no	no	yes	no	no	no	no	yes	yes	yes	1
182268077	chr10	11116344	11116412	36	69	1.944444	no	no	yes	no	no	no	no	no	no	yes	1
182268082	chr10	11148162	11148241	41	80	1.95122	no	no	yes	no	no	no	no	yes	yes	yes	1
182268084	chr10	11162140	11162326	44	187	4.25	no	no	yes	no	no	no	no	yes	no	yes	16
182268097	chr10	11232717	11232794	24	78	3.25	no	no	yes	no	no	no	no	yes	no	yes	8
182268140	chr10	11344879	11344907	13	29	2.230769	no	no	no	no	no	no	no	yes	yes	no	1
182268145	chr10	11365234	11367067	36	1834	50.945946	no	no	no	no	no	no	no	yes	yes	no	4
182268146	chr10	11369301	11369757	38	457	12.131579	no	no	no	no	no	no	no	no	yes	no	20
182268157	chr10	11400840	11400875	18	36	2	no	no	no	no	no	no	no	yes	yes	no	4
182268167	chr10	11433720	11433788	32	69	2.15625	no	no	no	no	no	no	no	yes	yes	no	1
182268173	chr10	11439990	11440038	23	49	2.130435	no	no	no	no	no	no	no	no	no	no	1
182268195	chr10	11496751	11496828	25	78	3.12	no	no	yes	no	no	no	no	no	no	yes	2
182268270	chr10	11721179	11721224	10	46	4.5	no	no	no	no	no	no	no	yes	no	no	4
182268326	chr10	11885226	11885659	39	434	11.179487	no	no	yes	no	no	no	no	yes	yes	yes	16
182268379	chr10	12042879	12042908	16	30	1.9375	yes	no	yes	no	no	no	yes	yes	yes	yes	2
182268458	chr10	12170036	12170102	23	67	3	no	yes	yes	no	no	yes	no	no	no	yes	5
182268490	chr10	12244065	12244092	13	28	2.153846	no	no	yes	no	no	yes	no	yes	yes	yes	1
182268551	chr10	12349498	12349542	23	45	2	yes	no	no	no	yes	no	yes	yes	yes	yes	9
182268552	chr10	12349749	12349809	25	61	2.44	no	yes	no	no	yes	no	yes	yes	yes	yes	2
182268578	chr10	12401020	12401344	44	325	7.488889	no	no	yes	no	no	no	no	no	no	yes	1
182268629	chr10	12503174	12503213	20	40	2.1	no	no	yes	no	no	no	no	yes	no	yes	1
182268632	chr10	12504740	12504805	34	66	1.941176	no	no	yes	no	no	no	no	no	no	yes	5
182268670	chr10	12544699	12544918	20	220	11	no	no	yes	no	no	no	no	yes	no	yes	12
182268686	chr10	12568202	12568233	14	32	2.285714	no	no	yes	no	no	yes	no	no	no	yes	21
182268721	chr10	12616104	12616141	14	38	2.714286	no	no	yes	no	no	no	no	yes	no	yes	1
182268779	chr10	12775000	12776122	33	1123	34.060608	no	no	yes	no	no	no	no	no	no	yes	12
182268826	chr10	12891825	12891859	17	35	2.058824	no	no	yes	no	no	no	no	no	no	yes	1
182268835	chr10	12894422	12894458	14	37	2.642857	no	no	yes	no	no	no	no	no	no	yes	1
182268844	chr10	12966172	12966278	36	107	2.972222	no	no	yes	no	no	yes	no	no	no	yes	6
182268852	chr10	12973664	12973812	50	149	2.98	no	no	yes	no	no	no	no	yes	no	yes	8
182268861	chr10	12994426	12994450	7	25	3.571429	no	no	yes	no	no	no	no	no	no	yes	2
182268987	chr10	13283602	13283638	15	37	2.533333	no	no	yes	no	no	yes	no	yes	no	yes	1
182269023	chr10	13347491	13347519	10	29	2.9	yes	no	yes	no	no	no	yes	yes	yes	yes	3
182269110	chr10	13655737	13655789	18	53	3	no	yes	yes	no	no	yes	no	no	no	yes	1
182269111	chr10	13657134	13657174	9	41	4.4	yes	no	yes	yes	no	no	yes	yes	yes	yes	1
182269264	chr10	13973768	13973799	16	32	2	no	no	yes	no	no	no	no	yes	no	yes	1
182269321	chr10	14061091	14061163	34	73	2.147059	no	no	yes	no	no	no	no	no	no	yes	1
182269325	chr10	14068856	14068936	30	81	2.7	no	no	yes	no	no	no	no	yes	no	yes	2
182269440	chr10	14317680	14317715	15	36	2.4	no	no	yes	no	no	no	no	no	no	yes	2
182269442	chr10	14318734	14318765	15	32	2.133333	no	no	yes	no	no	no	no	no	no	yes	1
182269457	chr10	14347815	14347866	26	52	2.076923	no	no	yes	no	no	no	no	no	no	yes	1
182269552	chr10	14568310	14568728	56	419	7.642857	no	no	yes	no	no	no	no	yes	yes	yes	1
182269585	chr10	14658398	14658426	11	29	2.636364	no	no	yes	no	no	no	no	yes	yes	yes	2
182269831	chr10	15125655	15125685	12	31	2.583333	no	no	yes	no	no	no	no	no	no	yes	1
182269846	chr10	15136224	15136291	20	68	3.304348	no	no	yes	no	no	no	no	yes	no	yes	7
182269879	chr10	15168275	15168323	25	49	2	no	no	yes	no	no	no	yes	yes	yes	yes	1
182270079	chr10	15600330	15600392	17	63	3.823529	no	no	yes	no	no	no	no	no	no	yes	4
182270141	chr10	15748009	15748125	38	117	3.078947	no	no	no	no	no	no	no	yes	no	no	19
182270179	chr10	15790255	15790294	19	40	2.105263	no	no	yes	no	no	no	no	yes	yes	yes	3
182270242	chr10	15941265	15941477	30	213	7.433333	no	no	no	no	no	no	no	no	no	no	1
182270350	chr10	16272525	16272580	22	56	2.545455	no	no	no	no	no	no	no	no	no	no	1
182270365	chr10	16297028	16297087	18	60	3.388889	no	no	no	no	no	no	no	yes	no	no	9
182270391	chr10	16329627	16329655	11	29	2.636364	no	no	no	no	no	no	no	no	no	no	19
182270428	chr10	16409485	16409529	17	45	2.666667	no	no	no	no	no	no	no	no	yes	no	1
182270430	chr10	16413106	16413133	8	28	3.5	no	no	no	no	no	no	no	yes	yes	no	2
182270434	chr10	16428231	16428304	19	74	3.894737	no	no	no	no	no	no	no	no	no	no	5
182270558	chr10	16756882	16756926	23	45	2.043478	no	no	yes	no	no	no	no	yes	no	yes	1
182270571	chr10	16785412	16785526	30	115	3.78125	no	no	yes	no	no	no	no	yes	no	yes	1
182270586	chr10	16833633	16833670	9	38	4.2	no	no	yes	no	no	no	no	no	yes	yes	13
182270722	chr10	17104769	17104814	14	46	3.2	no	no	yes	no	no	no	no	no	no	yes	1
182270792	chr10	17283901	17284064	22	164	7.4	no	no	no	no	no	no	no	no	no	no	13
182270793	chr10	17288377	17288511	36	135	3.75	no	no	no	no	no	no	no	no	no	no	5
182270925	chr10	17554885	17555111	30	227	7.870968	no	no	no	no	no	no	no	yes	no	no	1
182271002	chr10	17762625	17762681	30	57	1.9	no	no	yes	no	no	no	no	yes	no	yes	6
182271032	chr10	17854318	17854389	22	72	3.363636	no	no	yes	no	no	no	no	yes	no	yes	1
182271143	chr10	18080298	18080346	20	49	2.476191	no	no	no	no	no	no	no	no	no	no	2
182271207	chr10	18171630	18171660	14	31	2.214286	no	no	yes	no	no	no	no	no	yes	yes	6
182271266	chr10	18299068	18299136	19	69	3.631579	no	no	yes	no	no	no	no	no	no	yes	2
182271453	chr10	18741434	18741723	50	290	5.8	no	no	yes	no	no	no	no	yes	no	yes	2
182271544	chr10	18960475	18960507	16	33	2.0625	no	no	no	no	no	no	no	no	no	no	4
182271557	chr10	19002167	19002227	18	61	3.5	no	no	no	no	no	no	no	no	no	no	23
182271568	chr10	19027668	19027710	17	43	2.5	no	no	no	no	no	no	no	no	no	no	2
182271650	chr10	19171482	19171708	38	227	6.078948	no	no	yes	no	no	no	no	no	no	yes	12
182271717	chr10	19306566	19306597	11	32	2.909091	no	no	yes	no	no	no	no	no	no	yes	5
[truncated: 20,539 more rows]
