# Supplementary material for: Genome-wide characterization of human minisatellite VNTRs: population-specific alleles and gene expression differences
Source: Nucleic Acids Res. 2021 Apr 13;49(8):4308–24. doi: 10.1093/nar/gkab224 (PMC8096271; doi:10.1093/nar/gkab224)
Supplement: gkab224_Supplemental_Files [file gkab224_supplemental_files.zip › Superpopulation_VNTRs.txt]

TRid	Specific allele	Specific to	Estimate	p-value	FDR
182229300	(0)	African	7.086345927	(0)	0
182418107	(0)	African	6.841349271	(0)	0
182168953	(+1)	African	5.72087188	6.71E-245	1.03E-241
182232436	(0)	African	7.025406711	4.25E-238	4.89E-235
182169847	(+2)	African	6.220868657	2.89E-222	2.66E-219
182240952	(0)	African	4.764629887	3.90E-219	2.99E-216
182264163	(0)	African	4.882592207	1.71E-214	1.12E-211
182183496	(-1)	African	4.91166372	8.47E-200	4.87E-197
182331252	(0)	African	4.439900875	2.37E-191	1.21E-188
182331426	(-1)	African	6.56171319	7.26E-189	3.35E-186
182262499	(-1)	African	5.04226925	5.63E-176	2.36E-173
182343345	(+2)	African	4.164337991	1.94E-175	7.44E-173
182174407	(-1)	African	5.169135676	7.24E-171	2.56E-168
182291431	(-1)	African	5.788013091	4.00E-170	1.32E-167
182276556	(+1)	African	5.023795166	1.11E-167	3.42E-165
182401452	(+1)	African	3.981903453	2.83E-167	8.15E-165
182385805	(-3)	African	4.929935335	2.76E-163	7.48E-161
182377708	(+1)	African	6.763990371	6.66E-163	1.70E-160
182299841	(+1)	African	4.097658383	4.91E-160	1.19E-157
182423627	(-1)	African	4.632020158	1.02E-158	2.34E-156
182346795	(-1)	African	4.851447741	7.26E-156	1.59E-153
182254892	(0)	African	4.811797665	1.09E-153	2.29E-151
182174239	(-1)	African	3.915060541	8.80E-153	1.76E-150
182261790	(-2)	African	6.718395385	2.74E-150	5.26E-148
182343835	(+1)	African	3.994745667	5.33E-149	9.82E-147
182316877	(-1)	African	4.797713866	1.11E-148	1.97E-146
182194956	(0)	African	3.83456456	1.75E-146	2.99E-144
182380753	(-1)	African	4.494562291	2.10E-146	3.45E-144
182316222	(-1)	African	5.240511465	1.12E-144	1.78E-142
182345992	(+1)	African	3.826776392	4.12E-144	6.32E-142
182174277	(-1)	African	6.095082527	7.22E-144	1.07E-141
182238684	(-1)	African	3.611777935	5.52E-143	7.95E-141
182423678	(+1)	African	3.652789888	2.49E-141	3.48E-139
182180946	(-1)	African	5.252705755	9.45E-141	1.28E-138
182193023	(-1)	African	5.389390593	1.74E-137	2.29E-135
182423923	(-1)	East Asian	6.121386679	7.80E-137	3.59E-133
182403809	(-2)	African	4.480411194	6.17E-132	7.90E-130
182267651	(+1)	African	4.181837857	3.91E-129	4.87E-127
182329276	(-1)	African	5.516080059	3.77E-127	4.57E-125
182348563	(-1)	African	4.777379501	5.52E-127	6.52E-125
182316001	(-3)	East Asian	4.820842171	2.66E-127	6.11E-124
182210880	(+2)	African	4.174357376	1.95E-125	2.24E-123
182244928	(+1)	African	5.699963481	2.99E-124	3.36E-122
182439717	(0)	African	5.291572953	4.24E-124	4.65E-122
182460642	(0)	African	3.49078117	4.38E-121	4.69E-119
182407081	(0)	European	3.607206276	2.53E-119	1.17E-115
182262419	(+1)	African	3.234422591	5.20E-117	5.44E-115
182388509	(+1)	African	4.55821246	3.72E-114	3.81E-112
182203066	(0)	African	4.295505774	5.21E-114	5.21E-112
182433746	(-2)	African	5.745154175	4.24E-113	4.16E-111
182282742	(-1)	African	3.159938889	3.60E-112	3.45E-110
182276417	(-1)	African	5.408875685	3.93E-112	3.70E-110
182211016	(0)	African	5.878815612	3.35E-111	3.08E-109
182310576	(0)	African	3.117286233	7.37E-111	6.65E-109
182461650	(-1)	African	4.548409894	2.38E-110	2.11E-108
182247285	(+1)	African	3.215112241	3.50E-110	3.04E-108
182261661	(-1)	African	5.684718924	4.39E-109	3.74E-107
182374347	(0)	African	4.47649756	4.51E-109	3.78E-107
182311248	(+1)	South Asian	8.756449285	1.78E-110	8.22E-107
182218037	(+1)	African	3.442385801	2.06E-108	1.70E-106
182399197	(-1)	African	3.210287158	3.31E-108	2.67E-106
182429875	(+2)	African	5.999741326	1.00E-106	7.96E-105
182228303	(+1)	East Asian	3.707103567	6.63E-108	1.02E-104
182262806	(-1)	African	3.473315871	2.93E-106	2.29E-104
182319973	(0)	East Asian	4.439765102	2.53E-107	2.92E-104
182284685	(+1)	African	3.082591207	5.03E-106	3.82E-104
182422393	(0)	African	3.19113942	5.07E-106	3.82E-104
182242974	(-1)	African	3.219669171	8.90E-106	6.61E-104
182169338	(+1)	East Asian	3.640898245	2.66E-106	2.45E-103
182233413	(-1)	African	4.795906751	4.76E-105	3.48E-103
182388468	(+1)	East Asian	3.394828984	1.26E-105	9.65E-103
182397261	(+1)	African	3.140677436	2.03E-104	1.46E-102
182379658	(-1)	African	3.994134595	4.87E-104	3.45E-102
182397321	(-1)	African	4.234663139	1.44E-103	1.00E-101
182244885	(-1)	African	4.519402204	4.77E-103	3.28E-101
182346453	(-1)	African	3.067778475	8.99E-103	6.09E-101
182316330	(+1)	African	6.041448496	1.52E-102	1.01E-100
182393467	(+1)	African	3.016089435	2.04E-101	1.34E-99
182392279	(0)	African	5.633596267	7.39E-101	4.79E-99
182320084	(+1)	African	5.904454116	9.19E-101	5.88E-99
182402453	(0)	African	3.421880528	6.49E-100	4.10E-98
182260458	(0)	African	4.476365059	4.63E-99	2.88E-97
182268023	(-1)	African	6.383192311	7.83E-99	4.81E-97
182331520	(+2)	African	6.081909406	9.27E-98	5.62E-96
182368415	(-4)	African	4.519663469	8.83E-97	5.28E-95
182224156	(-1)	African	5.225627688	1.17E-96	6.94E-95
182419979	(-1)	East Asian	3.170523054	3.97E-96	2.61E-93
182261586	(+1)	African	5.806337162	7.17E-95	4.18E-93
182258239	(+1)	African	2.962419313	2.05E-93	1.18E-91
182332354	(+1)	African	5.772940966	6.37E-93	3.62E-91
182280059	(-2)	African	3.280897418	9.96E-92	5.59E-90
182453616	(+1)	African	5.471139563	4.06E-91	2.25E-89
182355871	(-1)	African	5.727835382	2.45E-90	1.35E-88
182231853	(0)	African	3.296280721	3.65E-90	1.98E-88
182187511	(-1)	East Asian	3.316295559	6.08E-91	3.50E-88
182423119	(-1)	African	4.692423701	1.09E-89	5.83E-88
182429875	(-1)	African	3.783454478	2.96E-89	1.57E-87
182287223	(-1)	African	3.327962907	4.02E-89	2.11E-87
182184165	(-1)	African	5.923374509	1.20E-88	6.19E-87
182277215	(-2)	African	2.961064783	9.50E-88	4.86E-86
182263363	(0)	African	2.715776497	1.79E-87	9.08E-86
182177919	(-1)	East Asian	3.217023365	2.75E-88	1.41E-85
182358299	(+1)	African	4.853071767	8.34E-87	4.17E-85
182318091	(+1)	African	2.699973845	6.13E-86	3.03E-84
182285335	(0)	African	2.743434131	6.90E-86	3.38E-84
182214537	(-1)	African	4.744929041	8.34E-86	4.04E-84
182461200	(0)	African	2.797757466	1.12E-85	5.39E-84
182195729	(+2)	East Asian	3.458228163	3.62E-86	1.67E-83
182200254	(-1)	African	3.898268002	4.04E-85	1.92E-83
182447156	(+1)	African	4.094454447	4.23E-85	1.99E-83
182253013	(-5)	African	4.690019904	5.17E-85	2.40E-83
182340261	(+1)	African	2.669636511	7.86E-85	3.62E-83
1.82E+08	(+1)	African	6.73445215	2.10E-84	9.57E-83
182188225	(0)	African	2.706304447	3.06E-84	1.38E-82
182418708	(0)	African	3.330857066	3.22E-84	1.44E-82
182276547	(+1)	African	5.519297887	3.54E-84	1.57E-82
182440535	(-2)	African	6.284705535	8.82E-84	3.87E-82
182326708	(-4)	African	6.483118116	9.65E-84	4.19E-82
182244893	(-1)	African	2.77464041	3.24E-83	1.39E-81
182242989	(+1)	African	2.688728866	3.40E-83	1.45E-81
182297088	(+1)	African	2.743563065	1.60E-82	6.76E-81
182289303	(-6)	African	5.471990342	1.21E-81	5.06E-80
182389568	(+1)	African	4.104440192	1.45E-81	6.02E-80
182223161	(+1)	European	3.177741171	3.81E-83	8.77E-80
182261436	(+2)	African	5.217612525	2.89E-81	1.19E-79
182317607	(+1)	African	4.271150499	3.53E-80	1.44E-78
182169847	(+1)	African	2.827926759	4.42E-80	1.79E-78
182229114	(+1)	African	4.068586605	1.30E-78	5.22E-77
182316907	(-1)	African	3.239534407	1.43E-78	5.68E-77
182264348	(0)	African	4.568783546	3.06E-78	1.20E-76
182293260	(0)	African	2.952234756	5.62E-78	2.19E-76
182188037	(+1)	African	5.082170984	7.47E-78	2.89E-76
182273525	(-1)	East Asian	3.52391864	7.81E-79	3.27E-76
182194195	(0)	African	2.843311109	8.60E-78	3.30E-76
182257263	(-1)	African	2.769860155	1.26E-77	4.79E-76
182223408	(-3)	African	3.253502317	2.50E-77	9.45E-76
182265980	(0)	African	2.880673304	2.58E-77	9.66E-76
182398542	(+1)	African	3.552931841	3.50E-77	1.30E-75
182178202	(-2)	East Asian	3.263228299	7.65E-78	2.94E-75
182450399	(+1)	African	4.297736844	8.23E-77	3.03E-75
182433746	(+1)	African	3.651403375	1.36E-76	4.98E-75
182318227	(-1)	African	2.768466808	1.46E-76	5.28E-75
182350284	(+1)	African	4.377711835	6.61E-76	2.38E-74
182315173	(-5)	African	3.286825182	9.58E-76	3.42E-74
182408159	(-1)	East Asian	3.733369942	1.25E-76	4.41E-74
182437457	(-1)	South Asian	2.86625929	2.12E-77	4.87E-74
182172176	(+1)	African	6.316306056	1.96E-75	6.94E-74
182282648	(+1)	African	4.896443281	7.20E-75	2.53E-73
182194914	(0)	African	3.041862043	1.80E-74	6.26E-73
182340932	(0)	African	4.589783295	3.45E-74	1.19E-72
182319973	(-1)	African	6.048256315	4.20E-74	1.44E-72
182250847	(-1)	African	5.768587925	7.43E-74	2.53E-72
182262389	(-3)	African	2.488917134	8.89E-74	3.01E-72
182261661	(0)	African	2.997697585	1.18E-73	3.98E-72
182247474	(-1)	African	3.164831375	2.50E-73	8.35E-72
182420221	(-1)	African	4.985074115	6.49E-73	2.15E-71
182457733	(+1)	African	3.765862281	1.05E-72	3.44E-71
1.82E+08	(-1)	African	4.847913613	2.02E-72	6.60E-71
182312994	(+1)	African	4.683102731	2.12E-72	6.88E-71
182388680	(0)	European	2.904507799	4.52E-74	6.94E-71
182423123	(-1)	African	3.950582781	3.89E-72	1.25E-70
182168970	(-1)	African	4.835643605	8.22E-72	2.63E-70
182177919	(0)	African	3.124744339	1.00E-71	3.19E-70
182426332	(-1)	African	4.960240352	1.09E-71	3.44E-70
182169809	(-1)	East Asian	2.698292728	1.90E-72	6.26E-70
182401771	(+1)	East Asian	3.23548202	2.45E-72	7.53E-70
182333771	(0)	African	5.023296813	2.41E-71	7.54E-70
182446660	(0)	African	2.444126999	2.60E-71	8.09E-70
182456625	(+1)	African	6.025908354	4.38E-71	1.35E-69
182344128	(+1)	African	6.221611083	5.14E-71	1.58E-69
182234382	(0)	African	2.426642442	5.65E-71	1.72E-69
182457785	(0)	African	2.424989849	1.15E-70	3.48E-69
182236326	(+1)	African	5.846119752	1.42E-70	4.26E-69
182225509	(+1)	East Asian	3.893502744	1.60E-71	4.59E-69
182433362	(+1)	African	3.305510327	2.08E-70	6.23E-69
182316441	(-2)	African	4.418511042	2.13E-70	6.32E-69
182312596	(-1)	African	6.207772322	2.18E-70	6.45E-69
182449102	(0)	East Asian	2.808060539	8.11E-71	2.20E-68
182423407	(-2)	African	4.287807686	1.88E-69	5.52E-68
182272465	(-1)	East Asian	2.723743926	3.18E-70	8.13E-68
182369829	(+1)	African	6.165760675	1.66E-68	4.83E-67
182373960	(-1)	African	4.760803442	3.56E-68	1.03E-66
182459127	(-1)	East Asian	2.760249512	5.55E-69	1.34E-66
182431098	(0)	African	4.459421107	4.82E-68	1.39E-66
182342011	(+1)	African	2.655551889	7.33E-68	2.10E-66
182169299	(0)	European	4.691906956	2.20E-69	2.53E-66
182168976	(-1)	African	3.368855937	9.99E-68	2.84E-66
182332828	(0)	African	3.746370244	1.35E-67	3.82E-66
182273990	(-1)	African	3.017884568	3.30E-67	9.26E-66
182325426	(-2)	African	2.37523363	3.56E-67	9.94E-66
182251779	(+1)	African	5.271764881	4.51E-67	1.25E-65
182174030	(+1)	East Asian	2.603146018	1.12E-67	2.59E-65
182242992	(0)	African	2.361358607	9.72E-67	2.68E-65
182189409	(+1)	African	3.059730881	1.31E-66	3.60E-65
182373172	(-2)	African	2.913677401	1.59E-66	4.33E-65
182193102	(-2)	African	4.422052028	1.64E-66	4.43E-65
182189311	(+1)	East Asian	2.60091513	2.43E-67	5.32E-65
182455362	(-1)	African	4.03777186	5.81E-65	1.56E-63
182308875	(0)	African	2.419126051	8.31E-65	2.23E-63
182179053	(-2)	African	4.574887525	8.80E-65	2.34E-63
182367087	(-1)	African	3.850995506	1.07E-64	2.83E-63
182256450	(+1)	African	2.397785729	1.28E-64	3.37E-63
182185213	(-1)	African	2.745778551	4.46E-64	1.17E-62
182271904	(+2)	African	4.934246788	1.01E-63	2.63E-62
182180796	(+1)	African	6.049837993	1.58E-63	4.08E-62
182386149	(+2)	East Asian	2.611223604	2.25E-64	4.71E-62
182368026	(0)	African	2.799384628	3.24E-63	8.34E-62
182207364	(-2)	African	3.213344394	7.21E-63	1.85E-61
182168889	(0)	African	2.720571314	9.10E-63	2.32E-61
182427908	(+2)	European	3.50279168	5.99E-64	5.52E-61
182175032	(-1)	African	2.621325474	3.02E-61	7.61E-60
182184165	(0)	African	2.507699971	3.04E-61	7.61E-60
182344398	(+1)	African	2.559991104	3.03E-61	7.61E-60
182281278	(+1)	East Asian	2.881207781	4.70E-62	9.40E-60
182295349	(0)	African	2.532638557	5.68E-61	1.41E-59
182365602	(0)	African	2.30237898	1.13E-60	2.81E-59
182340932	(+1)	South Asian	3.215720932	2.10E-62	3.22E-59
182371420	(0)	East Asian	2.908679689	1.93E-61	3.70E-59
182423534	(-3)	African	4.250945121	1.58E-60	3.90E-59
182344799	(+1)	African	3.33724835	1.63E-60	3.99E-59
182195603	(-3)	African	2.250482682	2.20E-60	5.35E-59
182204862	(-1)	African	3.242356204	5.35E-60	1.30E-58
182264635	(-1)	African	3.497892264	7.64E-60	1.84E-58
182242991	(-1)	African	2.364789599	1.41E-59	3.38E-58
182261661	(-2)	East Asian	7.574000349	2.42E-60	4.45E-58
182440741	(-3)	African	5.309935754	2.87E-59	6.84E-58
182302008	(-4)	African	5.089643196	3.47E-59	8.23E-58
182397579	(+1)	African	2.239972101	6.02E-59	1.42E-57
182298308	(+1)	East Asian	2.89775931	1.02E-59	1.81E-57
1.82E+08	0.00E+00	African	5.679530906	7.93E-59	1.86E-57
182323376	(+1)	African	2.178715181	8.04E-59	1.88E-57
182370230	(+2)	African	2.183038637	9.88E-59	2.30E-57
182246364	(+1)	East Asian	2.852800899	1.39E-59	2.37E-57
182315814	(0)	African	3.824322124	2.31E-58	5.35E-57
182316165	(0)	African	3.537176591	5.57E-58	1.28E-56
182455748	(+1)	African	2.16893585	5.59E-58	1.28E-56
182205787	(-1)	African	2.256512903	9.08E-58	2.07E-56
182368563	(-18)	African	2.178416715	1.51E-57	3.42E-56
182292382	(0)	African	2.173801257	1.58E-57	3.56E-56
182417540	(+2)	African	3.822047635	1.72E-57	3.86E-56
182345055	(-2)	African	2.401356022	2.94E-57	6.57E-56
182343993	(0)	African	5.141794467	4.12E-57	9.17E-56
182223480	(+1)	South Asian	2.596428763	8.30E-59	9.55E-56
182172017	(+1)	East Asian	2.385763045	7.86E-58	1.29E-55
182268274	(+1)	African	2.735488429	9.12E-57	2.02E-55
182199215	(-2)	East Asian	4.636558464	1.39E-57	2.21E-55
182317257	(-1)	European	2.399511153	4.31E-58	3.31E-55
182174277	(+1)	African	5.126678663	1.64E-56	3.61E-55
182168889	(-1)	African	4.558363157	1.68E-56	3.68E-55
182386944	(-3)	African	2.617581492	2.17E-56	4.73E-55
182261466	(-1)	African	4.145349555	6.31E-56	1.37E-54
182318390	(+1)	African	2.201089058	7.65E-56	1.65E-54
182169338	(-1)	African	2.529091628	1.11E-55	2.38E-54
182203763	(0)	African	2.707116806	2.46E-55	5.28E-54
182389196	(+1)	African	3.771612765	2.89E-55	6.16E-54
182181633	(+1)	European	2.558931419	9.82E-57	6.46E-54
182388554	(0)	African	2.884986886	5.10E-55	1.08E-53
182176521	(-3)	African	4.583900156	6.02E-55	1.27E-53
182264812	(-1)	East Asian	3.204984927	1.04E-55	1.59E-53
182261141	(-1)	African	2.140394393	1.18E-54	2.49E-53
182428879	(0)	African	4.558497726	1.90E-54	3.97E-53
182385714	(+2)	African	2.353564214	5.63E-54	1.17E-52
182211016	(-1)	African	2.308978934	1.29E-53	2.67E-52
182423048	(-1)	African	2.650109609	1.60E-53	3.31E-52
182371420	(-1)	African	3.06908424	1.74E-53	3.58E-52
182189860	(-1)	American	3.620519393	1.54E-55	7.11E-52
182177592	(+1)	African	4.746197428	1.08E-52	2.21E-51
182457657	(0)	East Asian	3.765480803	1.64E-53	2.44E-51
182246564	(0)	East Asian	3.161679828	1.79E-53	2.58E-51
182260235	(+1)	African	2.180563379	1.99E-52	4.06E-51
182362413	(+1)	European	2.315546496	1.04E-53	5.98E-51
182201896	(+1)	African	4.331399601	4.18E-52	8.44E-51
182415165	(+1)	African	2.66739243	4.17E-52	8.44E-51
182368310	(+2)	American	4.088721929	4.78E-54	1.10E-50
182285645	(-1)	African	2.10881512	6.18E-52	1.24E-50
182288328	(0)	East Asian	2.264875985	1.20E-52	1.68E-50
182260668	(-3)	East Asian	4.372419838	2.33E-52	3.15E-50
182312799	(-1)	African	2.242878827	4.17E-51	8.34E-50
182324446	(-1)	East Asian	2.284820327	6.50E-52	8.55E-50
182217547	(-1)	East Asian	2.38388317	8.52E-52	1.09E-49
182307567	(0)	African	2.051818045	5.75E-51	1.15E-49
182318449	(-88)	European	3.359764947	3.59E-52	1.84E-49
182457785	(+1)	East Asian	2.643693033	2.65E-51	3.30E-49
182340623	(0)	South Asian	3.01179025	7.46E-52	6.87E-49
182261999	(+1)	African	2.010840609	3.92E-50	7.79E-49
182316998	(-1)	African	2.065195135	4.65E-50	9.19E-49
182175535	(0)	East Asian	2.346997048	1.47E-50	1.78E-48
182316161	(-1)	African	3.992143529	1.01E-49	1.98E-48
182170126	(-1)	East Asian	3.287255008	2.59E-50	3.06E-48
182184707	(0)	African	2.343906881	1.78E-49	3.49E-48
182259459	(0)	African	2.640353184	1.94E-49	3.79E-48
182316702	(-1)	African	4.065591898	2.41E-49	4.67E-48
182423119	(-2)	African	4.651942863	3.38E-49	6.54E-48
182256348	(-5)	East Asian	2.196749071	6.37E-50	7.34E-48
182421731	(0)	African	2.917403703	5.55E-49	1.07E-47
182293260	(-1)	East Asian	2.317948812	1.16E-49	1.30E-47
182321902	(-3)	African	5.88745806	8.47E-49	1.62E-47
182401906	(-3)	East Asian	2.510075102	1.86E-49	2.04E-47
182308195	(+1)	European	2.202411508	4.88E-50	2.25E-47
182170645	(+1)	African	1.963105535	1.43E-48	2.74E-47
182449697	(-1)	East Asian	2.174146829	4.22E-49	4.52E-47
182410834	(+1)	African	2.094037657	2.46E-48	4.68E-47
182184165	(+3)	East Asian	2.162675537	1.59E-48	1.66E-46
182291553	(0)	African	1.985095888	2.21E-47	4.19E-46
182423090	(0)	European	2.665018089	1.43E-48	6.00E-46
1.82E+08	(+1)	African	2.925925276	5.65E-47	1.07E-45
182169710	(0)	African	4.482971215	6.72E-47	1.26E-45
182244885	(0)	East Asian	3.149912927	1.51E-47	1.54E-45
182186316	(-1)	African	3.323325557	8.69E-47	1.63E-45
182245408	(-1)	African	3.017836176	1.34E-46	2.50E-45
182433746	(+3)	European	2.15365795	7.48E-48	2.87E-45
182170164	(-1)	African	2.366847482	1.88E-46	3.48E-45
182315173	(-6)	East Asian	2.381035433	3.49E-47	3.49E-45
182334367	(0)	East Asian	2.909896934	3.57E-47	3.50E-45
182331426	(-2)	East Asian	4.474278629	4.48E-47	4.30E-45
182176521	(-2)	African	2.014069482	2.78E-46	5.14E-45
182432450	(+1)	African	2.329700744	3.56E-46	6.55E-45
182265349	(0)	European	3.060738604	2.00E-47	7.08E-45
182330596	(-1)	East Asian	2.407996267	7.65E-47	7.19E-45
182312799	(-2)	South Asian	2.2167662	1.02E-47	7.80E-45
182242989	(0)	South Asian	4.033495209	1.24E-47	8.19E-45
182168940	(-1)	African	3.015836657	5.17E-46	9.49E-45
182262789	(+1)	African	1.962578792	8.36E-46	1.53E-44
182433321	(+2)	African	5.054696034	2.45E-45	4.46E-44
182218083	(+1)	African	1.931204379	2.61E-45	4.74E-44
182219099	(+1)	South Asian	2.215376922	9.48E-47	5.46E-44
182303301	(-1)	African	2.284669847	3.20E-45	5.78E-44
182215802	(0)	African	2.622538607	3.28E-45	5.89E-44
182384163	(+3)	East Asian	3.320238499	7.83E-46	7.21E-44
182294019	(-1)	African	1.882900364	4.25E-45	7.61E-44
182312037	(+1)	South Asian	2.275786513	1.53E-46	7.82E-44
182365553	(-1)	African	3.400509363	4.89E-45	8.73E-44
182366410	(+1)	African	4.253111002	5.02E-45	8.93E-44
182459127	(0)	South Asian	2.18744693	2.06E-46	9.48E-44
182219212	(+2)	African	3.598686439	5.39E-45	9.54E-44
182433746	(0)	African	4.453212293	5.75E-45	1.01E-43
182174214	(-1)	African	1.90268008	6.10E-45	1.07E-43
182263132	(0)	African	4.989726101	6.16E-45	1.08E-43
182373172	(0)	East Asian	2.096678561	1.32E-45	1.19E-43
182276721	(0)	African	4.578449409	7.07E-45	1.23E-43
182296542	(+1)	African	2.055032009	7.13E-45	1.24E-43
182175829	(-1)	African	2.009678475	7.61E-45	1.32E-43
182187511	(-1)	African	1.893016191	8.55E-45	1.47E-43
182168917	(0)	African	2.776380613	1.07E-44	1.83E-43
182187335	(-5)	African	3.818700403	1.07E-44	1.83E-43
182316137	(-3)	East Asian	4.762116276	2.22E-45	1.97E-43
182342107	(0)	East Asian	5.631210711	2.33E-45	2.03E-43
182343916	(0)	African	4.077110612	1.22E-44	2.08E-43
182431098	(-1)	East Asian	2.480162074	3.14E-45	2.68E-43
182462158	(+1)	African	1.888372511	2.18E-44	3.70E-43
182189115	(+1)	South Asian	2.196383609	1.00E-45	4.19E-43
182398337	(0)	African	3.635927864	2.61E-44	4.42E-43
182214339	(+2)	African	2.004147438	3.39E-44	5.72E-43
182184707	(-1)	East Asian	3.85809193	1.00E-44	8.41E-43
182429295	(+1)	African	1.896391874	5.18E-44	8.71E-43
182320152	(-1)	East Asian	3.04501999	1.11E-44	9.14E-43
182308878	(-1)	African	3.541593989	6.36E-44	1.07E-42
182242649	(-1)	East Asian	2.444244179	1.36E-44	1.10E-42
182374347	(+1)	American	4.577605375	7.76E-46	1.19E-42
182278083	(+2)	African	5.307412845	1.03E-43	1.73E-42
182369105	(+1)	European	2.722789748	6.06E-45	1.99E-42
182461221	(+1)	African	2.402005133	1.40E-43	2.33E-42
182272509	(-1)	African	1.874125719	1.47E-43	2.43E-42
182431482	(-1)	African	3.646319025	1.87E-43	3.09E-42
182317311	(-1)	African	2.486524232	1.96E-43	3.23E-42
182370165	(+1)	African	3.584233294	2.06E-43	3.37E-42
182211016	(-2)	European	3.200847852	1.55E-44	4.76E-42
182191076	(+1)	African	3.898012035	2.92E-43	4.77E-42
182342107	(+1)	European	2.290907941	1.67E-44	4.82E-42
182321902	(0)	European	3.005493047	2.23E-44	6.03E-42
182340623	(0)	African	2.167674141	4.19E-43	6.81E-42
182172294	(-1)	African	1.932184598	5.64E-43	9.15E-42
182447493	(-2)	South Asian	2.089268905	2.95E-44	1.13E-41
182181602	(+2)	African	5.696465002	8.15E-43	1.32E-41
182255497	(+1)	African	2.910402647	9.40E-43	1.51E-41
182415072	(-1)	African	2.434964008	1.45E-42	2.33E-41
182406472	(-1)	African	3.310068691	1.78E-42	2.85E-41
182170542	(+1)	African	2.106944401	1.81E-42	2.88E-41
182425578	(-1)	African	3.683444684	1.91E-42	3.03E-41
182368534	(-3)	African	1.826543058	1.94E-42	3.07E-41
182187761	(+1)	African	2.26119947	2.35E-42	3.71E-41
182216535	(+1)	East Asian	2.016514343	8.96E-43	7.11E-41
182169036	(-6)	African	2.526389354	5.76E-42	9.05E-41
182452935	(+1)	African	2.1767051	9.18E-42	1.44E-40
182347011	(0)	East Asian	2.139592711	2.66E-42	2.08E-40
182316330	(0)	East Asian	3.211703325	3.03E-42	2.33E-40
182321902	(-1)	African	2.324823736	1.60E-41	2.50E-40
182333920	(-1)	African	1.803293109	1.65E-41	2.57E-40
182452788	(+1)	East Asian	2.630292398	3.99E-42	3.01E-40
182308195	(0)	East Asian	3.441725057	4.44E-42	3.30E-40
182388453	(-1)	American	2.988381903	3.70E-43	4.26E-40
182244885	(0)	South Asian	2.926522397	1.96E-42	6.95E-40
182204182	(0)	East Asian	4.048395298	9.92E-42	7.25E-40
182389682	(+1)	East Asian	2.041050778	1.47E-41	1.06E-39
182177220	(0)	African	2.668220214	7.35E-41	1.14E-39
182170416	(-1)	East Asian	1.999378631	1.79E-41	1.27E-39
182384163	(+2)	East Asian	2.871621873	1.88E-41	1.31E-39
182316026	(-1)	East Asian	2.048840699	2.13E-41	1.46E-39
182308516	(+1)	African	1.961012632	9.87E-41	1.53E-39
182312799	(0)	East Asian	2.035098339	2.54E-41	1.72E-39
182214892	(-1)	African	2.898420795	1.92E-40	2.96E-39
182263366	(0)	African	2.510659088	3.85E-40	5.91E-39
182316222	(-4)	East Asian	2.04657988	9.15E-41	6.11E-39
182423090	(-1)	African	2.464869546	4.48E-40	6.86E-39
182235390	(-1)	African	1.787318829	4.60E-40	7.01E-39
182344328	(-1)	African	5.371526236	5.28E-40	8.03E-39
182324446	(0)	African	4.818951511	6.13E-40	9.29E-39
182236906	(0)	East Asian	4.125431191	1.59E-40	1.05E-38
182374347	(+3)	European	2.061595028	5.81E-41	1.49E-38
182371748	(-1)	African	2.435130182	1.03E-39	1.56E-38
182262470	(+1)	African	3.928426746	1.08E-39	1.62E-38
182393496	(-1)	East Asian	2.038364615	3.71E-40	2.41E-38
182170500	(+1)	African	2.217536758	1.81E-39	2.72E-38
182327484	(+1)	American	3.25264869	3.12E-41	2.87E-38
182374340	(+2)	European	1.976626302	1.38E-40	3.35E-38
182367331	(0)	East Asian	2.150142873	6.93E-40	4.43E-38
182371822	(0)	African	3.965056473	3.04E-39	4.54E-38
182192534	(-3)	East Asian	1.993845834	1.31E-39	8.27E-38
182291388	(0)	East Asian	2.374509304	1.33E-39	8.27E-38
182424141	(0)	African	1.757870203	5.87E-39	8.75E-38
182229121	(+1)	African	3.608127523	9.21E-39	1.37E-37
182255905	(+1)	African	1.982800114	9.58E-39	1.42E-37
182184165	(+1)	East Asian	1.985126916	2.58E-39	1.59E-37
182325274	(-1)	African	1.993246929	1.28E-38	1.90E-37
182417540	(+1)	African	3.121706734	1.31E-38	1.93E-37
182225943	(-2)	East Asian	3.001435219	5.22E-39	3.16E-37
182316101	(0)	African	4.203139026	2.40E-38	3.52E-37
182435236	(-2)	African	5.308305998	3.00E-38	4.39E-37
182312654	(0)	African	1.731921172	4.65E-38	6.77E-37
182356299	(-1)	African	1.735082191	5.26E-38	7.64E-37
182169338	(-2)	East Asian	3.133202653	1.60E-38	9.59E-37
182365308	(-1)	African	4.029602063	8.09E-38	1.17E-36
182376709	(+1)	European	2.013459739	5.68E-39	1.31E-36
182259655	(-1)	African	2.491655023	9.62E-38	1.39E-36
182264163	(-1)	East Asian	4.331083309	3.18E-38	1.88E-36
182332828	(+1)	South Asian	2.443741507	5.81E-39	1.91E-36
182262629	(+1)	East Asian	1.897624003	3.55E-38	2.07E-36
182242991	(+1)	South Asian	1.99369397	7.60E-39	2.33E-36
182315440	(-2)	African	5.085209522	2.71E-37	3.90E-36
182328575	(-1)	African	3.271418099	3.12E-37	4.48E-36
182315434	(-1)	African	3.523784412	3.62E-37	5.17E-36
182429966	(+1)	European	1.925727723	4.77E-38	1.05E-35
182262629	(+4)	African	4.262810344	1.02E-36	1.45E-35
182417629	(0)	African	2.587406107	1.39E-36	1.97E-35
182438350	(0)	African	2.556576054	1.74E-36	2.47E-35
182284361	(-4)	African	4.107861113	2.01E-36	2.84E-35
182433755	(+3)	African	5.461680034	2.47E-36	3.48E-35
182423841	(0)	African	5.32196788	2.57E-36	3.60E-35
182186639	(0)	African	1.782359555	3.22E-36	4.51E-35
182305868	(+1)	African	2.943642935	4.55E-36	6.34E-35
182215317	(+1)	African	3.857761073	5.33E-36	7.39E-35
182317744	(0)	African	3.857761073	5.33E-36	7.39E-35
182264163	(-1)	European	4.127538569	7.12E-37	1.49E-34
182276556	(+2)	African	3.581801089	1.13E-35	1.56E-34
182317816	(0)	East Asian	1.999936467	2.93E-36	1.68E-34
182265475	(-1)	European	2.417223875	8.69E-37	1.74E-34
182371588	(+1)	African	1.732801584	1.48E-35	2.04E-34
182170638	(0)	European	2.145594523	1.14E-36	2.18E-34
182203085	(0)	African	2.237822637	1.91E-35	2.62E-34
182318676	(-1)	East Asian	2.051377317	5.35E-36	3.04E-34
182276237	(0)	East Asian	4.644097989	5.47E-36	3.07E-34
182366410	(-1)	African	4.589970159	2.79E-35	3.82E-34
182225509	(0)	European	2.769553393	2.11E-36	3.89E-34
182272465	(-2)	African	4.848528495	3.01E-35	4.11E-34
182242992	(+3)	East Asian	1.869751385	8.79E-36	4.88E-34
182368609	(-4)	African	2.279258893	3.62E-35	4.93E-34
182177449	(+1)	South Asian	1.876528737	1.75E-36	5.03E-34
182433746	(-1)	East Asian	1.977312083	9.68E-36	5.31E-34
182242161	(-1)	East Asian	2.05454866	1.03E-35	5.60E-34
182288829	(+1)	African	3.334946569	4.16E-35	5.65E-34
182281855	(-7)	African	1.683778956	4.23E-35	5.73E-34
182384503	(+1)	European	2.147772249	3.29E-36	5.83E-34
182384046	(-3)	African	2.265950206	4.73E-35	6.38E-34
182208126	(0)	African	1.836292875	4.87E-35	6.56E-34
182371154	(-3)	East Asian	1.820663799	1.51E-35	8.10E-34
182373478	(0)	African	2.253801974	8.70E-35	1.17E-33
182185213	(0)	European	2.966022113	1.14E-35	1.89E-33
182423841	(+1)	European	1.8687372	1.15E-35	1.89E-33
182368629	(-19)	East Asian	2.099126688	4.44E-35	2.35E-33
182264348	(+1)	African	6.033436577	2.13E-34	2.85E-33
182242989	(+4)	East Asian	3.502629388	5.78E-35	3.02E-33
182170668	(+2)	African	5.151865767	3.44E-34	4.59E-33
182266164	(-1)	African	3.961572948	3.95E-34	5.26E-33
182445310	(+1)	African	2.809621325	4.12E-34	5.47E-33
182242989	(+3)	African	4.804140002	4.14E-34	5.48E-33
182350333	(-2)	African	3.491399354	4.29E-34	5.66E-33
182334853	(-2)	African	3.35849955	4.49E-34	5.91E-33
182373172	(+2)	East Asian	2.554597202	1.63E-34	8.41E-33
182367972	(-1)	African	3.076763111	6.50E-34	8.53E-33
182301612	(+1)	American	2.168072551	1.25E-35	9.61E-33
182340932	(+1)	East Asian	2.054886046	2.00E-34	1.02E-32
182317118	(-1)	East Asian	1.840584004	2.23E-34	1.13E-32
182378042	(-1)	African	3.159995244	9.82E-34	1.28E-32
182460071	(0)	African	2.908093238	1.06E-33	1.38E-32
182348869	(-1)	East Asian	2.084622396	2.83E-34	1.42E-32
182209119	(0)	African	2.292863134	1.10E-33	1.43E-32
182318295	(0)	South Asian	1.928953404	5.51E-35	1.49E-32
182373806	(+1)	East Asian	2.791588735	3.18E-34	1.58E-32
182431098	(-1)	South Asian	2.112962608	8.40E-35	2.15E-32
182255497	(+4)	African	4.14270895	2.03E-33	2.63E-32
182432695	(+1)	East Asian	1.787150445	7.40E-34	3.63E-32
182182601	(-1)	European	2.148429641	2.61E-34	4.15E-32
182168889	(+4)	East Asian	1.772518038	8.82E-34	4.27E-32
182428060	(-1)	European	2.003152125	2.94E-34	4.51E-32
182169759	(-1)	African	1.752197278	5.46E-33	7.07E-32
182232436	(-1)	African	1.991622489	7.33E-33	9.46E-32
182365602	(+1)	East Asian	6.618556082	1.97E-33	9.46E-32
182344918	(+1)	African	2.926385482	7.78E-33	1.00E-31
182432804	(-1)	African	1.583171259	1.03E-32	1.32E-31
182292382	(0)	East Asian	1.775091491	3.01E-33	1.43E-31
182368651	(-1)	African	4.282986778	1.22E-32	1.56E-31
182360266	(+1)	East Asian	2.170460287	3.32E-33	1.56E-31
182319651	(-1)	European	1.781399473	1.07E-33	1.59E-31
182263132	(+1)	South Asian	1.871415618	8.69E-34	2.11E-31
182257321	(-1)	African	2.148249216	1.73E-32	2.20E-31
182442166	(0)	African	4.480974036	1.76E-32	2.24E-31
182231853	(+1)	East Asian	2.353691602	4.95E-33	2.30E-31
182461174	(+1)	African	2.7301548	1.92E-32	2.44E-31
182432695	(+1)	African	1.602556058	2.29E-32	2.90E-31
182453488	(-1)	European	2.149155883	2.20E-33	3.16E-31
182346095	(+1)	African	5.295032491	2.87E-32	3.62E-31
182317106	(-1)	African	2.592267874	3.14E-32	3.94E-31
182169847	(0)	European	6.609562961	3.05E-33	4.26E-31
182354637	(+2)	African	1.614476391	3.92E-32	4.92E-31
182346418	(-1)	African	2.851994108	4.08E-32	5.10E-31
182172324	(-1)	African	1.716259086	4.27E-32	5.33E-31
182450399	(-1)	African	6.464567051	4.64E-32	5.77E-31
182423090	(-1)	East Asian	2.549054834	1.30E-32	6.00E-31
182402029	(0)	African	3.439017506	5.25E-32	6.52E-31
182265980	(-2)	South Asian	2.435697095	2.94E-33	6.76E-31
182459195	(-2)	African	1.590386866	6.11E-32	7.57E-31
182378042	(+1)	African	4.458385014	6.36E-32	7.85E-31
182426332	(0)	East Asian	4.102834896	2.00E-32	9.13E-31
182343865	(-2)	African	4.712014363	7.59E-32	9.35E-31
182368473	(-1)	African	2.388353425	9.36E-32	1.15E-30
182401906	(-3)	African	1.656315275	1.04E-31	1.27E-30
182368993	(+2)	African	1.832173633	1.28E-31	1.56E-30
182229121	(0)	African	1.708790211	1.38E-31	1.68E-30
182433746	(-3)	African	3.860664835	1.88E-31	2.29E-30
182344574	(-1)	African	1.614338183	1.94E-31	2.35E-30
182195934	(+1)	European	1.858744495	1.83E-32	2.40E-30
182302026	(0)	European	2.189547401	1.80E-32	2.40E-30
182318207	(+1)	African	1.612071538	2.22E-31	2.68E-30
182412667	(-4)	East Asian	2.022176403	6.40E-32	2.89E-30
182374340	(-2)	East Asian	2.260230166	6.63E-32	2.96E-30
182174705	(+1)	European	2.685968845	2.59E-32	3.22E-30
182395792	(+1)	European	1.732158597	2.54E-32	3.22E-30
182312303	(+2)	African	4.688236869	2.77E-31	3.34E-30
182295266	(-1)	African	2.571527999	3.14E-31	3.78E-30
182244893	(0)	South Asian	1.759586351	1.95E-32	4.29E-30
182169847	(0)	South Asian	6.556999367	3.53E-32	7.39E-30
182327179	(0)	African	2.023388848	6.43E-31	7.72E-30
182315814	(-1)	European	2.596947989	6.67E-32	8.08E-30
182181602	(0)	East Asian	1.735896636	1.92E-31	8.50E-30
182350437	(-1)	European	2.54988555	7.54E-32	8.90E-30
182317780	(-2)	European	1.897379047	9.23E-32	1.06E-29
182298694	(0)	South Asian	1.774449919	5.34E-32	1.07E-29
182182434	(0)	European	2.02327745	1.10E-31	1.23E-29
182422866	(-2)	European	2.061240832	1.13E-31	1.24E-29
182386450	(+1)	South Asian	1.770188751	9.53E-32	1.76E-29
182454990	(+1)	South Asian	7.661322281	9.46E-32	1.76E-29
182173436	(+1)	African	2.962951225	1.54E-30	1.84E-29
182302026	(-1)	African	2.681109029	1.60E-30	1.90E-29
182461847	(-1)	African	1.587700501	1.64E-30	1.95E-29
182318359	(-1)	European	1.899720518	2.09E-31	2.24E-29
182422064	(+4)	European	3.232589675	2.48E-31	2.59E-29
182272465	(-1)	African	1.516431018	2.32E-30	2.76E-29
182217738	(-1)	East Asian	1.964371408	6.91E-31	3.03E-29
182245430	(-1)	African	1.510394249	3.98E-30	4.71E-29
182396437	(-1)	African	1.50879359	4.68E-30	5.53E-29
182334282	(0)	African	4.689734037	4.77E-30	5.61E-29
182291942	(-1)	European	1.797043441	6.17E-31	6.31E-29
182428048	(0)	European	2.797498455	7.37E-31	7.38E-29
182170126	(0)	European	2.351254345	9.27E-31	9.08E-29
182250903	(-1)	South Asian	2.240815218	5.66E-31	1.00E-28
182319651	(0)	African	4.676339694	9.22E-30	1.08E-28
182348869	(0)	African	2.371248193	9.98E-30	1.17E-28
182242992	(-1)	East Asian	2.093662355	2.97E-30	1.29E-28
182334367	(+1)	European	2.362408129	1.41E-30	1.35E-28
182205787	(0)	East Asian	3.729896851	3.19E-30	1.37E-28
182203066	(+1)	European	2.655365962	1.54E-30	1.45E-28
182240952	(+1)	East Asian	6.467619463	3.53E-30	1.51E-28
182291942	(+1)	African	4.614965745	1.33E-29	1.56E-28
182313792	(+1)	East Asian	1.904338433	3.71E-30	1.57E-28
182457631	(0)	South Asian	1.714329467	1.11E-30	1.90E-28
182320591	(0)	African	2.400541445	2.07E-29	2.41E-28
182460879	(+1)	European	1.684582391	2.78E-30	2.56E-28
182172613	(-1)	East Asian	1.940245109	6.28E-30	2.63E-28
182416691	(-1)	African	1.492308868	2.58E-29	3.00E-28
182346274	(-1)	American	2.263201771	6.70E-31	4.41E-28
182277215	(-3)	African	5.793339197	4.02E-29	4.67E-28
182170542	(0)	European	1.660900374	5.43E-30	4.90E-28
182455328	(+1)	African	1.558875303	4.30E-29	4.98E-28
182308139	(0)	African	1.510185905	4.37E-29	5.05E-28
182390662	(0)	African	1.510643437	4.78E-29	5.50E-28
182317816	(+2)	European	2.376532938	6.22E-30	5.51E-28
182250903	(0)	African	1.660406649	5.28E-29	6.06E-28
182278083	(+1)	African	1.892697523	5.51E-29	6.31E-28
182343835	(0)	East Asian	3.975123965	1.68E-29	6.95E-28
182423761	(0)	European	1.663270393	8.40E-30	7.30E-28
182370230	(+2)	East Asian	1.646832596	1.86E-29	7.63E-28
182368449	(+1)	East Asian	1.660579887	1.99E-29	8.11E-28
182318900	(0)	European	1.928372899	9.86E-30	8.41E-28
182388468	(0)	African	6.434580195	7.77E-29	8.88E-28
182349176	(+1)	European	2.564338974	1.16E-29	9.68E-28
182265980	(-2)	European	2.192699975	1.34E-29	1.08E-27
182461988	(0)	European	1.835884219	1.32E-29	1.08E-27
182170645	(0)	European	3.116859893	1.39E-29	1.08E-27
182386450	(+1)	European	1.69002836	1.37E-29	1.08E-27
182346095	(+2)	African	4.731823962	9.53E-29	1.09E-27
182368416	(0)	African	6.426860684	1.09E-28	1.24E-27
182442553	(+1)	African	5.405951452	1.19E-28	1.35E-27
182374340	(+2)	South Asian	1.677432835	9.53E-30	1.57E-27
182320591	(+1)	European	2.440636153	2.44E-29	1.88E-27
182370381	(-2)	European	1.640388609	2.94E-29	2.22E-27
182368461	(+1)	European	2.265574793	3.35E-29	2.49E-27
182308875	(+1)	East Asian	3.945747232	7.34E-29	2.96E-27
182169057	(0)	East Asian	2.117659884	7.76E-29	3.11E-27
182172466	(+1)	African	1.669944042	3.00E-28	3.40E-27
182462669	(-1)	African	5.377590126	4.49E-28	5.06E-27
182195410	(+1)	East Asian	2.226270428	1.82E-28	7.21E-27
182312477	(-2)	African	1.559903269	7.19E-28	8.10E-27
182426512	(+1)	African	1.450735708	9.32E-28	1.05E-26
182429295	(+2)	African	3.095689842	1.18E-27	1.32E-26
182254668	(+1)	European	1.663365317	1.90E-28	1.39E-26
182246659	(0)	South Asian	1.958426068	8.91E-29	1.41E-26
182374347	(+3)	South Asian	1.692854285	9.18E-29	1.41E-26
182403552	(0)	European	2.637629508	1.99E-28	1.43E-26
182291561	(-1)	East Asian	1.662943966	4.01E-28	1.58E-26
182194380	(-1)	East Asian	1.803604949	5.12E-28	2.00E-26
182326708	(-3)	East Asian	1.596660682	5.24E-28	2.03E-26
182176521	(0)	European	1.678701281	3.10E-28	2.19E-26
182211016	(-2)	East Asian	2.191683123	5.83E-28	2.24E-26
182271904	(-2)	African	2.573028409	2.11E-27	2.36E-26
182434552	(-3)	African	4.152372506	2.37E-27	2.65E-26
182258201	(-1)	African	2.718287782	2.41E-27	2.68E-26
182329486	(-1)	South Asian	2.311649364	1.97E-28	2.93E-26
182452977	(-1)	European	1.675801565	4.29E-28	2.99E-26
182182434	(-1)	African	2.731911686	2.94E-27	3.26E-26
182426888	(0)	African	2.749128503	3.04E-27	3.37E-26
182170558	(-2)	African	4.368081326	3.67E-27	4.05E-26
182442553	(-1)	African	3.517245254	4.24E-27	4.67E-26
182300734	(0)	East Asian	6.331707694	1.23E-27	4.69E-26
182272465	(0)	European	4.285406948	6.90E-28	4.74E-26
182179043	(+1)	African	2.164475011	4.39E-27	4.83E-26
182340890	(+1)	South Asian	1.62004753	3.84E-28	5.52E-26
182403652	(0)	European	1.591521845	8.44E-28	5.72E-26
182292382	(-1)	European	4.897631329	9.57E-28	6.39E-26
182370381	(0)	American	1.884755043	1.16E-28	6.67E-26
182214339	(+3)	African	1.63740804	6.74E-27	7.39E-26
182401906	(-4)	European	2.333744239	1.16E-27	7.66E-26
182395792	(0)	African	4.888197201	7.22E-27	7.90E-26
182433755	(0)	East Asian	2.820319898	2.34E-27	8.84E-26
182462158	(+2)	East Asian	1.817461231	2.51E-27	9.40E-26
182328623	(0)	African	2.26775756	8.86E-27	9.67E-26
182370230	(0)	European	1.757187236	1.64E-27	1.06E-25
182310798	(+1)	European	1.611836827	1.80E-27	1.15E-25
182345992	(0)	European	4.529612915	1.85E-27	1.17E-25
182462986	(0)	African	1.523990898	1.14E-26	1.24E-25
182398542	(0)	East Asian	2.258260702	3.91E-27	1.45E-25
182170788	(+1)	African	3.173696404	1.44E-26	1.56E-25
182393121	(-1)	East Asian	3.091585116	4.31E-27	1.59E-25
182331252	(+1)	East Asian	6.300915018	4.35E-27	1.59E-25
182460907	(+2)	European	1.651452833	2.74E-27	1.70E-25
182389568	(0)	European	2.11106011	3.16E-27	1.94E-25
182368993	(+1)	African	2.790031245	2.10E-26	2.28E-25
182368416	(-1)	East Asian	1.56284397	6.52E-27	2.36E-25
182417629	(+1)	European	1.789223054	5.11E-27	3.10E-25
182180535	(+1)	European	2.665568237	5.28E-27	3.16E-25
182295349	(+2)	African	4.791275298	3.13E-26	3.38E-25
182362116	(+1)	East Asian	1.663441333	9.62E-27	3.46E-25
182169886	(-1)	African	2.121929538	3.49E-26	3.77E-25
182386450	(-1)	African	3.580911997	3.70E-26	3.98E-25
182280875	(+1)	African	3.153277803	4.40E-26	4.72E-25
182423107	(+4)	African	4.315276688	4.55E-26	4.87E-25
182397868	(+3)	African	4.189385747	6.85E-26	7.32E-25
182368563	(-19)	American	3.345439188	1.53E-27	7.81E-25
182384531	(-1)	South Asian	1.992967047	6.52E-27	9.09E-25
182339475	(0)	South Asian	2.113077986	7.38E-27	1.00E-24
182247194	(-1)	East Asian	1.602626504	3.18E-26	1.14E-24
182416565	(-3)	African	1.422741533	1.27E-25	1.35E-24
182450753	(+1)	East Asian	1.567139697	4.15E-26	1.47E-24
182316985	(-2)	East Asian	1.736593263	4.89E-26	1.72E-24
182264721	(+1)	African	1.393563241	1.69E-25	1.79E-24
182229121	(-1)	African	2.770410124	2.04E-25	2.17E-24
182301111	(-5)	African	4.568267204	2.10E-25	2.22E-24
182263366	(-1)	South Asian	1.671965073	1.76E-26	2.32E-24
182314845	(0)	European	1.54228093	4.41E-26	2.60E-24
182278286	(-1)	European	2.299174933	5.38E-26	3.14E-24
182316306	(-1)	European	1.593334735	6.64E-26	3.82E-24
182316137	(-1)	African	2.843058975	3.92E-25	4.14E-24
182175685	(+2)	African	1.916167599	3.98E-25	4.20E-24
182316868	(0)	African	1.542917753	4.07E-25	4.28E-24
182270425	(-1)	American	2.271252746	1.12E-26	5.14E-24
182214339	(+5)	East Asian	1.729416391	1.55E-25	5.39E-24
182461082	(+1)	South Asian	1.680136946	4.31E-26	5.52E-24
182461768	(-3)	African	3.859905398	5.79E-25	6.08E-24
182247194	(+2)	East Asian	7.294608701	1.99E-25	6.90E-24
182369977	(+1)	African	1.635311823	6.64E-25	6.95E-24
182260668	(-2)	African	1.665555659	8.41E-25	8.79E-24
182450753	(0)	African	1.42241789	1.14E-24	1.19E-23
182318359	(-1)	American	2.080490973	2.85E-26	1.19E-23
182261999	(+1)	East Asian	1.516761564	3.55E-25	1.22E-23
182432695	(+2)	East Asian	2.369549258	3.97E-25	1.35E-23
182433852	(-1)	African	3.455444698	1.35E-24	1.40E-23
182334282	(+1)	European	1.709056275	2.47E-25	1.41E-23
182262499	(0)	African	1.693892886	1.40E-24	1.45E-23
182331426	(-3)	European	1.576935375	2.64E-25	1.48E-23
182405813	(+1)	South Asian	1.624774381	1.21E-25	1.51E-23
182262419	(+2)	African	5.547769386	1.70E-24	1.76E-23
182457631	(+1)	East Asian	2.040587946	6.13E-25	2.08E-23
182423082	(-1)	European	1.539442327	4.07E-25	2.26E-23
182261856	(0)	African	1.708053943	2.26E-24	2.33E-23
182342011	(0)	South Asian	2.736377137	2.15E-25	2.61E-23
182402029	(+2)	South Asian	1.746264989	2.24E-25	2.65E-23
182310966	(0)	East Asian	1.632234087	8.98E-25	3.02E-23
182368993	(0)	South Asian	1.557909016	2.87E-25	3.30E-23
182211786	(+1)	East Asian	1.563330614	1.06E-24	3.54E-23
182360266	(+4)	African	2.533428652	3.52E-24	3.63E-23
182224111	(+1)	African	1.340678196	3.94E-24	4.05E-23
182289303	(-4)	African	3.169939575	4.41E-24	4.53E-23
182325068	(0)	East Asian	1.565242351	1.52E-24	5.05E-23
182344918	(-1)	African	2.866228208	5.07E-24	5.19E-23
182316101	(+1)	European	1.539563663	1.06E-24	5.81E-23
182194914	(-1)	European	2.427828834	1.09E-24	5.92E-23
182325274	(0)	European	1.527992324	1.11E-24	5.94E-23
182292415	(-1)	East Asian	1.564402064	1.99E-24	6.54E-23
182398526	(+1)	African	3.726373682	7.86E-24	8.03E-23
182317118	(-2)	American	1.771031563	2.16E-25	8.29E-23
182293260	(-1)	South Asian	1.550584049	9.37E-25	1.03E-22
182333771	(-2)	South Asian	1.976048332	9.19E-25	1.03E-22
182240952	(+1)	European	4.103824619	2.10E-24	1.11E-22
182242992	(+4)	South Asian	1.665445415	1.04E-24	1.12E-22
182293039	(-1)	East Asian	1.493714581	4.32E-24	1.41E-22
182341264	(0)	African	1.528826422	1.41E-23	1.44E-22
182170167	(-2)	African	1.406561036	1.43E-23	1.45E-22
182250903	(-1)	European	1.855754548	3.16E-24	1.65E-22
182316101	(+1)	American	1.852584763	5.74E-25	2.03E-22
182261661	(-2)	South Asian	2.312448127	2.36E-24	2.47E-22
182263013	(+1)	African	5.995805222	2.87E-23	2.91E-22
182295847	(+1)	African	1.646210092	3.08E-23	3.11E-22
182312073	(+2)	South Asian	1.717312467	3.15E-24	3.23E-22
182423761	(0)	South Asian	1.496176223	3.27E-24	3.27E-22
182407081	(-1)	African	4.683000246	3.29E-23	3.33E-22
182172339	(0)	African	1.361527396	3.40E-23	3.42E-22
182339475	(+1)	East Asian	1.457370133	1.07E-23	3.48E-22
182204182	(+2)	African	4.842157091	3.56E-23	3.58E-22
182240887	(-1)	African	2.676374697	3.61E-23	3.63E-22
182255497	(0)	East Asian	4.669852639	1.21E-23	3.88E-22
182263132	(+1)	East Asian	1.495480985	1.21E-23	3.88E-22
182343835	(0)	South Asian	3.234477613	4.27E-24	4.19E-22
182307100	(-1)	East Asian	1.614956781	1.34E-23	4.24E-22
182402029	(+1)	East Asian	1.879956609	1.35E-23	4.24E-22
182258163	(+1)	South Asian	1.839658709	4.48E-24	4.30E-22
182318405	(-1)	African	3.200039689	4.40E-23	4.40E-22
182462158	(0)	European	2.096326401	8.88E-24	4.60E-22
182296736	(+1)	European	1.464091315	9.60E-24	4.91E-22
182416565	(-2)	East Asian	1.526433128	1.60E-23	5.01E-22
182461768	(-2)	African	1.381562134	5.09E-23	5.09E-22
182388554	(+1)	South Asian	2.10517017	5.70E-24	5.35E-22
182316936	(0)	East Asian	1.882263976	1.90E-23	5.92E-22
182342115	(-2)	African	5.098685912	6.03E-23	6.01E-22
182324679	(-7)	European	2.148428435	1.21E-23	6.13E-22
182422326	(+1)	European	1.466391939	1.24E-23	6.19E-22
182170226	(-1)	African	1.90569975	6.65E-23	6.61E-22
182376191	(+4)	East Asian	1.813331355	2.44E-23	7.54E-22
182408568	(-1)	African	1.409131972	7.75E-23	7.69E-22
182430874	(+1)	South Asian	2.40493985	8.39E-24	7.73E-22
182262389	(-4)	African	1.86093489	8.61E-23	8.52E-22
182397261	(0)	European	4.051398999	1.81E-23	8.94E-22
182173990	(+2)	East Asian	2.109300055	3.34E-23	1.02E-21
182205787	(+1)	African	3.532172786	1.10E-22	1.09E-21
182195719	(+1)	East Asian	1.768116716	3.80E-23	1.16E-21
182350333	(-3)	South Asian	2.542231597	1.31E-23	1.18E-21
182207364	(-1)	South Asian	1.476027528	1.34E-23	1.19E-21
182462669	(0)	East Asian	2.156124962	4.03E-23	1.22E-21
182285647	(-1)	East Asian	1.743887691	4.24E-23	1.28E-21
182423107	(+1)	African	2.071401479	1.35E-22	1.33E-21
182351406	(-3)	European	1.955829321	2.77E-23	1.36E-21
182268071	(+1)	African	2.31471384	1.47E-22	1.45E-21
182399197	(0)	European	4.297970598	3.12E-23	1.51E-21
182265713	(-1)	East Asian	2.395011955	5.13E-23	1.53E-21
182264695	(-2)	American	2.85765562	4.69E-24	1.54E-21
182323376	(+2)	European	1.474820906	3.45E-23	1.65E-21
182400833	(+1)	African	1.289632226	1.70E-22	1.67E-21
182412869	(-1)	East Asian	1.62174544	6.08E-23	1.81E-21
182208126	(-2)	African	4.256833904	1.85E-22	1.82E-21
182177661	(-1)	South Asian	1.473392236	2.13E-23	1.85E-21
182374347	(+2)	East Asian	1.452737419	6.74E-23	1.99E-21
182314845	(0)	South Asian	1.467269709	2.33E-23	1.99E-21
182433379	(-12)	European	1.910724563	4.29E-23	2.04E-21
182338495	(-1)	European	1.547313032	4.37E-23	2.05E-21
182225509	(0)	South Asian	2.006213803	2.57E-23	2.15E-21
182276721	(0)	East Asian	2.876619418	7.33E-23	2.15E-21
182203085	(+2)	African	1.285080292	2.26E-22	2.21E-21
182204182	(+4)	European	1.467512583	5.02E-23	2.33E-21
182413455	(-1)	African	1.558299242	2.40E-22	2.34E-21
182280598	(+1)	East Asian	1.730036164	8.17E-23	2.38E-21
182287223	(0)	European	2.326462173	5.92E-23	2.73E-21
182316165	(-1)	East Asian	1.724911624	9.55E-23	2.77E-21
182317476	(-1)	East Asian	2.218942651	1.10E-22	3.18E-21
182316868	(-1)	American	1.778509451	1.06E-23	3.26E-21
182298694	(-1)	African	2.869172224	3.46E-22	3.37E-21
182242161	(0)	European	2.144580368	7.64E-23	3.48E-21
182181602	(+1)	African	4.387632806	4.11E-22	3.99E-21
182365308	(+1)	African	1.806320127	4.53E-22	4.39E-21
182319973	(-1)	European	2.199777837	9.75E-23	4.40E-21
182318900	(+1)	East Asian	1.570173458	1.56E-22	4.45E-21
182460234	(+1)	African	1.601279323	5.92E-22	5.73E-21
182261661	(+1)	African	1.328941294	6.58E-22	6.36E-21
182462986	(+1)	South Asian	1.441727298	8.23E-23	6.77E-21
182368576	(0)	East Asian	1.709289047	2.52E-22	7.16E-21
182199215	(0)	European	1.703259917	1.64E-22	7.33E-21
182300683	(-2)	East Asian	2.927683849	2.62E-22	7.39E-21
182264658	(0)	African	1.957911561	8.82E-22	8.50E-21
182384873	(+1)	African	1.50692438	9.68E-22	9.30E-21
182327108	(-1)	African	1.260932878	1.01E-21	9.65E-21
182171559	(-1)	African	1.727200658	1.11E-21	1.07E-20
182268549	(0)	African	2.0668329	1.22E-21	1.16E-20
182441636	(+1)	African	5.373879907	1.23E-21	1.17E-20
182204727	(0)	African	1.323882933	1.28E-21	1.22E-20
182433322	(-1)	European	1.897395559	2.91E-22	1.29E-20
182203773	(+1)	East Asian	1.479380528	4.91E-22	1.38E-20
182389137	(0)	East Asian	1.44052188	4.96E-22	1.39E-20
182447493	(0)	East Asian	5.984952423	5.22E-22	1.45E-20
182365491	(+1)	African	3.854790084	1.67E-21	1.58E-20
182286006	(-1)	East Asian	1.949866041	5.78E-22	1.60E-20
182263078	(0)	African	1.398369973	1.72E-21	1.63E-20
182460879	(0)	East Asian	1.500428028	6.09E-22	1.67E-20
182317118	(-2)	European	1.434042512	3.95E-22	1.73E-20
182265686	(+1)	East Asian	1.449143914	7.01E-22	1.91E-20
182356299	(0)	East Asian	4.559793533	7.37E-22	2.00E-20
182342011	(0)	European	2.369655886	4.77E-22	2.07E-20
182259932	(0)	European	2.091753872	4.98E-22	2.14E-20
182334992	(+1)	African	1.350017262	2.32E-21	2.19E-20
182240491	(-1)	South Asian	5.684539571	2.78E-22	2.21E-20
182398337	(+1)	South Asian	1.546160858	2.75E-22	2.21E-20
182263078	(-1)	East Asian	1.413006622	9.43E-22	2.54E-20
182171657	(+1)	African	1.478879685	2.75E-21	2.60E-20
182364463	(-2)	African	4.054167071	3.17E-21	2.99E-20
182454752	(+2)	African	3.51868383	3.25E-21	3.05E-20
182185213	(0)	American	2.714229577	1.07E-22	3.08E-20
182265980	(-1)	African	1.264934917	3.52E-21	3.30E-20
182251099	(-1)	East Asian	1.602578654	1.24E-21	3.32E-20
182272343	(-1)	European	1.741411938	7.88E-22	3.36E-20
182315208	(-4)	African	2.050815747	3.63E-21	3.40E-20
182418107	(-1)	East Asian	5.955476445	1.39E-21	3.70E-20
182317470	(-2)	African	1.887824066	4.18E-21	3.90E-20
182421014	(-1)	South Asian	1.893786004	5.03E-22	3.92E-20
182318616	(-1)	African	1.451056125	4.26E-21	3.97E-20
182463982	(-4)	African	1.611522112	4.30E-21	4.00E-20
182313792	(0)	African	1.381742054	4.54E-21	4.22E-20
182428060	(0)	African	1.840507584	5.07E-21	4.70E-20
182318904	(-1)	East Asian	1.657536217	1.82E-21	4.83E-20
182355950	(0)	African	5.845693678	5.85E-21	5.41E-20
182259932	(-1)	East Asian	1.667773837	2.12E-21	5.58E-20
182452788	(+1)	South Asian	1.900364158	7.49E-22	5.75E-20
182460907	(+1)	African	1.413955829	6.34E-21	5.85E-20
182317780	(-1)	East Asian	1.393290479	2.37E-21	6.20E-20
182265208	(0)	East Asian	2.159944836	2.42E-21	6.30E-20
182242588	(+1)	African	2.592724798	6.91E-21	6.37E-20
182365602	(+2)	East Asian	4.754099419	2.53E-21	6.51E-20
182368310	(+4)	East Asian	1.487176314	2.52E-21	6.51E-20
182418107	(-1)	European	5.951800462	1.56E-21	6.58E-20
182365328	(-1)	East Asian	1.44966898	2.68E-21	6.85E-20
182314781	(0)	African	2.087302766	8.19E-21	7.53E-20
182262689	(0)	East Asian	1.499870155	2.96E-21	7.54E-20
182279115	(-5)	East Asian	1.67646562	3.28E-21	8.31E-20
182263097	(+1)	East Asian	2.248227175	3.82E-21	9.60E-20
182457657	(+1)	African	1.505251049	1.08E-20	9.87E-20
182247285	(0)	European	2.799436973	2.38E-21	9.98E-20
182211016	(-3)	African	3.080125377	1.11E-20	1.02E-19
182258375	(-2)	African	1.315446553	1.12E-20	1.02E-19
182318225	(0)	East Asian	1.78126588	4.18E-21	1.05E-19
182439916	(+1)	European	2.09016383	2.54E-21	1.05E-19
182438731	(-1)	European	1.670292957	2.73E-21	1.12E-19
182262900	(-5)	African	2.642176661	1.24E-20	1.13E-19
182462986	(+1)	European	1.371843236	2.86E-21	1.17E-19
182318207	(-1)	African	2.47126452	1.36E-20	1.24E-19
182460234	(0)	South Asian	1.715844128	1.71E-21	1.29E-19
182273990	(+1)	European	1.418025279	3.60E-21	1.46E-19
182461200	(+1)	European	2.327234238	3.85E-21	1.54E-19
182261436	(+4)	African	6.72054165	2.15E-20	1.96E-19
182251099	(-2)	European	1.368735658	5.64E-21	2.24E-19
182272343	(-1)	South Asian	1.736308824	3.14E-21	2.33E-19
182426182	(-1)	African	2.949856766	2.59E-20	2.35E-19
182264364	(0)	African	1.834804226	2.90E-20	2.62E-19
182221556	(-1)	South Asian	2.30336332	3.64E-21	2.66E-19
182370381	(-1)	African	3.054974608	3.30E-20	2.98E-19
182434552	(0)	American	1.633650118	1.11E-21	3.00E-19
182458836	(-5)	South Asian	1.77962126	4.50E-21	3.24E-19
182365602	(0)	European	1.384866894	8.46E-21	3.33E-19
182419979	(0)	European	2.228313599	8.63E-21	3.37E-19
182326708	(-5)	African	4.443747958	3.74E-20	3.37E-19
182285645	(0)	East Asian	3.248061802	1.36E-20	3.39E-19
182172324	(0)	East Asian	1.450787888	1.44E-20	3.56E-19
182317607	(0)	European	1.939686567	9.94E-21	3.85E-19
182318091	(0)	East Asian	5.871914845	2.04E-20	5.02E-19
182418107	(-1)	South Asian	5.89977781	7.62E-21	5.40E-19
182262224	(-1)	European	1.403370888	1.59E-20	6.10E-19
182174214	(0)	East Asian	1.921695595	2.57E-20	6.29E-19
182346041	(-1)	African	2.189251787	7.05E-20	6.34E-19
182422142	(-1)	European	1.795145958	1.69E-20	6.44E-19
182428149	(0)	African	1.804793141	7.21E-20	6.47E-19
182403552	(+2)	African	2.925421171	7.52E-20	6.74E-19
182312654	(-2)	African	2.582615202	7.58E-20	6.78E-19
182460907	(0)	East Asian	1.401315675	2.93E-20	7.15E-19
182383594	(+1)	American	2.040611167	3.11E-21	7.94E-19
182331520	(-1)	East Asian	1.977745964	3.32E-20	8.04E-19
182380753	(+1)	African	2.992688252	9.06E-20	8.08E-19
182170623	(-2)	African	3.201912699	1.16E-19	1.03E-18
182378558	(+1)	African	1.254135024	1.24E-19	1.10E-18
182367331	(0)	African	1.240851765	1.29E-19	1.15E-18
182371894	(-2)	African	4.883177495	1.39E-19	1.23E-18
182433755	(+2)	African	4.883177495	1.39E-19	1.23E-18
182261856	(+1)	South Asian	2.812958072	1.86E-20	1.30E-18
182400546	(-1)	South Asian	1.830879073	2.10E-20	1.44E-18
182339475	(+4)	African	2.545309334	1.67E-19	1.47E-18
182428879	(+1)	American	1.582863539	6.13E-21	1.49E-18
182316433	(+1)	South Asian	1.382725634	2.47E-20	1.68E-18
182191546	(-1)	European	2.026934643	4.47E-20	1.69E-18
182316556	(-1)	South Asian	1.833758157	2.57E-20	1.72E-18
182388680	(-1)	African	2.474461548	1.96E-19	1.73E-18
182222842	(0)	African	1.919492996	2.12E-19	1.86E-18
182303301	(0)	East Asian	1.777892706	7.99E-20	1.93E-18
1.82E+08	(-1)	African	1.293150794	2.26E-19	1.98E-18
182427908	(+4)	African	5.220270008	2.26E-19	1.98E-18
182317968	(-3)	African	1.192736888	2.55E-19	2.23E-18
182262499	(-2)	European	5.836894184	5.98E-20	2.24E-18
182272465	(0)	American	4.967521309	1.02E-20	2.34E-18
182376191	(+1)	African	1.452829752	2.73E-19	2.38E-18
182183496	(0)	East Asian	4.414458339	1.10E-19	2.63E-18
182265686	(0)	African	1.186407456	3.20E-19	2.79E-18
182317145	(+1)	European	1.369699254	7.56E-20	2.81E-18
182264163	(-1)	South Asian	2.3055691	4.39E-20	2.89E-18
182424161	(0)	African	1.759652546	3.33E-19	2.90E-18
182420950	(+1)	European	1.372037771	8.12E-20	2.99E-18
182432450	(0)	East Asian	1.850252421	1.29E-19	3.08E-18
182459736	(0)	African	1.919121775	3.59E-19	3.11E-18
182368534	(-2)	South Asian	1.404283036	4.94E-20	3.21E-18
182261843	(0)	European	1.34791756	8.85E-20	3.23E-18
182460840	(+3)	African	1.21261751	3.75E-19	3.25E-18
182207893	(+1)	East Asian	2.248515174	1.58E-19	3.76E-18
182316306	(-2)	African	1.378380817	4.42E-19	3.82E-18
182249993	(+2)	African	4.37205554	4.55E-19	3.93E-18
182170824	(-3)	East Asian	1.607748766	1.74E-19	4.10E-18
182218344	(-19)	East Asian	1.907494275	1.77E-19	4.16E-18
182265208	(-1)	European	1.444378112	1.17E-19	4.24E-18
182169338	(0)	European	4.070395421	1.23E-19	4.43E-18
182318225	(+1)	African	1.176366442	5.17E-19	4.45E-18
182178660	(-2)	South Asian	1.353466426	7.23E-20	4.62E-18
182262224	(0)	African	1.985233078	5.53E-19	4.75E-18
182460642	(+1)	East Asian	2.897785052	2.09E-19	4.88E-18
182322944	(+1)	African	2.236386138	6.33E-19	5.43E-18
182212220	(0)	East Asian	2.298506005	2.66E-19	6.20E-18
182176160	(-1)	African	2.021900126	7.42E-19	6.33E-18
182245233	(-1)	African	2.021900126	7.42E-19	6.33E-18
182317253	(-2)	African	2.021900126	7.42E-19	6.33E-18
182187335	(-3)	East Asian	1.299430446	2.76E-19	6.38E-18
182270830	(0)	East Asian	1.314737155	2.94E-19	6.78E-18
182402853	(-1)	European	1.305273951	1.97E-19	7.03E-18
182272465	(0)	South Asian	2.911429134	1.13E-19	7.13E-18
182416530	(+1)	South Asian	2.180026601	1.20E-19	7.49E-18
182170638	(0)	East Asian	1.423645107	3.30E-19	7.57E-18
182423841	(+1)	South Asian	1.339818826	1.26E-19	7.75E-18
182438731	(-1)	South Asian	1.607166153	1.28E-19	7.76E-18
182317106	(+1)	European	2.761781561	2.19E-19	7.77E-18
182371125	(-1)	European	1.431400085	2.21E-19	7.78E-18
182365553	(0)	European	1.325723537	2.27E-19	7.91E-18
182397868	(-1)	African	2.487351786	9.57E-19	8.15E-18
182295349	(+1)	East Asian	1.737734403	3.94E-19	8.98E-18
182170542	(0)	South Asian	1.32163119	1.60E-19	9.55E-18
182169172	(0)	African	1.278157358	1.21E-18	1.03E-17
182407081	(-1)	East Asian	5.7679787	4.76E-19	1.08E-17
182416691	(-1)	East Asian	1.290767477	4.87E-19	1.10E-17
182228003	(+1)	East Asian	1.376715736	5.08E-19	1.14E-17
182245199	(-2)	African	1.887786168	1.35E-18	1.15E-17
182433362	(+2)	East Asian	3.682266452	5.24E-19	1.17E-17
182362215	(+1)	East Asian	1.497681019	5.40E-19	1.20E-17
182256450	(0)	European	2.808658012	3.73E-19	1.29E-17
182317780	(-2)	American	1.677413028	6.15E-20	1.35E-17
182263222	(0)	East Asian	1.498816879	6.23E-19	1.38E-17
182444628	(+4)	African	1.544327412	1.64E-18	1.38E-17
182460642	(+1)	South Asian	2.974650971	2.40E-19	1.41E-17
182318147	(-1)	African	1.371220985	1.68E-18	1.42E-17
182265686	(0)	European	1.312717632	4.16E-19	1.43E-17
182194956	(-1)	South Asian	3.06478184	2.58E-19	1.50E-17
182240952	(+1)	South Asian	3.168138227	2.65E-19	1.53E-17
182383903	(-1)	African	1.585201925	1.93E-18	1.63E-17
182188225	(-1)	East Asian	3.141805013	7.62E-19	1.68E-17
182406955	(+1)	African	1.469460201	2.17E-18	1.82E-17
182461246	(+1)	African	1.730574725	2.17E-18	1.82E-17
182372789	(0)	African	1.152511033	2.34E-18	1.97E-17
182267651	(0)	South Asian	1.637553498	3.49E-19	1.98E-17
182383903	(0)	East Asian	1.288284512	9.46E-19	2.07E-17
182315070	(+1)	South Asian	1.724415022	3.85E-19	2.16E-17
182169759	(+2)	European	1.309870902	6.45E-19	2.20E-17
182218944	(+1)	African	1.158759748	2.63E-18	2.20E-17
182256450	(0)	South Asian	2.879035166	4.02E-19	2.23E-17
182225943	(-2)	European	1.726505333	7.15E-19	2.42E-17
182169299	(0)	African	1.353922883	3.12E-18	2.61E-17
182169710	(-1)	American	1.645385134	1.25E-19	2.62E-17
182331137	(+2)	African	3.991051041	3.39E-18	2.82E-17
182422866	(-2)	South Asian	1.500344759	5.38E-19	2.95E-17
182459501	(0)	African	1.779421556	3.60E-18	3.00E-17
182421731	(-1)	European	1.370046784	9.39E-19	3.16E-17
182428060	(0)	East Asian	1.988266909	1.52E-18	3.32E-17
182444055	(+1)	European	1.30612665	1.00E-18	3.35E-17
182177919	(+2)	African	6.548922094	4.58E-18	3.81E-17
182330802	(-1)	East Asian	3.735444477	1.88E-18	4.09E-17
182318207	(0)	European	2.364924945	1.41E-18	4.66E-17
182388680	(0)	American	1.540514901	2.50E-19	5.02E-17
182169710	(-1)	European	1.328472758	1.64E-18	5.39E-17
182285335	(-1)	East Asian	1.278614413	2.53E-18	5.46E-17
182264626	(+1)	European	1.94513201	1.86E-18	6.07E-17
182305822	(-1)	African	2.044186631	7.95E-18	6.59E-17
182194956	(-1)	European	2.837763345	2.09E-18	6.78E-17
182316137	(-2)	African	1.132787764	8.25E-18	6.83E-17
182242649	(+1)	African	3.457548035	8.57E-18	7.08E-17
182331252	(+1)	European	3.230461488	2.21E-18	7.10E-17
182252606	(-1)	African	1.646890655	9.08E-18	7.49E-17
182315241	(-14)	African	3.250106993	9.92E-18	8.15E-17
182409305	(-6)	African	3.250106993	9.92E-18	8.15E-17
182292281	(-1)	African	1.994937387	9.95E-18	8.17E-17
182433746	(+2)	South Asian	1.478077655	1.54E-18	8.34E-17
182317463	(-2)	European	3.107522477	2.61E-18	8.36E-17
182368495	(0)	East Asian	1.284788667	4.00E-18	8.61E-17
182169847	(0)	American	4.34721914	4.89E-19	9.01E-17
182332828	(+1)	American	1.826472513	4.77E-19	9.01E-17
182364486	(-2)	African	4.482094069	1.16E-17	9.50E-17
182423534	(-2)	South Asian	1.786644658	1.84E-18	9.88E-17
182461246	(+5)	African	5.590930161	1.59E-17	1.30E-16
182433852	(-2)	South Asian	3.226594059	2.47E-18	1.31E-16
182386450	(0)	East Asian	2.368590893	6.12E-18	1.31E-16
182342011	(+1)	East Asian	1.328362474	6.19E-18	1.32E-16
182341817	(-22)	African	1.89219928	1.63E-17	1.33E-16
182369103	(0)	East Asian	1.258715396	6.44E-18	1.37E-16
182242989	(0)	East Asian	1.714131396	6.69E-18	1.41E-16
182333920	(0)	East Asian	5.675099874	6.71E-18	1.41E-16
182433321	(+3)	African	6.500333802	1.74E-17	1.42E-16
182257263	(0)	African	1.247119816	1.84E-17	1.50E-16
182459127	(0)	East Asian	1.311915661	7.38E-18	1.54E-16
182369977	(0)	South Asian	2.5187669	2.96E-18	1.55E-16
182277215	(-1)	African	2.896046241	2.04E-17	1.66E-16
182194914	(-1)	South Asian	1.952444661	3.40E-18	1.76E-16
182420950	(+1)	American	1.579612322	1.02E-18	1.82E-16
182408423	(-1)	African	1.26398838	2.28E-17	1.85E-16
182204182	(+4)	American	1.501317176	1.14E-18	1.94E-16
182316868	(-1)	South Asian	1.293487638	3.83E-18	1.96E-16
182225509	(+1)	African	1.228635896	2.50E-17	2.03E-16
182252849	(-20)	European	1.396551272	6.69E-18	2.12E-16
182229127	(-1)	African	1.119933717	2.78E-17	2.24E-16
182300734	(+1)	African	1.11001804	2.83E-17	2.29E-16
182345157	(+2)	European	3.328892898	8.32E-18	2.61E-16
182432695	(0)	European	4.27650847	8.33E-18	2.61E-16
182254668	(+1)	American	1.527937002	1.89E-18	3.12E-16
182374340	(0)	African	1.481316024	3.98E-17	3.20E-16
182444055	(0)	African	2.305917633	4.32E-17	3.47E-16
182367604	(-5)	African	2.008147401	4.37E-17	3.51E-16
182304700	(-1)	East Asian	1.355729353	1.75E-17	3.65E-16
182401452	(0)	European	5.654024766	1.19E-17	3.70E-16
182317463	(-2)	East Asian	2.95020725	1.82E-17	3.77E-16
182434552	(+2)	European	1.433138963	1.22E-17	3.77E-16
182170638	(0)	American	1.672562468	2.50E-18	3.98E-16
182215802	(-2)	African	2.617937418	4.99E-17	4.00E-16
182393467	(0)	East Asian	1.290598376	2.10E-17	4.33E-16
182327169	(-1)	African	1.716184571	5.51E-17	4.41E-16
182242991	(+3)	East Asian	1.679613592	2.22E-17	4.56E-16
182253120	(+2)	African	1.160697201	6.05E-17	4.83E-16
182355950	(-2)	European	1.234128688	1.66E-17	5.11E-16
182246564	(-2)	European	1.497831993	1.69E-17	5.14E-16
182190705	(+3)	African	6.450226316	6.61E-17	5.26E-16
182302026	(0)	American	1.82987041	3.50E-18	5.37E-16
182368651	(-2)	African	1.095986738	7.36E-17	5.85E-16
182336783	(-2)	African	1.896764679	7.58E-17	6.02E-16
182316624	(-1)	American	1.565336664	4.19E-18	6.22E-16
182318295	(+4)	American	1.591062447	4.38E-18	6.30E-16
182331426	(0)	African	4.67910527	8.05E-17	6.38E-16
182177449	(+1)	European	1.224100793	2.28E-17	6.90E-16
182460962	(-1)	East Asian	1.922732917	3.39E-17	6.94E-16
182334367	(0)	African	1.249126772	8.81E-17	6.97E-16
182393474	(-2)	South Asian	1.280455475	1.39E-17	7.05E-16
182460071	(+1)	European	1.330391136	2.37E-17	7.14E-16
182427169	(-17)	African	2.3631719	9.07E-17	7.16E-16
182423678	(0)	East Asian	2.840451969	3.62E-17	7.37E-16
182331520	(-1)	European	1.769067581	2.68E-17	8.01E-16
182189311	(0)	European	4.72772246	2.95E-17	8.70E-16
182316036	(-1)	European	2.054525407	2.94E-17	8.70E-16
182425340	(+1)	East Asian	2.008897247	4.49E-17	9.10E-16
182265349	(+1)	African	1.154536874	1.22E-16	9.60E-16
182203066	(+1)	American	2.261559602	7.17E-18	9.71E-16
182317257	(-1)	American	1.44581142	7.00E-18	9.71E-16
182319740	(+2)	South Asian	2.924193985	1.98E-17	9.90E-16
182242991	(0)	African	1.264487526	1.37E-16	1.08E-15
182318904	(0)	African	1.343371305	1.40E-16	1.10E-15
182460840	(0)	African	2.388887969	1.44E-16	1.13E-15
182175685	(-1)	American	1.448413492	9.28E-18	1.22E-15
182390662	(+1)	American	4.848336256	9.57E-18	1.22E-15
182368993	(+3)	European	1.213566807	4.20E-17	1.23E-15
182262912	(-2)	East Asian	1.220571878	6.19E-17	1.25E-15
182200208	(0)	African	1.940721105	1.61E-16	1.26E-15
182300683	(-1)	European	1.345982592	4.39E-17	1.28E-15
182292382	(-1)	South Asian	2.767260666	2.60E-17	1.29E-15
182318295	(+2)	African	1.301738866	1.76E-16	1.38E-15
182344338	(-1)	East Asian	1.206271509	7.02E-17	1.41E-15
182339475	(0)	European	1.52111973	4.99E-17	1.45E-15
182334992	(+4)	South Asian	1.413012835	2.96E-17	1.45E-15
182401906	(-4)	American	2.133875323	1.21E-17	1.51E-15
182419979	(-1)	American	1.459411511	1.24E-17	1.51E-15
182423678	(0)	South Asian	2.930138998	3.36E-17	1.63E-15
182368891	(-2)	African	4.17788074	2.18E-16	1.70E-15
182188315	(0)	African	1.101457743	2.29E-16	1.79E-15
182264163	(-1)	American	2.704592297	1.55E-17	1.83E-15
182441933	(0)	African	3.047610212	2.55E-16	1.99E-15
182317470	(-4)	American	1.741983583	1.86E-17	2.04E-15
182318425	(+1)	American	5.661410085	1.83E-17	2.04E-15
182407683	(+1)	American	2.269378955	1.79E-17	2.04E-15
182169710	(-1)	East Asian	1.248321479	1.05E-16	2.09E-15
182314982	(-1)	South Asian	1.272674277	5.05E-17	2.42E-15
182211016	(-2)	American	1.9641644	2.50E-17	2.68E-15
182310424	(0)	African	1.510248218	3.51E-16	2.73E-15
182387680	(+1)	East Asian	1.212823361	1.42E-16	2.84E-15
182400833	(0)	East Asian	1.395297807	1.49E-16	2.95E-15
182428060	(-1)	American	1.573847716	2.89E-17	3.03E-15
182344338	(0)	African	1.242959279	4.02E-16	3.12E-15
182268827	(0)	African	1.084268895	4.16E-16	3.22E-15
182310576	(-1)	South Asian	5.584701975	6.93E-17	3.29E-15
182178048	(-1)	African	2.068821372	4.40E-16	3.40E-15
182215597	(0)	African	2.210363178	4.47E-16	3.44E-15
182325068	(+2)	South Asian	2.602515332	7.38E-17	3.47E-15
182296542	(0)	European	1.971484742	1.25E-16	3.60E-15
182461246	(+3)	African	4.958644641	5.15E-16	3.97E-15
182369818	(0)	African	1.114854453	5.25E-16	4.04E-15
182240491	(-2)	American	4.624814142	3.95E-17	4.04E-15
182255497	(+3)	African	2.84653307	5.27E-16	4.04E-15
182262470	(-1)	African	2.482351165	5.32E-16	4.07E-15
182291388	(-1)	South Asian	1.222941054	9.33E-17	4.34E-15
182340890	(0)	African	2.981970723	6.17E-16	4.72E-15
182426332	(-2)	European	1.195803974	1.82E-16	5.20E-15
182362240	(+1)	African	1.083985093	6.85E-16	5.23E-15
182374340	(-1)	African	3.016812848	7.49E-16	5.71E-15
182318295	(0)	African	1.071385771	7.51E-16	5.72E-15
182442524	(0)	African	1.401481362	7.61E-16	5.79E-15
1.82E+08	(-1)	African	2.037957479	9.79E-16	7.42E-15
182300683	(+1)	African	2.717968605	9.96E-16	7.54E-15
182263222	(+2)	African	1.282564686	1.07E-15	8.12E-15
182245199	(-3)	American	1.407786814	8.85E-17	8.85E-15
182173990	(+1)	African	1.086566944	1.27E-15	9.57E-15
182320072	(+2)	East Asian	1.178891842	5.10E-16	1.01E-14
182452935	(0)	East Asian	1.194274106	5.50E-16	1.08E-14
182368026	(+2)	East Asian	2.507304116	5.94E-16	1.16E-14
182205788	(+1)	East Asian	1.671320429	6.06E-16	1.18E-14
182316698	(-1)	European	1.271076326	4.24E-16	1.20E-14
182397579	(0)	European	5.517872004	4.21E-16	1.20E-14
182417540	(-1)	South Asian	1.403342789	2.64E-16	1.22E-14
182319673	(+1)	African	1.936318005	1.65E-15	1.24E-14
182393474	(0)	European	1.273478262	4.68E-16	1.32E-14
182211708	(+1)	South Asian	1.661387708	3.01E-16	1.37E-14
182312303	(-1)	African	2.894552443	1.85E-15	1.39E-14
182216240	(-1)	South Asian	1.190931171	3.15E-16	1.42E-14
182363325	(-1)	African	3.556754593	1.92E-15	1.45E-14
182296542	(0)	South Asian	1.970453495	3.25E-16	1.45E-14
182349950	(0)	East Asian	1.160746294	7.75E-16	1.51E-14
182261999	(0)	South Asian	5.521884493	3.48E-16	1.54E-14
182214560	(-1)	American	2.368092656	1.58E-16	1.55E-14
182424141	(-1)	East Asian	2.937545326	8.04E-16	1.55E-14
182457657	(+1)	European	1.46052677	5.58E-16	1.56E-14
182177661	(0)	African	2.479350592	2.08E-15	1.56E-14
182458118	(-1)	European	1.178276582	5.64E-16	1.56E-14
182415304	(-5)	African	1.343419754	2.13E-15	1.59E-14
182426332	(-2)	African	1.040056795	2.15E-15	1.61E-14
182285647	(0)	East Asian	1.358733509	9.58E-16	1.85E-14
182316282	(0)	East Asian	2.016812448	9.70E-16	1.86E-14
182403552	(+1)	South Asian	1.215995117	4.32E-16	1.90E-14
182429966	(0)	East Asian	2.829213731	1.05E-15	2.01E-14
182433755	(+1)	European	1.248898674	7.38E-16	2.04E-14
182189115	(+1)	European	1.249782244	7.80E-16	2.14E-14
182459447	(-11)	European	1.637206146	8.01E-16	2.18E-14
182318119	(-1)	African	1.346963578	2.99E-15	2.23E-14
182334367	(+1)	American	1.892047927	2.46E-16	2.36E-14
182391147	(-2)	South Asian	1.485432377	5.50E-16	2.39E-14
182281355	(0)	European	2.933819773	8.99E-16	2.44E-14
182259932	(0)	American	2.138642727	2.71E-16	2.55E-14
182169759	(+1)	African	1.036830219	3.47E-15	2.58E-14
182393623	(+1)	European	1.167758317	9.85E-16	2.65E-14
182204111	(0)	African	1.406163849	3.84E-15	2.86E-14
182214339	(0)	East Asian	1.359348892	1.55E-15	2.95E-14
182178202	(-2)	South Asian	1.21357634	7.12E-16	3.07E-14
182169847	(+1)	East Asian	1.280705468	1.63E-15	3.10E-14
182369977	(0)	European	2.160713847	1.17E-15	3.13E-14
182393239	(+2)	African	3.76081645	4.38E-15	3.25E-14
182252007	(-5)	American	2.385523736	3.54E-16	3.26E-14
182396738	(-1)	European	1.242086857	1.24E-15	3.30E-14
182330596	(0)	American	1.917640031	3.81E-16	3.44E-14
182401906	(-4)	South Asian	1.58172231	9.74E-16	4.15E-14
182250097	(-1)	African	2.007694311	5.66E-15	4.20E-14
182295349	(+1)	South Asian	1.545268996	1.00E-15	4.23E-14
182388680	(-1)	East Asian	2.501984826	2.48E-15	4.68E-14
182397868	(+2)	African	1.791272309	6.63E-15	4.91E-14
182438297	(0)	East Asian	3.013671314	2.62E-15	4.92E-14
182257192	(-5)	European	1.198294748	1.87E-15	4.96E-14
182444124	(-2)	American	1.491161581	5.65E-16	5.00E-14
182267651	(0)	East Asian	1.387067771	2.82E-15	5.28E-14
182281278	(-1)	African	2.047179124	7.47E-15	5.52E-14
182459462	(-10)	African	2.047179124	7.47E-15	5.52E-14
182432804	(-1)	East Asian	1.139276238	3.00E-15	5.59E-14
182438731	(-1)	American	1.690966734	6.63E-16	5.76E-14
182225943	(-2)	South Asian	1.538245069	1.39E-15	5.83E-14
182242989	(0)	European	1.543343265	2.36E-15	6.20E-14
182438297	(+1)	African	1.068829276	8.44E-15	6.22E-14
182258163	(+1)	European	1.447100829	2.60E-15	6.82E-14
182246564	(-1)	South Asian	1.494022349	1.71E-15	7.09E-14
182314982	(-1)	East Asian	1.180903575	4.05E-15	7.51E-14
182398542	(0)	European	1.50472135	2.93E-15	7.61E-14
182208126	(-1)	East Asian	1.72647299	4.14E-15	7.66E-14
182203085	(+2)	East Asian	1.131497354	4.24E-15	7.81E-14
182426512	(0)	East Asian	4.5374284	4.54E-15	8.33E-14
182307567	(-1)	European	2.70469098	3.38E-15	8.74E-14
182452894	(-1)	European	1.251971201	3.70E-15	9.53E-14
182262226	(-1)	African	1.256244602	1.30E-14	9.56E-14
182300683	(-1)	American	1.537365208	1.12E-15	9.59E-14
182262628	(-11)	American	2.077050182	1.17E-15	9.82E-14
182333173	(-2)	African	1.739248039	1.44E-14	1.06E-13
182261016	(-2)	South Asian	1.262747293	2.61E-15	1.07E-13
182458558	(+2)	European	3.125919016	4.21E-15	1.08E-13
182429875	(0)	East Asian	4.040445308	5.97E-15	1.09E-13
182317780	(-1)	African	1.03556282	1.50E-14	1.10E-13
182339475	(0)	East Asian	1.392678886	6.37E-15	1.16E-13
182334992	(0)	African	1.045412712	1.61E-14	1.18E-13
182259459	(0)	European	1.376059511	4.88E-15	1.24E-13
182318865	(-1)	African	1.024881248	1.74E-14	1.27E-13
182194326	(-1)	European	1.829002998	5.42E-15	1.37E-13
182196198	(0)	East Asian	2.977902406	7.62E-15	1.38E-13
182278540	(0)	African	2.219520389	2.06E-14	1.50E-13
182233905	(+2)	African	3.020671972	2.09E-14	1.52E-13
182403652	(0)	South Asian	1.146314154	3.76E-15	1.53E-13
182383594	(+1)	South Asian	1.576805801	3.82E-15	1.54E-13
182318145	(-2)	East Asian	1.469072833	8.94E-15	1.61E-13
182422807	(-1)	African	1.015689662	2.26E-14	1.64E-13
182399927	(-4)	African	1.056530256	2.28E-14	1.66E-13
182441193	(0)	European	2.078198365	7.41E-15	1.86E-13
182260293	(-5)	African	4.00254325	2.79E-14	2.03E-13
182310576	(-1)	European	4.027911308	8.17E-15	2.05E-13
182428149	(+2)	East Asian	1.826934526	1.16E-14	2.08E-13
182368651	(-2)	East Asian	1.11114745	1.17E-14	2.10E-13
182203066	(+1)	East Asian	1.535011761	1.20E-14	2.15E-13
182262806	(+1)	South Asian	1.259253986	5.67E-15	2.27E-13
182460207	(-2)	East Asian	1.835703132	1.31E-14	2.33E-13
182423678	(0)	European	2.461732298	9.38E-15	2.34E-13
182333771	(-1)	African	1.13954206	3.31E-14	2.40E-13
182252344	(0)	African	1.032586838	3.34E-14	2.42E-13
182168889	(+3)	European	1.312440806	1.02E-14	2.52E-13
182439010	(0)	South Asian	2.049592365	6.47E-15	2.57E-13
182172261	(0)	South Asian	1.302282332	6.54E-15	2.57E-13
182395792	(+1)	East Asian	1.105741889	1.52E-14	2.69E-13
182240952	(+2)	African	5.287815339	3.88E-14	2.80E-13
182302008	(-2)	South Asian	1.135523897	7.41E-15	2.89E-13
182330207	(0)	East Asian	1.378397504	1.66E-14	2.93E-13
182276079	(+2)	African	4.445438628	4.22E-14	3.04E-13
182276417	(-2)	European	1.131986183	1.28E-14	3.15E-13
182385714	(+1)	South Asian	1.346902829	8.23E-15	3.19E-13
182226586	(-1)	East Asian	4.480566519	1.81E-14	3.19E-13
182317145	(0)	East Asian	1.139392638	1.85E-14	3.24E-13
182386944	(-1)	East Asian	1.194506399	1.89E-14	3.29E-13
182242992	(+2)	American	1.483172004	4.09E-15	3.36E-13
182266486	(-1)	East Asian	1.168949857	2.11E-14	3.66E-13
182437457	(-1)	European	1.171618437	1.70E-14	4.16E-13
182428048	(0)	South Asian	1.611097409	1.11E-14	4.27E-13
182368381	(0)	European	1.167271424	1.78E-14	4.34E-13
182339475	(+5)	African	3.042830012	6.41E-14	4.61E-13
182430850	(+1)	African	1.55410972	6.52E-14	4.69E-13
182325426	(+1)	African	3.106101312	6.64E-14	4.77E-13
182287223	(0)	South Asian	1.684415772	1.30E-14	4.92E-13
182318359	(+1)	South Asian	4.115621694	1.31E-14	4.92E-13
182397579	(+1)	South Asian	1.16538824	1.31E-14	4.92E-13
182402310	(+1)	American	2.063747374	6.33E-15	5.11E-13
182438297	(0)	European	2.830051132	2.12E-14	5.15E-13
182342011	(0)	American	2.26291856	6.61E-15	5.25E-13
182287223	(0)	American	2.146669018	6.89E-15	5.38E-13
182344306	(0)	African	1.533310787	7.54E-14	5.40E-13
182362240	(+1)	European	1.117557871	2.32E-14	5.60E-13
182457631	(+2)	African	1.888286257	8.22E-14	5.88E-13
182252849	(-22)	African	1.172384203	8.76E-14	6.26E-13
182267005	(-5)	South Asian	1.158397323	1.73E-14	6.43E-13
182401452	(0)	South Asian	3.993775329	1.78E-14	6.55E-13
182264658	(-2)	European	1.492847294	2.74E-14	6.58E-13
182318359	(0)	African	1.416406342	9.42E-14	6.72E-13
182262499	(-2)	South Asian	3.418710458	2.07E-14	7.55E-13
182175535	(+1)	European	1.28963418	3.22E-14	7.68E-13
182396738	(-1)	African	1.067207126	1.15E-13	8.16E-13
182368629	(-19)	American	1.502348551	1.09E-14	8.37E-13
182362992	(-1)	South Asian	1.13652455	2.35E-14	8.51E-13
182177449	(0)	African	2.542637508	1.33E-13	9.42E-13
182402453	(-1)	African	5.231114897	1.41E-13	9.99E-13
182245199	(-3)	African	0.964312769	1.51E-13	1.07E-12
182368566	(-1)	South Asian	2.632129593	2.99E-14	1.08E-12
182422358	(-1)	European	1.359867974	4.56E-14	1.08E-12
182461768	(-1)	African	1.221266822	1.55E-13	1.10E-12
182461988	(+1)	African	1.230835439	1.58E-13	1.12E-12
182199215	(0)	African	1.087172329	1.60E-13	1.13E-12
182316165	(-1)	South Asian	1.291319254	3.35E-14	1.20E-12
182317145	(+2)	East Asian	1.085359345	7.11E-14	1.23E-12
182211786	(+3)	African	2.94955503	1.75E-13	1.23E-12
182292401	(0)	African	0.969279621	1.76E-13	1.24E-12
182330596	(0)	South Asian	1.42866358	3.53E-14	1.25E-12
182198825	(-1)	African	0.960420371	1.90E-13	1.34E-12
182331520	(+1)	African	1.406167845	2.06E-13	1.44E-12
182169057	(-1)	European	3.945967182	6.23E-14	1.47E-12
182265438	(-2)	European	1.496723984	6.38E-14	1.50E-12
182392811	(+1)	African	1.277837145	2.33E-13	1.63E-12
182172017	(0)	European	2.689330003	7.51E-14	1.75E-12
182323732	(+1)	South Asian	1.300983791	5.00E-14	1.76E-12
182242992	(+1)	European	1.081740651	7.70E-14	1.79E-12
182318390	(+1)	East Asian	1.125960312	1.11E-13	1.92E-12
182223480	(0)	African	2.000186146	2.78E-13	1.94E-12
182186706	(+3)	African	1.512101445	2.79E-13	1.95E-12
182423082	(-2)	African	1.963656151	2.84E-13	1.98E-12
182460907	(0)	African	1.025400261	3.25E-13	2.26E-12
182177661	(-1)	American	1.280352444	3.02E-14	2.28E-12
182278540	(+1)	East Asian	1.070405168	1.34E-13	2.30E-12
182266351	(0)	South Asian	1.110929128	6.72E-14	2.35E-12
182433332	(0)	African	1.23182021	3.48E-13	2.42E-12
182351406	(-2)	African	2.770831923	3.66E-13	2.54E-12
182262628	(-11)	European	1.789847997	1.13E-13	2.62E-12
182301612	(+1)	European	1.151576795	1.14E-13	2.63E-12
182395276	(-1)	European	1.068969033	1.15E-13	2.63E-12
182315814	(+2)	African	3.733332978	3.89E-13	2.69E-12
182172901	(+1)	East Asian	1.126202691	1.59E-13	2.72E-12
182418107	(-1)	American	5.295419577	3.73E-14	2.77E-12
182170788	(0)	European	1.481429072	1.22E-13	2.79E-12
182325426	(-1)	East Asian	2.313337616	1.72E-13	2.93E-12
182428879	(+1)	European	1.065856549	1.34E-13	3.04E-12
182460214	(-2)	East Asian	1.154625234	1.80E-13	3.05E-12
182300734	(+1)	European	1.067041718	1.40E-13	3.16E-12
1.82E+08	(+2)	African	3.586613402	4.64E-13	3.21E-12
182414977	(0)	East Asian	1.09843558	1.95E-13	3.30E-12
182460879	(0)	African	1.048056529	5.51E-13	3.81E-12
182177661	(0)	East Asian	2.746398815	2.31E-13	3.90E-12
182362116	(0)	European	1.988669354	1.75E-13	3.94E-12
182363286	(+3)	European	1.661156301	1.80E-13	4.03E-12
182433332	(-4)	European	1.204016457	2.02E-13	4.49E-12
182302242	(+1)	European	2.014727278	2.15E-13	4.77E-12
182170645	(0)	American	2.151919924	6.85E-14	5.01E-12
182314387	(+1)	African	1.697801453	7.42E-13	5.11E-12
182278054	(+1)	African	1.619196357	7.53E-13	5.18E-12
182265713	(-1)	American	1.992257758	7.81E-14	5.62E-12
182267889	(+1)	European	2.094887206	2.55E-13	5.62E-12
182331252	(+1)	South Asian	2.430549611	1.65E-13	5.72E-12
182185213	(-1)	East Asian	1.148476831	3.47E-13	5.83E-12
182301612	(0)	East Asian	4.350503674	3.56E-13	5.97E-12
182172901	(0)	African	5.229412179	8.70E-13	5.98E-12
182425202	(0)	African	2.696076014	8.83E-13	6.06E-12
182422866	(-2)	American	1.457151085	8.66E-14	6.14E-12
182171124	(0)	East Asian	1.549374196	3.72E-13	6.20E-12
182316936	(+1)	African	1.166382779	9.13E-13	6.26E-12
182325068	(-1)	European	1.592633734	2.88E-13	6.31E-12
182317118	(0)	East Asian	1.058601368	3.88E-13	6.46E-12
182279115	(0)	East Asian	2.00647045	3.93E-13	6.51E-12
182403229	(+2)	East Asian	1.120480585	4.11E-13	6.78E-12
182403809	(0)	East Asian	2.628419475	4.25E-13	6.99E-12
182455748	(0)	American	2.663067104	1.00E-13	7.01E-12
182367087	(-2)	African	1.012972807	1.04E-12	7.12E-12
182188315	(-3)	South Asian	1.129618535	2.12E-13	7.26E-12
182433755	(+1)	South Asian	1.1402996	2.13E-13	7.26E-12
182428879	(+1)	South Asian	1.0673409	2.19E-13	7.41E-12
182185848	(-2)	East Asian	2.219931506	4.65E-13	7.62E-12
182278054	(0)	South Asian	1.656678596	2.28E-13	7.66E-12
182260668	(-3)	South Asian	1.423769034	2.32E-13	7.73E-12
182244853	(-5)	East Asian	2.162352076	4.79E-13	7.82E-12
182413455	(-3)	East Asian	2.454368231	4.86E-13	7.89E-12
182432804	(0)	East Asian	1.652640048	4.86E-13	7.89E-12
182316433	(0)	European	2.83938435	3.69E-13	8.05E-12
182194956	(-1)	American	2.989504037	1.20E-13	8.26E-12
182252007	(-4)	African	1.461089037	1.21E-12	8.26E-12
182371343	(-1)	East Asian	1.143354559	5.20E-13	8.40E-12
182169299	(+1)	African	1.398152974	1.23E-12	8.41E-12
182169693	(-1)	European	1.047237604	3.89E-13	8.44E-12
182384163	(0)	African	1.539647414	1.32E-12	9.02E-12
182168953	(0)	East Asian	5.201124661	5.61E-13	9.03E-12
182270754	(+1)	European	1.041259306	4.28E-13	9.25E-12
182246659	(-1)	African	2.402928908	1.46E-12	9.91E-12
182172324	(0)	American	1.341160233	1.47E-13	9.95E-12
182268071	(-1)	European	1.086855607	4.82E-13	1.04E-11
182421731	(+2)	South Asian	2.119246731	3.16E-13	1.05E-11
182274977	(-2)	East Asian	1.313167449	6.64E-13	1.07E-11
182373172	(+2)	South Asian	1.573040856	3.24E-13	1.07E-11
182240887	(+1)	European	4.113248747	5.25E-13	1.12E-11
182244853	(-6)	European	1.701289689	5.24E-13	1.12E-11
182346418	(-2)	African	4.286771874	1.70E-12	1.15E-11
182426512	(+2)	African	4.286771874	1.70E-12	1.15E-11
182433332	(-5)	African	4.286771874	1.70E-12	1.15E-11
182308875	(0)	South Asian	1.076744094	3.54E-13	1.16E-11
182460207	(0)	African	3.308497812	1.74E-12	1.18E-11
182384531	(-1)	European	1.358483796	5.72E-13	1.21E-11
182177592	(+2)	African	5.111146924	1.83E-12	1.24E-11
182168953	(0)	European	5.197492519	6.01E-13	1.27E-11
182316877	(0)	East Asian	1.054304461	8.38E-13	1.34E-11
182172361	(-4)	European	1.681026524	6.39E-13	1.34E-11
182334282	(0)	East Asian	2.375160512	8.99E-13	1.43E-11
182389568	(0)	East Asian	1.263929192	9.01E-13	1.43E-11
182315208	(-2)	African	1.830238095	2.14E-12	1.44E-11
182310827	(-1)	American	1.550509777	2.21E-13	1.48E-11
182316868	(-1)	European	1.042856413	7.55E-13	1.58E-11
182223896	(+1)	African	0.915014845	2.35E-12	1.58E-11
182210370	(0)	East Asian	1.718294286	1.06E-12	1.69E-11
182429875	(0)	European	3.27631707	8.19E-13	1.71E-11
182183496	(0)	European	2.602644813	8.58E-13	1.78E-11
182312477	(-6)	South Asian	1.667891695	5.50E-13	1.78E-11
182214560	(-1)	African	1.832162444	2.86E-12	1.92E-11
182315241	(-16)	African	2.252973375	3.00E-12	2.01E-11
182169759	(+2)	American	1.24607203	3.28E-13	2.16E-11
182403229	(+1)	African	3.807636931	3.27E-12	2.19E-11
182176034	(0)	South Asian	1.185692714	7.10E-13	2.29E-11
182423534	(0)	East Asian	1.710723223	1.47E-12	2.32E-11
182324446	(-1)	American	1.216451392	3.71E-13	2.41E-11
182368112	(-1)	African	1.457523686	3.89E-12	2.61E-11
182170645	(0)	South Asian	1.60736527	8.34E-13	2.65E-11
182264626	(+1)	South Asian	1.618091376	8.32E-13	2.65E-11
182428879	(0)	East Asian	1.54752663	1.69E-12	2.66E-11
182298671	(-1)	South Asian	1.09207948	8.43E-13	2.66E-11
182315907	(-1)	East Asian	1.29881478	1.71E-12	2.68E-11
182265438	(-2)	American	1.790059029	4.20E-13	2.69E-11
182264211	(-14)	American	1.245101289	4.32E-13	2.73E-11
182437457	(0)	African	5.150522834	4.12E-12	2.75E-11
182276079	(+1)	East Asian	1.535033174	1.81E-12	2.82E-11
182453390	(0)	European	1.058503582	1.50E-12	3.10E-11
182281355	(+1)	East Asian	1.336407316	2.04E-12	3.18E-11
182240455	(-2)	African	0.96587883	4.82E-12	3.21E-11
182421164	(-1)	African	2.23190981	4.93E-12	3.29E-11
182282566	(-1)	East Asian	1.235206992	2.22E-12	3.44E-11
182234382	(-1)	European	3.800135195	1.77E-12	3.64E-11
182262419	(0)	South Asian	3.494758654	1.19E-12	3.73E-11
182334992	(+2)	African	0.980289394	5.63E-12	3.75E-11
182262224	(-2)	European	2.192040009	1.95E-12	4.00E-11
182225943	(-1)	African	1.52672098	6.07E-12	4.03E-11
182174214	(+1)	South Asian	2.998261364	1.37E-12	4.27E-11
182191546	(+1)	African	1.336685394	6.49E-12	4.31E-11
182260283	(+2)	African	5.047508821	6.57E-12	4.35E-11
182223408	(-2)	East Asian	5.119491452	2.84E-12	4.39E-11
182383903	(-2)	African	1.273719968	7.03E-12	4.65E-11
182228003	(+1)	American	1.265621755	7.58E-13	4.72E-11
182318090	(-6)	American	1.301601227	8.42E-13	5.17E-11
182271078	(+3)	African	0.944239357	7.88E-12	5.21E-11
182313043	(+1)	South Asian	1.088676187	1.70E-12	5.25E-11
182331426	(-2)	South Asian	1.445170681	1.74E-12	5.35E-11
182397868	(+1)	American	1.248061096	9.03E-13	5.47E-11
182355089	(+1)	African	1.811318659	8.36E-12	5.52E-11
182460642	(+1)	European	1.933966274	2.92E-12	5.94E-11
182259932	(-1)	South Asian	1.191758629	1.95E-12	5.96E-11
182318359	(0)	South Asian	1.554722878	2.09E-12	6.33E-11
182289717	(0)	East Asian	1.031762032	4.23E-12	6.51E-11
182349844	(0)	East Asian	4.23209079	4.31E-12	6.62E-11
182407081	(0)	South Asian	1.046804113	2.20E-12	6.63E-11
182297088	(0)	East Asian	2.458563523	4.40E-12	6.74E-11
182170814	(+1)	European	1.637795184	3.33E-12	6.76E-11
182257192	(-5)	American	1.226262768	1.13E-12	6.76E-11
182345992	(0)	East Asian	1.92061567	4.44E-12	6.78E-11
182368566	(-1)	East Asian	2.20328797	4.49E-12	6.82E-11
182459863	(+1)	African	1.654899182	1.08E-11	7.08E-11
182219212	(+1)	African	1.693265598	1.10E-11	7.21E-11
182270425	(+2)	African	1.023101652	1.17E-11	7.66E-11
182408568	(0)	African	3.01629375	1.26E-11	8.28E-11
182415304	(-6)	African	1.673200868	1.26E-11	8.29E-11
182373354	(-1)	European	1.367164921	4.12E-12	8.32E-11
182170500	(-2)	South Asian	1.019505609	2.85E-12	8.53E-11
182343993	(-2)	African	2.048071878	1.32E-11	8.61E-11
182397868	(0)	European	1.239456959	4.50E-12	9.04E-11
182261999	(0)	European	3.203292319	4.53E-12	9.07E-11
182316998	(0)	European	0.996461436	4.57E-12	9.10E-11
182400546	(0)	European	1.101522357	4.60E-12	9.14E-11
182422353	(-7)	American	1.599509189	1.56E-12	9.18E-11
182201896	(-1)	African	3.442285849	1.43E-11	9.32E-11
182344306	(-1)	African	1.692938466	1.47E-11	9.61E-11
182436415	(-1)	East Asian	0.984722631	6.38E-12	9.66E-11
182183496	(0)	South Asian	2.54998402	3.27E-12	9.72E-11
182200900	(-1)	European	1.000865348	4.97E-12	9.82E-11
182319651	(-1)	South Asian	1.031498672	3.38E-12	9.98E-11
182261999	(+3)	African	3.321166707	1.53E-11	1.00E-10
182272509	(-1)	East Asian	1.00578762	7.09E-12	1.07E-10
182172444	(-1)	American	1.23392229	1.89E-12	1.10E-10
182439018	(-6)	African	2.587274981	1.74E-11	1.13E-10
182334853	(-1)	South Asian	1.558711889	3.87E-12	1.13E-10
182374340	(0)	East Asian	1.329654798	7.72E-12	1.16E-10
182264812	(0)	South Asian	1.035763619	4.15E-12	1.21E-10
182178016	(0)	South Asian	1.577621888	4.22E-12	1.22E-10
182172901	(+1)	South Asian	1.068549128	4.28E-12	1.23E-10
182317257	(0)	East Asian	0.979691686	8.34E-12	1.25E-10
182260992	(-7)	African	0.873444546	1.94E-11	1.26E-10
182219419	(+2)	African	4.171358222	1.95E-11	1.26E-10
182403809	(-4)	African	4.171358222	1.95E-11	1.26E-10
182318091	(0)	South Asian	2.739764631	4.46E-12	1.27E-10
182322944	(-1)	African	2.624107251	2.04E-11	1.32E-10
182368317	(-1)	European	1.350599517	6.80E-12	1.34E-10
182316985	(-1)	African	2.065524418	2.23E-11	1.44E-10
182254668	(0)	East Asian	1.713926604	9.77E-12	1.46E-10
182261016	(-2)	East Asian	1.055388908	9.79E-12	1.46E-10
182386944	(-2)	African	1.255851249	2.31E-11	1.49E-10
182369070	(+2)	East Asian	4.179907004	1.01E-11	1.50E-10
182215802	(+2)	African	4.981146636	2.35E-11	1.51E-10
182261016	(-1)	African	0.87252578	2.36E-11	1.52E-10
182435236	(-3)	African	1.965159943	2.38E-11	1.53E-10
182263132	(+1)	European	0.99378141	8.21E-12	1.61E-10
182317744	(-1)	East Asian	1.124231398	1.10E-11	1.63E-10
182312037	(0)	African	3.715366783	2.76E-11	1.77E-10
182369070	(+1)	South Asian	1.131262726	6.29E-12	1.79E-10
182318207	(+1)	East Asian	1.001506285	1.25E-11	1.84E-10
182421731	(-1)	East Asian	1.022291674	1.24E-11	1.84E-10
182415072	(0)	European	1.922498044	9.87E-12	1.93E-10
182321902	(0)	American	1.467732433	3.37E-12	1.94E-10
182172499	(-1)	African	1.487687067	3.19E-11	2.04E-10
182284685	(0)	European	2.424896587	1.06E-11	2.05E-10
182422501	(-2)	East Asian	1.345103062	1.43E-11	2.09E-10
182209108	(0)	South Asian	1.042935954	7.47E-12	2.11E-10
182397321	(0)	East Asian	1.061663741	1.45E-11	2.12E-10
182453735	(0)	European	1.92260258	1.12E-11	2.16E-10
182340261	(0)	East Asian	3.150101617	1.50E-11	2.18E-10
182174030	(0)	European	2.829297637	1.14E-11	2.20E-10
182194956	(-1)	East Asian	1.879956609	1.54E-11	2.24E-10
182385714	(+3)	African	5.839785038	3.55E-11	2.27E-10
182461246	(+2)	African	5.839785038	3.55E-11	2.27E-10
182190705	(+2)	African	2.347738614	3.66E-11	2.33E-10
182283731	(+1)	African	2.347738614	3.66E-11	2.33E-10
182261856	(+1)	East Asian	1.69828416	1.62E-11	2.35E-10
182174061	(0)	African	3.700600555	3.70E-11	2.35E-10
182172294	(0)	East Asian	2.582708816	1.63E-11	2.35E-10
182225943	(-3)	African	2.864536634	3.87E-11	2.46E-10
182189311	(+1)	African	0.904489532	3.95E-11	2.50E-10
182242989	(0)	American	1.616328877	4.41E-12	2.51E-10
182320072	(-3)	African	3.531621518	3.98E-11	2.52E-10
182169338	(0)	South Asian	2.353437393	9.52E-12	2.67E-10
182403809	(0)	South Asian	2.424220875	1.01E-11	2.82E-10
182439010	(+1)	African	1.351434335	4.62E-11	2.92E-10
182172067	(+1)	African	3.271582876	4.66E-11	2.94E-10
182280780	(+2)	African	0.920433388	4.65E-11	2.94E-10
182195934	(0)	East Asian	1.811724587	2.05E-11	2.95E-10
182243385	(-1)	South Asian	2.046703477	1.10E-11	3.06E-10
182210880	(0)	South Asian	1.38630667	1.16E-11	3.20E-10
182211786	(0)	African	0.955335033	5.09E-11	3.20E-10
182445173	(-2)	South Asian	2.09428673	1.24E-11	3.39E-10
182373067	(0)	African	0.857127044	5.43E-11	3.42E-10
182318295	(+6)	East Asian	1.873356875	2.48E-11	3.55E-10
182341264	(+1)	European	1.229435377	1.87E-11	3.59E-10
182273082	(+1)	South Asian	1.875307335	1.33E-11	3.62E-10
182433322	(+1)	South Asian	2.178293925	1.37E-11	3.72E-10
182443128	(-1)	African	0.867240258	5.94E-11	3.73E-10
182283731	(0)	East Asian	1.704274616	2.68E-11	3.83E-10
182268329	(+1)	European	1.211674665	2.03E-11	3.88E-10
182317463	(-2)	South Asian	2.06329016	1.48E-11	3.99E-10
182261609	(0)	American	1.871107124	7.13E-12	4.00E-10
182182635	(0)	South Asian	1.740953109	1.58E-11	4.22E-10
182210370	(+1)	South Asian	1.060675455	1.64E-11	4.37E-10
182256434	(0)	South Asian	1.841395215	1.74E-11	4.61E-10
182316698	(-1)	South Asian	1.064880565	1.76E-11	4.63E-10
182444507	(-1)	East Asian	1.131814887	3.31E-11	4.71E-10
182365152	(-1)	European	1.31634489	2.71E-11	5.16E-10
182174030	(+2)	African	4.911806827	8.33E-11	5.23E-10
182446660	(-1)	East Asian	2.375012208	3.76E-11	5.34E-10
182429875	(0)	South Asian	2.949396826	2.07E-11	5.42E-10
182262419	(0)	European	2.937395724	2.90E-11	5.49E-10
182247194	(-1)	European	1.013174998	2.94E-11	5.55E-10
182318359	(0)	East Asian	1.412516517	4.04E-11	5.73E-10
182271904	(-1)	African	1.905650194	9.20E-11	5.76E-10
182318390	(0)	European	2.785158787	3.17E-11	5.96E-10
182177449	(0)	East Asian	2.646167113	4.51E-11	6.35E-10
182249776	(+1)	East Asian	2.646167113	4.51E-11	6.35E-10
182287165	(0)	European	1.169025306	3.41E-11	6.37E-10
182345992	(0)	South Asian	1.862586176	2.46E-11	6.39E-10
182169517	(-1)	African	1.574785396	1.03E-10	6.47E-10
182396738	(0)	East Asian	1.57083838	4.69E-11	6.58E-10
182317607	(0)	South Asian	1.291521929	2.62E-11	6.77E-10
182249776	(0)	European	0.947457079	3.71E-11	6.92E-10
182362413	(+1)	American	1.164649196	1.27E-11	7.07E-10
182368576	(+1)	European	0.988999291	3.86E-11	7.16E-10
182401452	(0)	American	5.000940453	1.32E-11	7.25E-10
182168953	(0)	South Asian	4.131747596	2.84E-11	7.31E-10
182395276	(0)	African	2.444347331	1.21E-10	7.53E-10
182452977	(0)	African	4.961947897	1.23E-10	7.69E-10
182304799	(-1)	African	3.476895188	1.24E-10	7.75E-10
182368993	(+3)	American	1.123963335	1.48E-11	8.04E-10
182265980	(+1)	European	1.66701647	4.61E-11	8.52E-10
182323732	(+1)	European	1.133545761	4.64E-11	8.55E-10
182327108	(0)	East Asian	2.524669515	6.53E-11	9.14E-10
182434552	(-2)	African	1.073469475	1.47E-10	9.17E-10
182355950	(-3)	European	1.024488068	5.23E-11	9.60E-10
182252849	(-19)	European	1.423750303	5.33E-11	9.75E-10
182261609	(0)	European	1.40412446	5.43E-11	9.88E-10
182423424	(-6)	African	1.963022045	1.61E-10	1.00E-09
182292401	(0)	European	0.94892327	5.70E-11	1.03E-09
182284361	(-3)	African	1.185613908	1.66E-10	1.03E-09
182247194	(0)	African	4.943642821	1.68E-10	1.04E-09
182453390	(+2)	East Asian	1.143707622	7.65E-11	1.07E-09
182349844	(0)	European	3.62945741	5.93E-11	1.07E-09
182244853	(-4)	East Asian	1.73753492	7.71E-11	1.07E-09
182317470	(+1)	African	0.898151732	1.74E-10	1.08E-09
182170788	(0)	African	1.082312341	1.82E-10	1.13E-09
182170126	(0)	South Asian	1.183046006	4.41E-11	1.13E-09
182240952	(+1)	American	2.550736229	2.13E-11	1.14E-09
182399495	(+5)	South Asian	1.63226943	4.48E-11	1.14E-09
182251507	(+1)	East Asian	1.698308561	8.63E-11	1.20E-09
182316866	(0)	European	0.943739751	6.66E-11	1.20E-09
182265980	(-1)	East Asian	0.942989011	8.74E-11	1.21E-09
182435236	(-4)	East Asian	4.929656049	8.94E-11	1.23E-09
182263363	(+1)	European	1.828644423	6.93E-11	1.24E-09
182367653	(-1)	European	1.027664036	7.06E-11	1.26E-09
182387680	(0)	African	1.638016738	2.11E-10	1.30E-09
182422353	(-7)	European	1.338936877	7.73E-11	1.37E-09
182268071	(0)	East Asian	1.354968413	1.02E-10	1.41E-09
182268549	(0)	East Asian	1.457438955	1.03E-10	1.41E-09
182457733	(-1)	East Asian	3.567403563	1.04E-10	1.42E-09
182319973	(0)	American	1.157790921	2.72E-11	1.44E-09
182455748	(0)	European	1.646775415	8.17E-11	1.45E-09
182407924	(0)	East Asian	3.599075725	1.07E-10	1.45E-09
182203066	(+1)	South Asian	1.277317439	5.90E-11	1.49E-09
182459164	(-2)	African	1.025124881	2.43E-10	1.50E-09
182433332	(-2)	East Asian	1.231196648	1.15E-10	1.56E-09
182170167	(-1)	European	0.927614016	9.15E-11	1.61E-09
182205787	(0)	European	1.517655856	9.25E-11	1.63E-09
182435236	(-4)	European	4.926032909	9.46E-11	1.66E-09
182262499	(0)	East Asian	1.152295943	1.23E-10	1.67E-09
182429966	(+2)	East Asian	2.794769037	1.24E-10	1.68E-09
182302026	(0)	South Asian	1.085716846	6.72E-11	1.69E-09
182374347	(+5)	African	3.787119038	2.86E-10	1.76E-09
182401452	(+2)	African	4.83919882	2.95E-10	1.81E-09
182282566	(-1)	African	1.037632111	3.00E-10	1.84E-09
182429012	(+1)	East Asian	5.117274068	1.39E-10	1.87E-09
182269882	(+1)	East Asian	0.986496641	1.39E-10	1.87E-09
182168889	(+4)	South Asian	0.952176006	7.76E-11	1.94E-09
182308139	(+1)	East Asian	1.16131397	1.46E-10	1.96E-09
182343865	(-1)	African	1.015268513	3.33E-10	2.04E-09
182277215	(0)	East Asian	1.334726307	1.56E-10	2.08E-09
182276721	(-1)	African	0.848552092	3.48E-10	2.13E-09
182313072	(+1)	East Asian	1.388983619	1.61E-10	2.14E-09
182242992	(+7)	African	2.204437948	3.52E-10	2.15E-09
182178660	(-2)	East Asian	0.91828976	1.66E-10	2.20E-09
182218083	(+2)	European	1.516969932	1.26E-10	2.20E-09
182369105	(-2)	African	1.449870598	3.71E-10	2.26E-09
182172466	(0)	European	4.052156109	1.32E-10	2.29E-09
182242464	(-1)	East Asian	1.041047309	1.74E-10	2.30E-09
182283731	(-3)	American	1.174220235	4.44E-11	2.32E-09
182360266	(+1)	South Asian	1.059752872	9.41E-11	2.34E-09
182292415	(0)	European	1.042494294	1.38E-10	2.39E-09
182423082	(0)	East Asian	0.91288921	1.82E-10	2.40E-09
182357598	(-2)	East Asian	2.238800732	1.83E-10	2.41E-09
182218076	(0)	European	0.918455024	1.40E-10	2.42E-09
182196897	(-3)	American	1.861974295	4.74E-11	2.45E-09
182189311	(0)	South Asian	2.607458495	1.01E-10	2.50E-09
182222842	(-1)	South Asian	1.210423675	1.01E-10	2.50E-09
182261609	(-1)	African	1.12769422	4.26E-10	2.60E-09
182423090	(0)	South Asian	1.014965777	1.10E-10	2.69E-09
182281355	(0)	American	2.883983916	5.28E-11	2.70E-09
182262629	(0)	European	2.589640228	1.61E-10	2.77E-09
182310798	(+1)	American	1.117012246	5.52E-11	2.79E-09
182392360	(-1)	African	0.918088979	4.63E-10	2.82E-09
182462669	(0)	American	1.569600237	5.67E-11	2.84E-09
182300683	(0)	East Asian	1.248280957	2.20E-10	2.89E-09
182218076	(-1)	East Asian	2.57535795	2.21E-10	2.90E-09
182455748	(0)	East Asian	1.593397288	2.25E-10	2.93E-09
182373172	(0)	South Asian	0.93197251	1.25E-10	3.06E-09
182170167	(-1)	East Asian	0.905128406	2.40E-10	3.12E-09
182302008	(-2)	European	0.917086059	1.87E-10	3.20E-09
182310827	(-1)	European	1.220222259	1.94E-10	3.32E-09
182461768	(0)	East Asian	0.904119108	2.57E-10	3.34E-09
182421014	(-1)	European	1.271567697	1.97E-10	3.35E-09
182423248	(0)	European	1.450692998	1.99E-10	3.37E-09
182318147	(+3)	South Asian	0.940823128	1.40E-10	3.40E-09
182414977	(0)	European	0.950851821	2.05E-10	3.45E-09
182320072	(+1)	European	1.113149285	2.09E-10	3.51E-09
182256434	(0)	European	1.737016605	2.10E-10	3.51E-09
182308002	(0)	East Asian	3.237527678	2.83E-10	3.66E-09
182299715	(+1)	East Asian	1.059112063	2.84E-10	3.66E-09
182397261	(0)	South Asian	1.863393517	1.52E-10	3.66E-09
182417629	(+1)	South Asian	1.005231838	1.53E-10	3.66E-09
182448228	(-1)	East Asian	1.102593865	2.95E-10	3.80E-09
182262806	(+2)	East Asian	2.049153255	2.97E-10	3.81E-09
182264658	(-2)	American	1.427428271	8.57E-11	4.24E-09
182368534	(-2)	European	0.928829537	2.59E-10	4.33E-09
182284685	(0)	South Asian	2.236111247	1.83E-10	4.37E-09
182460071	(+1)	East Asian	0.955389707	3.45E-10	4.41E-09
182208274	(0)	European	1.099510517	2.75E-10	4.56E-09
182333920	(-1)	European	0.909397432	2.80E-10	4.65E-09
182346095	(0)	European	2.683941992	2.91E-10	4.81E-09
182435236	(-4)	South Asian	4.874744356	2.09E-10	4.95E-09
182216535	(+1)	European	0.91434149	3.01E-10	4.96E-09
182318147	(0)	African	1.903892201	8.17E-10	4.97E-09
182393496	(0)	African	1.512860106	8.99E-10	5.46E-09
182236184	(0)	South Asian	2.05072645	2.48E-10	5.86E-09
182369105	(0)	East Asian	1.051863939	4.74E-10	6.03E-09
182428048	(-2)	East Asian	1.271662595	4.73E-10	6.03E-09
182393623	(0)	European	0.995677733	3.70E-10	6.06E-09
182278540	(+1)	European	0.899312888	3.73E-10	6.10E-09
182360266	(+5)	African	4.762987442	1.04E-09	6.29E-09
182216535	(0)	African	2.436995528	1.08E-09	6.54E-09
182376709	(0)	African	1.505939508	1.10E-09	6.68E-09
182320072	(-1)	European	0.963536224	4.13E-10	6.72E-09
182371894	(0)	African	1.091154302	1.13E-09	6.85E-09
182279115	(-4)	African	1.312763274	1.14E-09	6.89E-09
182256434	(-1)	African	0.793462595	1.15E-09	6.95E-09
182452977	(-1)	East Asian	0.954188132	5.52E-10	7.00E-09
182188225	(-1)	American	2.468597497	1.43E-10	7.01E-09
182423824	(-1)	African	3.014688868	1.19E-09	7.19E-09
182368127	(0)	South Asian	1.077108103	3.10E-10	7.28E-09
182395386	(0)	European	0.981348821	5.02E-10	8.14E-09
182461988	(+2)	American	1.295212141	1.69E-10	8.19E-09
182368112	(-1)	South Asian	1.404596945	3.57E-10	8.33E-09
182421014	(0)	East Asian	1.594210928	6.63E-10	8.39E-09
182317607	(-1)	American	1.128868785	1.78E-10	8.54E-09
182314845	(+1)	East Asian	1.146217184	6.97E-10	8.77E-09
182326547	(-7)	East Asian	2.282671289	6.96E-10	8.77E-09
182365553	(0)	South Asian	0.912562506	3.89E-10	9.01E-09
182368310	(0)	South Asian	2.546317648	3.88E-10	9.01E-09
182362413	(0)	African	3.191875358	1.52E-09	9.13E-09
182316330	(-2)	East Asian	0.880552622	7.31E-10	9.17E-09
182235112	(0)	European	2.259079151	5.86E-10	9.47E-09
182398337	(+1)	European	0.929069795	6.15E-10	9.90E-09
182256715	(-6)	European	1.310382107	6.24E-10	9.99E-09
182310966	(+1)	European	1.376861052	6.24E-10	9.99E-09
182423553	(-1)	African	0.845017796	1.74E-09	1.04E-08
182313043	(+1)	European	0.944603987	6.70E-10	1.07E-08
182308002	(+1)	European	1.130060567	6.85E-10	1.09E-08
182299841	(0)	East Asian	4.789591517	8.71E-10	1.09E-08
182226586	(0)	African	0.833429163	1.82E-09	1.09E-08
182320010	(+1)	East Asian	1.204386827	9.06E-10	1.13E-08
182317118	(+1)	African	2.627967985	1.96E-09	1.17E-08
182241470	(-3)	East Asian	1.149196438	9.92E-10	1.23E-08
182211786	(0)	European	0.997125681	7.93E-10	1.25E-08
182435639	(0)	European	0.881882352	7.93E-10	1.25E-08
182320591	(-1)	American	1.09881108	2.64E-10	1.25E-08
182422668	(-1)	African	1.486140455	2.15E-09	1.29E-08
182264348	(-1)	East Asian	4.774893142	1.09E-09	1.35E-08
182276556	(0)	East Asian	4.774893142	1.09E-09	1.35E-08
182416691	(-3)	African	3.90995905	2.37E-09	1.41E-08
182317780	(0)	South Asian	0.896597552	6.32E-10	1.45E-08
182172017	(+1)	African	0.782700134	2.53E-09	1.51E-08
182416530	(0)	African	2.148897867	2.60E-09	1.55E-08
182308516	(+1)	South Asian	0.996834468	6.77E-10	1.55E-08
182407683	(-1)	African	0.838175779	2.62E-09	1.56E-08
182347011	(-1)	African	4.76857788	2.63E-09	1.56E-08
182327164	(-1)	European	0.980338406	1.04E-09	1.63E-08
182188225	(-1)	European	1.730131958	1.05E-09	1.64E-08
182316039	(-1)	East Asian	1.025344804	1.33E-09	1.64E-08
182397261	(0)	East Asian	1.691664169	1.36E-09	1.67E-08
182181633	(-1)	East Asian	4.760059178	1.37E-09	1.68E-08
182260283	(+1)	East Asian	0.878570937	1.41E-09	1.72E-08
182265438	(-2)	East Asian	1.155685644	1.41E-09	1.72E-08
182369818	(-1)	African	2.067934246	2.91E-09	1.73E-08
182326708	(-3)	American	1.04112477	3.70E-10	1.74E-08
182312654	(-1)	American	1.038771019	3.87E-10	1.80E-08
182172466	(-1)	African	1.884860562	3.15E-09	1.87E-08
182403809	(0)	European	1.988310294	1.20E-09	1.88E-08
182316137	(0)	African	0.859794589	3.18E-09	1.88E-08
182318207	(0)	South Asian	1.461268984	8.48E-10	1.93E-08
182371343	(-1)	South Asian	0.983389011	8.70E-10	1.97E-08
182373622	(0)	African	2.48337551	3.42E-09	2.02E-08
182398542	(0)	American	1.38577584	4.42E-10	2.04E-08
182389568	(0)	South Asian	1.073823394	9.09E-10	2.05E-08
182315172	(-1)	South Asian	1.069059826	9.40E-10	2.11E-08
182242991	(-2)	European	2.845164787	1.37E-09	2.14E-08
182257321	(0)	South Asian	0.901213586	9.65E-10	2.16E-08
182399197	(0)	American	2.41389816	4.78E-10	2.18E-08
182171124	(+1)	European	0.945932358	1.44E-09	2.23E-08
182263363	(+1)	South Asian	1.701062346	1.01E-09	2.25E-08
182356299	(-1)	European	0.866435487	1.47E-09	2.27E-08
182172361	(-3)	South Asian	1.127731831	1.03E-09	2.27E-08
182363286	(0)	African	1.008060231	3.94E-09	2.33E-08
182319227	(+1)	East Asian	0.866020136	1.94E-09	2.37E-08
182360266	(+3)	African	0.848073997	4.03E-09	2.38E-08
182318090	(-6)	European	0.974071857	1.58E-09	2.43E-08
182203877	(0)	African	1.222855235	4.15E-09	2.45E-08
182423107	(+3)	South Asian	0.885138784	1.11E-09	2.45E-08
182345157	(+2)	South Asian	1.898802188	1.13E-09	2.49E-08
182318425	(-1)	European	1.262946477	1.70E-09	2.60E-08
182203763	(+1)	East Asian	0.897778372	2.46E-09	2.99E-08
182368416	(-1)	South Asian	0.87459076	1.44E-09	3.13E-08
182310798	(0)	East Asian	2.890448047	2.70E-09	3.27E-08
182246659	(0)	European	0.944116522	2.14E-09	3.28E-08
182254668	(0)	African	1.21083011	5.57E-09	3.28E-08
182182601	(0)	East Asian	1.142340892	2.76E-09	3.34E-08
182255497	(-1)	African	1.32425689	5.71E-09	3.35E-08
182317106	(+2)	African	4.177706927	5.73E-09	3.36E-08
182244272	(+2)	East Asian	4.931039118	2.86E-09	3.44E-08
182416691	(0)	European	1.102089986	2.32E-09	3.53E-08
182459164	(0)	South Asian	0.930673883	1.63E-09	3.54E-08
182255497	(+2)	African	0.872687154	6.26E-09	3.66E-08
182170482	(-4)	European	0.880313295	2.67E-09	4.05E-08
182316624	(-1)	European	0.960990424	2.67E-09	4.05E-08
182181633	(+1)	American	1.150808369	9.25E-10	4.14E-08
182372789	(0)	American	1.026282794	9.18E-10	4.14E-08
182314781	(+1)	European	0.865434446	2.80E-09	4.21E-08
182422066	(-1)	European	0.865434446	2.80E-09	4.21E-08
182333173	(-1)	African	1.18621506	7.37E-09	4.31E-08
182330802	(0)	African	0.748213613	7.47E-09	4.37E-08
182247194	(-1)	American	1.063392217	1.01E-09	4.46E-08
182393496	(-1)	American	1.085547326	1.02E-09	4.46E-08
182187335	(-1)	European	0.890198662	3.01E-09	4.51E-08
182462669	(+1)	African	1.668724261	7.80E-09	4.55E-08
182310966	(0)	South Asian	0.909858106	2.14E-09	4.63E-08
182260282	(-1)	African	2.750443505	8.00E-09	4.67E-08
182292415	(0)	African	0.826528781	8.02E-09	4.67E-08
182365409	(-1)	East Asian	0.846666659	4.06E-09	4.88E-08
182341264	(+1)	South Asian	1.088161942	2.30E-09	4.95E-08
182168978	(-10)	African	1.279923683	8.55E-09	4.97E-08
182397868	(+1)	European	0.863176911	3.38E-09	5.05E-08
182316698	(0)	African	4.684029007	8.84E-09	5.14E-08
182264211	(-14)	European	0.888601528	3.49E-09	5.20E-08
182265349	(+1)	South Asian	0.912377201	2.46E-09	5.27E-08
182315208	(-1)	African	0.867099284	9.17E-09	5.32E-08
182460840	(+4)	South Asian	1.073161482	2.51E-09	5.34E-08
182178202	(-2)	European	0.85856849	3.60E-09	5.35E-08
182240455	(-1)	European	1.364653455	3.64E-09	5.38E-08
182438350	(-1)	European	1.395782653	3.64E-09	5.38E-08
182395276	(-1)	South Asian	0.86220362	2.55E-09	5.42E-08
182316901	(-23)	East Asian	1.693892643	4.55E-09	5.45E-08
182431579	(-7)	South Asian	0.861016925	2.59E-09	5.47E-08
182196692	(-2)	East Asian	1.003657378	4.57E-09	5.47E-08
182391585	(+4)	American	1.663618183	1.28E-09	5.57E-08
182288328	(+1)	East Asian	1.452124663	4.78E-09	5.69E-08
182461988	(+1)	East Asian	1.071339321	4.78E-09	5.69E-08
182313792	(+1)	European	0.901594911	3.90E-09	5.74E-08
182307567	(-1)	South Asian	1.786473447	2.75E-09	5.78E-08
182404070	(0)	European	0.853752434	4.01E-09	5.88E-08
182172765	(0)	American	1.370662109	1.40E-09	6.02E-08
182263097	(+1)	American	1.623505003	1.41E-09	6.02E-08
182460415	(-2)	European	1.098285814	4.21E-09	6.15E-08
182317470	(-1)	East Asian	0.859293842	5.18E-09	6.15E-08
182362240	(0)	East Asian	3.830074783	5.24E-09	6.20E-08
182434552	(-1)	African	1.098980364	1.08E-08	6.23E-08
182183496	(0)	American	2.718541209	1.50E-09	6.35E-08
182256715	(-6)	American	1.419807005	1.55E-09	6.49E-08
182262419	(0)	East Asian	2.319312893	5.50E-09	6.50E-08
182462158	(0)	American	1.355660707	1.57E-09	6.50E-08
182194914	(-1)	American	1.489755431	1.61E-09	6.63E-08
182251099	(-2)	South Asian	0.854349902	3.19E-09	6.68E-08
182203773	(0)	African	3.82698474	1.16E-08	6.70E-08
182453735	(+1)	African	0.769525036	1.16E-08	6.70E-08
182178016	(0)	European	1.258853355	4.63E-09	6.75E-08
182334367	(+1)	South Asian	1.051198389	3.29E-09	6.86E-08
182209648	(-3)	East Asian	0.880672628	5.86E-09	6.90E-08
182316039	(0)	European	0.934288891	4.80E-09	6.98E-08
182208274	(-1)	African	1.407036668	1.23E-08	7.12E-08
182264721	(-1)	European	2.069564251	5.35E-09	7.75E-08
182260235	(0)	East Asian	4.652189349	6.64E-09	7.80E-08
182216832	(-1)	East Asian	1.5551416	6.83E-09	7.99E-08
182263363	(+1)	East Asian	1.5551416	6.83E-09	7.99E-08
182242588	(0)	African	1.785656617	1.39E-08	8.03E-08
182332828	(+1)	East Asian	0.915425138	7.07E-09	8.24E-08
182363286	(+4)	American	3.246199659	2.09E-09	8.44E-08
182397579	(0)	American	3.852444465	2.08E-09	8.44E-08
182242991	(+3)	South Asian	1.196970496	4.15E-09	8.62E-08
182315547	(+2)	African	1.58764812	1.59E-08	9.13E-08
182254668	(0)	South Asian	1.435200578	4.52E-09	9.33E-08
182207364	(-1)	East Asian	0.820782148	8.19E-09	9.52E-08
182399495	(+4)	East Asian	1.065774747	8.23E-09	9.55E-08
182437457	(0)	East Asian	4.636167055	8.32E-09	9.62E-08
182368480	(+1)	African	1.196597718	1.70E-08	9.75E-08
182379902	(-3)	European	1.162077591	6.83E-09	9.86E-08
182307876	(0)	African	0.72983031	1.78E-08	1.02E-07
182200208	(0)	European	1.436001329	7.20E-09	1.04E-07
182204182	(+6)	South Asian	1.762197085	5.23E-09	1.08E-07
182225943	(0)	African	1.779088534	1.88E-08	1.08E-07
182168888	(-1)	African	1.430760308	1.92E-08	1.10E-07
182423714	(-1)	African	0.738816206	1.93E-08	1.10E-07
182211786	(+4)	European	0.949068135	7.88E-09	1.13E-07
182275131	(-1)	African	1.54030516	2.01E-08	1.15E-07
182391585	(+4)	European	1.449722356	8.11E-09	1.16E-07
182293039	(0)	European	3.348764769	8.21E-09	1.17E-07
182168966	(-13)	African	2.206163245	2.06E-08	1.17E-07
182187335	(-4)	South Asian	1.328785197	5.78E-09	1.18E-07
182173198	(-1)	American	0.983768968	3.05E-09	1.22E-07
182434703	(0)	European	0.820555513	8.64E-09	1.23E-07
182226586	(0)	South Asian	0.884693941	6.15E-09	1.25E-07
182177865	(-4)	African	5.413640854	2.31E-08	1.32E-07
182318900	(0)	American	1.090633583	3.43E-09	1.36E-07
182310798	(0)	African	2.051384239	2.44E-08	1.39E-07
182412869	(0)	European	1.205187426	1.02E-08	1.45E-07
182349176	(+1)	American	1.525782653	3.71E-09	1.46E-07
182431579	(-6)	South Asian	0.849075985	7.32E-09	1.49E-07
182213802	(+1)	African	1.477749642	2.70E-08	1.53E-07
182290363	(+1)	African	1.113890455	2.75E-08	1.56E-07
182317145	(+1)	American	1.005079764	4.03E-09	1.57E-07
182308139	(+1)	South Asian	1.043255439	8.03E-09	1.62E-07
182196692	(-2)	South Asian	0.996796747	8.08E-09	1.63E-07
182455762	(-1)	African	1.39523669	2.93E-08	1.66E-07
182268274	(0)	European	0.920995421	1.18E-08	1.66E-07
182316137	(-4)	African	2.936022657	2.99E-08	1.69E-07
182459857	(+1)	European	1.280817003	1.22E-08	1.72E-07
182423107	(+3)	East Asian	0.81150784	1.53E-08	1.77E-07
182244893	(+1)	South Asian	2.968780776	8.99E-09	1.80E-07
182295359	(0)	European	0.918995335	1.32E-08	1.86E-07
182301111	(-4)	South Asian	1.182011582	9.67E-09	1.93E-07
182349844	(0)	South Asian	2.812445482	1.00E-08	1.99E-07
182333173	(-2)	South Asian	1.383681526	1.02E-08	2.02E-07
182244033	(0)	African	1.406976536	3.66E-08	2.07E-07
182419258	(+1)	European	1.186880639	1.50E-08	2.10E-07
182343835	(0)	American	1.748206411	5.46E-09	2.11E-07
182327760	(0)	American	0.979968462	5.52E-09	2.12E-07
182262470	(0)	European	3.308342746	1.54E-08	2.15E-07
182184165	(+3)	South Asian	0.841261922	1.10E-08	2.16E-07
182233334	(+1)	African	1.455541405	3.91E-08	2.21E-07
182170500	(0)	European	0.891645806	1.62E-08	2.25E-07
182276556	(0)	European	3.753612861	1.63E-08	2.26E-07
182370230	(0)	American	1.035237688	6.14E-09	2.34E-07
182262499	(-2)	American	2.811688869	6.36E-09	2.40E-07
182316036	(0)	East Asian	0.918788883	2.09E-08	2.41E-07
182214892	(-2)	African	4.508490708	4.35E-08	2.45E-07
182280963	(+1)	African	4.508490708	4.35E-08	2.45E-07
182379902	(0)	African	0.782340976	4.37E-08	2.46E-07
182310966	(+1)	African	1.036004428	4.39E-08	2.47E-07
182393623	(+1)	South Asian	0.831253673	1.30E-08	2.55E-07
182271904	(+3)	African	1.259153213	4.57E-08	2.57E-07
182316165	(-1)	European	0.909426593	1.88E-08	2.60E-07
182214339	(0)	South Asian	0.937663145	1.38E-08	2.69E-07
182316998	(+1)	South Asian	1.062118676	1.39E-08	2.69E-07
182169172	(+1)	European	1.612755017	1.96E-08	2.70E-07
182262912	(-1)	African	1.708817515	4.84E-08	2.72E-07
182320072	(+4)	African	2.579521216	5.07E-08	2.84E-07
182452977	(-1)	American	1.014974624	7.61E-09	2.85E-07
182174518	(0)	European	1.04737313	2.12E-08	2.91E-07
182242974	(0)	European	4.566799642	2.13E-08	2.92E-07
182236906	(0)	African	0.959237557	5.23E-08	2.93E-07
182320591	(-1)	East Asian	0.813555448	2.57E-08	2.95E-07
1.82E+08	0.00E+00	African	1.749445912	5.33E-08	2.98E-07
182169338	(-2)	American	1.577800838	8.18E-09	3.04E-07
182363325	(+2)	South Asian	1.263940075	1.60E-08	3.10E-07
182388453	(0)	East Asian	1.420093622	2.76E-08	3.16E-07
182256715	(-7)	European	2.501437666	2.32E-08	3.17E-07
182438731	(-1)	East Asian	0.90296553	2.82E-08	3.22E-07
182429966	(0)	South Asian	1.67575015	1.74E-08	3.35E-07
182172017	(0)	American	2.365864391	9.39E-09	3.46E-07
182316039	(-1)	South Asian	0.956121424	1.81E-08	3.47E-07
182317470	(-4)	South Asian	1.068370841	1.90E-08	3.62E-07
182236184	(-1)	East Asian	0.791852982	3.29E-08	3.76E-07
182209425	(-1)	European	0.792594139	2.76E-08	3.76E-07
182234382	(-1)	East Asian	2.322968836	3.32E-08	3.77E-07
182416565	(0)	European	0.935710518	2.85E-08	3.88E-07
182262806	(+1)	East Asian	0.846221749	3.47E-08	3.94E-07
182232436	(-2)	South Asian	0.823424753	2.07E-08	3.94E-07
182348869	(0)	European	1.115755668	2.92E-08	3.95E-07
182244893	(0)	East Asian	0.784172896	3.51E-08	3.97E-07
182397321	(0)	European	0.855169709	3.00E-08	4.04E-07
182243785	(+1)	American	1.099318202	1.12E-08	4.08E-07
182188225	(0)	South Asian	0.805124942	2.18E-08	4.11E-07
182216535	(0)	South Asian	2.766317781	2.18E-08	4.11E-07
182290363	(+1)	South Asian	1.201905712	2.21E-08	4.15E-07
182460234	(0)	East Asian	0.897355301	3.76E-08	4.24E-07
182422632	(-2)	African	2.385327308	7.62E-08	4.25E-07
182323376	(0)	East Asian	1.024027915	3.82E-08	4.30E-07
182323376	(+2)	South Asian	0.83965812	2.31E-08	4.33E-07
182170623	(-1)	African	1.991681054	7.80E-08	4.35E-07
182334992	(-1)	African	1.080745533	7.83E-08	4.36E-07
182276417	(-2)	American	0.962309126	1.21E-08	4.37E-07
182211786	(+4)	South Asian	0.926967099	2.35E-08	4.38E-07
182368566	(0)	African	1.248491548	8.01E-08	4.45E-07
182460917	(0)	African	2.056167531	8.03E-08	4.46E-07
182176521	(-1)	South Asian	1.254027742	2.45E-08	4.55E-07
182365491	(-1)	South Asian	1.357325097	2.46E-08	4.55E-07
182270425	(+1)	African	1.037018816	8.34E-08	4.63E-07
182271904	(+1)	European	1.397505658	3.46E-08	4.66E-07
182262629	(+3)	African	2.872988013	8.47E-08	4.69E-07
182170494	(-8)	African	1.581190037	8.87E-08	4.91E-07
182429295	(0)	European	1.936234974	3.70E-08	4.96E-07
182283731	(-2)	African	3.438923002	9.01E-08	4.98E-07
182434703	(+1)	South Asian	0.799095471	2.74E-08	5.05E-07
182229114	(+2)	African	3.251360401	9.50E-08	5.24E-07
182461174	(+2)	African	3.100821853	9.50E-08	5.24E-07
182407683	(-1)	East Asian	0.834745371	4.70E-08	5.28E-07
182386149	(+4)	East Asian	2.655682043	4.81E-08	5.38E-07
182416691	(-2)	African	1.553950752	1.00E-07	5.53E-07
182392811	(+3)	South Asian	5.655706076	3.04E-08	5.58E-07
182210880	(0)	European	1.058511807	4.25E-08	5.69E-07
182343835	(0)	European	1.282262083	4.26E-08	5.69E-07
182374340	(+1)	African	1.253419646	1.04E-07	5.70E-07
182264348	(-1)	South Asian	3.702310043	3.20E-08	5.85E-07
182340890	(+1)	European	0.785124551	4.49E-08	5.98E-07
182244272	(+1)	East Asian	1.360693999	5.43E-08	6.06E-07
182318390	(0)	American	2.971138032	1.70E-08	6.10E-07
182321902	(-1)	East Asian	0.904960971	5.47E-08	6.10E-07
182225509	(0)	American	1.198818386	1.75E-08	6.23E-07
182346041	(0)	European	1.011606278	4.86E-08	6.45E-07
182432695	(0)	South Asian	1.882359874	3.57E-08	6.50E-07
182287165	(0)	American	1.166880081	1.84E-08	6.51E-07
182187335	(-4)	East Asian	1.232342068	5.95E-08	6.62E-07
182332828	(0)	European	0.948185388	5.06E-08	6.69E-07
182242992	(+6)	African	1.760015869	1.23E-07	6.77E-07
182268274	(+2)	European	1.040793932	5.20E-08	6.86E-07
182261661	(-2)	European	1.029687118	5.21E-08	6.86E-07
182349950	(0)	European	0.774624887	5.36E-08	7.03E-07
182267889	(0)	South Asian	3.243207449	3.89E-08	7.05E-07
182242974	(0)	South Asian	4.515644281	3.94E-08	7.12E-07
182316036	(0)	South Asian	0.910423266	3.99E-08	7.18E-07
182424391	(0)	African	2.52283438	1.34E-07	7.33E-07
182242488	(-2)	American	1.056891063	2.10E-08	7.37E-07
182214339	(+1)	African	1.869844366	1.36E-07	7.47E-07
182204727	(-1)	African	1.227424023	1.43E-07	7.81E-07
182292415	(-2)	East Asian	1.126584563	7.07E-08	7.85E-07
182365491	(0)	African	0.690701449	1.45E-07	7.94E-07
182227226	(0)	African	4.413221645	1.49E-07	8.13E-07
182374347	(+3)	American	0.936105608	2.35E-08	8.20E-07
182274977	(-1)	East Asian	1.331014011	7.44E-08	8.23E-07
182315907	(0)	African	0.817430444	1.53E-07	8.34E-07
[truncated: 6,422 more rows]
